# Supplementary material for: Extracting, filtering and simulating cellular barcodes using CellBarcode tools
Source: Nat Comput Sci. 2024 Feb 19;4(2):128–43. doi: 10.1038/s43588-024-00595-7 (PMC10899113; doi:10.1038/s43588-024-00595-7)
Supplement: Supplementary file 3 — Parameters of the Bayesian network model inferred by IGoR from VDJ barcode data in mouse mammary gland tissue, then used to generate VDJ barcodes for the simulation study. [file 43588_2024_595_MOESM3_ESM.txt]

@Event_list
#GeneChoice;V_gene;Undefined_side;7;v_choice
%V;CGAAGTATCAAGTCCAGTAG;0
#GeneChoice;D_gene;Undefined_side;6;d_gene
%D;TCTACTATCGTTACGAC;0
%revcomD;GTCGTAACGATAGTAGA;1
#GeneChoice;J_gene;Undefined_side;7;j_choice
%J;GTAGCTACTACCGTAGCAAGCTCGAGAGTAGACCTACT;0
#Deletion;V_gene;Three_prime;5;v_3_del
%12;16
%-3;1
%6;10
%1;5
%-4;0
%8;12
%7;11
%9;13
%13;17
%15;19
%5;9
%10;14
%16;20
%2;6
%0;4
%4;8
%11;15
%-2;2
%-1;3
%3;7
%14;18
#Deletion;D_gene;Three_prime;5;d_3_del
%12;16
%-3;1
%6;10
%1;5
%-4;0
%8;12
%7;11
%9;13
%13;17
%15;19
%5;9
%10;14
%16;20
%2;6
%0;4
%4;8
%11;15
%-2;2
%-1;3
%3;7
%14;18
#Deletion;D_gene;Five_prime;5;d_5_del
%12;16
%-3;1
%6;10
%1;5
%-4;0
%8;12
%7;11
%9;13
%13;17
%15;19
%5;9
%10;14
%16;20
%2;6
%0;4
%4;8
%11;15
%-2;2
%-1;3
%3;7
%14;18
#Deletion;J_gene;Five_prime;5;j_5_del
%0;4
%10;14
%16;20
%4;8
%5;9
%3;7
%13;17
%14;18
%-1;3
%-2;2
%2;6
%15;19
%18;22
%1;5
%11;15
%-3;1
%6;10
%17;21
%12;16
%-4;0
%8;12
%7;11
%9;13
#Insertion;VD_genes;Undefined_side;4;vd_ins
%0;0
%8;8
%1;1
%2;2
%17;17
%12;12
%4;4
%5;5
%3;3
%25;25
%29;29
%15;15
%18;18
%19;19
%22;22
%7;7
%11;11
%21;21
%14;14
%13;13
%27;27
%23;23
%20;20
%28;28
%9;9
%26;26
%24;24
%6;6
%30;30
%10;10
%16;16
#Insertion;DJ_gene;Undefined_side;2;dj_ins
%0;0
%8;8
%1;1
%2;2
%17;17
%12;12
%4;4
%5;5
%3;3
%25;25
%29;29
%15;15
%18;18
%19;19
%22;22
%7;7
%11;11
%21;21
%14;14
%13;13
%27;27
%23;23
%20;20
%28;28
%9;9
%26;26
%24;24
%6;6
%30;30
%10;10
%16;16
#DinucMarkov;VD_genes;Undefined_side;3;vd_dinucl
%T;3
%C;1
%G;2
%A;0
#DinucMarkov;DJ_gene;Undefined_side;1;dj_dinucl
%T;3
%C;1
%G;2
%A;0
@Edges
%GeneChoice_V_gene_Undefined_side_prio7_size1;Deletion_V_gene_Three_prime_prio5_size21
%GeneChoice_V_gene_Undefined_side_prio7_size1;GeneChoice_D_gene_Undefined_side_prio6_size2
%GeneChoice_V_gene_Undefined_side_prio7_size1;GeneChoice_J_gene_Undefined_side_prio7_size1
%GeneChoice_D_gene_Undefined_side_prio6_size2;Deletion_D_gene_Three_prime_prio5_size21
%GeneChoice_D_gene_Undefined_side_prio6_size2;Deletion_D_gene_Five_prime_prio5_size21
%GeneChoice_J_gene_Undefined_side_prio7_size1;Deletion_J_gene_Five_prime_prio5_size23
%GeneChoice_J_gene_Undefined_side_prio7_size1;GeneChoice_D_gene_Undefined_side_prio6_size2
%Deletion_D_gene_Five_prime_prio5_size21;Deletion_D_gene_Three_prime_prio5_size21
@ErrorRate
#SingleErrorRate
0
