# Supplementary material for: Extracting, filtering and simulating cellular barcodes using CellBarcode tools
Source: Nat Comput Sci. 2024 Feb 19;4(2):128–43. doi: 10.1038/s43588-024-00595-7 (PMC10899113; doi:10.1038/s43588-024-00595-7)
Supplement: Supplementary file 4 — Marginals of the Bayesian network model inferred by IGoR from VDJ barcode data in mouse mammary gland tissue, then used to generate VDJ barcodes for the simulation study. [file 43588_2024_595_MOESM4_ESM.txt]

@v_choice
$Dim[1]
#
%1
@j_choice
$Dim[1,1]
#[v_choice,0]
%1
@d_gene
$Dim[1,1,2]
#[j_choice,0],[v_choice,0]
%0.974553,0.0254472
@v_3_del
$Dim[1,21]
#[v_choice,0]
%0,0,0.00187381,0.0119278,0.0630229,0.032544,0.137634,0.439851,0.289537,0.0211333,0.00247621,0,0,0,0,0,0,0,0,0,0
@d_5_del
$Dim[2,21]
#[d_gene,0]
%0,0,0.00236323,0.0684014,0.0788483,0.148294,0.24796,0.0485552,0.0861451,0.154592,0.0547516,0.0702147,0.0310368,0.00542871,0.00211379,0.00129441,0,0,0,0,0
#[d_gene,1]
%0,0,0.0267512,0.0102804,0.211065,0.250135,0.100702,0.0307231,0.113354,0.0591409,0.0883059,0.0558081,0.0172097,0,0.00776663,0.00142933,0.0105358,0.0129138,0.000430448,0.0030587,0.000389781
@d_3_del
$Dim[2,21,21]
#[d_gene,0],[d_5_del,0]
%0,0,0,0,0,0,0,0,0,0,0,0,0,0,0,0,0,0,0,0,0
#[d_gene,0],[d_5_del,1]
%0,0,0,0,0,0,0,0,0,0,0,0,0,0,0,0,0,0,0,0,0
#[d_gene,0],[d_5_del,2]
%0,0,0,0.205067,0.0417462,0.0824059,0.0757791,0.202254,0.00393641,0.0288232,0.00383612,0.00372884,3.7015e-11,0,0.335371,0.00990378,0.00714258,5.37906e-06,0,0,0
#[d_gene,0],[d_5_del,3]
%0,0,0.00354207,0.144259,0.110561,0.0734493,0.385089,0.0244535,0.0809681,0.0144098,0.0656821,0.0830737,0,0,0.00329315,0.0049831,0.00610458,9.76925e-05,3.24913e-05,0,0
#[d_gene,0],[d_5_del,4]
%0.00172052,0,0.0211828,0.210488,0.123619,0.0215863,0.432111,0.00333134,0.0805768,0.017319,0.0560892,0.0278706,0,0,0,0,0.00409092,0,0,1.39525e-05,0
#[d_gene,0],[d_5_del,5]
%0,0,0.00249932,0.442104,0.0637479,0.0295475,0.250935,0.00595256,0.0461638,0.0048087,0.0808542,0.0609882,0.00189557,0,0,0.00230713,0.00699926,0.000907873,0,0.000263449,2.5637e-05
#[d_gene,0],[d_5_del,6]
%0,0.00148074,0.00392838,0.371766,0.0899978,0.0177613,0.338256,0.015205,0.0740326,0.00719112,0.0391661,0.0337037,0,0,0,0.00561168,0.00189992,0,0,0,0
#[d_gene,0],[d_5_del,7]
%0,0,0.0282104,0.387803,0.0240008,0.0539221,0.252482,0.00572681,0.0829091,0.0101494,0.0447643,0.0420662,0.0190076,0.00849114,0.0195843,0.0169787,0.00390399,7.75138e-07,0,0,0
#[d_gene,0],[d_5_del,8]
%0,0,0.0398622,0.497518,0.0245623,0.0292713,0.165764,0.0289256,0.0563957,0.0332363,0.0543272,0.0636464,0.00229561,0.00156837,0.00169827,0,0.000892717,3.59014e-05,0,0,0
#[d_gene,0],[d_5_del,9]
%0.00841349,0,0.0196827,0.365044,0.0997661,0.141828,0.151672,0.0237286,0.0484168,0.0149057,0.0597069,0.0641588,0.00242677,0.000249508,0,0,0,0,0,0,0
#[d_gene,0],[d_5_del,10]
%0.00783151,0.00120713,0.00424135,0.766178,0.00979139,0.0300382,0.0783014,0.00536915,0.0385591,0.00635388,0.0154609,0.0260869,0.0105806,0,0,0,0,0,0,0,0
#[d_gene,0],[d_5_del,11]
%0.00335765,0.00309193,0.0300265,0.491992,0.0199562,0.127886,0.248229,0.0202245,0.0224708,0.00499511,0.016282,0.0114886,0,0,0,0,0,0,0,0,0
#[d_gene,0],[d_5_del,12]
%0,0,0.0217142,0.631243,0.0629387,0.00940932,0.226556,0.0063965,0.0157417,0.00254567,0.0179906,0.00546503,0,0,0,0,0,0,0,0,0
#[d_gene,0],[d_5_del,13]
%0,0,0,0.623271,0.227328,0.00151398,0.0437029,0,0.0957298,0.00845423,0,0,0,0,0,0,0,0,0,0,0
#[d_gene,0],[d_5_del,14]
%0,0,0.0965644,0.120981,0.248322,0.0132063,0.456392,0.00125997,0.0610496,0.00222501,0,0,0,0,0,0,0,0,0,0,0
#[d_gene,0],[d_5_del,15]
%0,0,0,0.137368,0.103042,0.0349283,0.395932,0.328677,0,5.24455e-05,0,0,0,0,0,0,0,0,0,0,0
#[d_gene,0],[d_5_del,16]
%0,0,0,0,0,0,0,0,0,0,0,0,0,0,0,0,0,0,0,0,0
#[d_gene,0],[d_5_del,17]
%0,0,0,0,0,0,0,0,0,0,0,0,0,0,0,0,0,0,0,0,0
#[d_gene,0],[d_5_del,18]
%0,0,0,0,0,0,0,0,0,0,0,0,0,0,0,0,0,0,0,0,0
#[d_gene,0],[d_5_del,19]
%0,0,0,0,0,0,0,0,0,0,0,0,0,0,0,0,0,0,0,0,0
#[d_gene,0],[d_5_del,20]
%0,0,0,0,0,0,0,0,0,0,0,0,0,0,0,0,0,0,0,0,0
#[d_gene,1],[d_5_del,0]
%0,0,0,0,0,0,0,0,0,0,0,0,0,0,0,0,0,0,0,0,0
#[d_gene,1],[d_5_del,1]
%0,0,0,0,0,0,0,0,0,0,0,0,0,0,0,0,0,0,0,0,0
#[d_gene,1],[d_5_del,2]
%0,0,0,0,0,0,0,0,0.816946,0.183054,0,0,0,0,0,0,0,0,0,0,0
#[d_gene,1],[d_5_del,3]
%0,0,0.372276,0,0,0,0,0,0.00559585,0.00126515,0,0.082486,0.524273,0,0,0.00032237,0,0.013782,0,0,0
#[d_gene,1],[d_5_del,4]
%0,0,0,0.152455,0.0956976,0.12876,0.0165401,0,0.160498,0.0239192,0,0.319299,0.0800371,0.00140903,0,0.000224816,0.00136,0.00270576,0,0,0.0170948
#[d_gene,1],[d_5_del,5]
%0,0,0,0.0426451,0,0.163555,0.0200583,0.0350994,0.199403,0.0291724,0,0.209665,0.0500195,0,0,0,0.145619,0.104763,0,0,0
#[d_gene,1],[d_5_del,6]
%0,0,0,0.0171474,0.127355,0.0306592,0.00171235,0,0.233174,0.226463,0,0.0444726,6.32628e-06,0,0.0453741,0,0.194619,0.0790168,0,0,0
#[d_gene,1],[d_5_del,7]
%0,0,0,0,0,0.547077,0,0,0.0117612,0,0,0.315143,0.00383614,0,0,6.60855e-05,0,0.122117,0,0,0
#[d_gene,1],[d_5_del,8]
%0,0,0,0.019877,0.2942,0.238602,0.0796432,0,0.287991,0,0,0.0565844,0.0221849,0.000187312,0,0,0,0.000729836,0,0,0
#[d_gene,1],[d_5_del,9]
%0,0,0,0,0,0.258945,0,0,0.299221,0,0,0.0971669,0.344667,0,0,0,0,0,0,0,0
#[d_gene,1],[d_5_del,10]
%0,0,0.349454,0.000499809,0,0.275912,0.0678842,0,0.126418,0,0,0.17799,0.00183958,2.39133e-06,0,0,0,0,0,0,0
#[d_gene,1],[d_5_del,11]
%0,0,0.0837676,0,0,0.661873,0.000951508,0,0.00165963,0,0,0.00886874,0.24288,0,0,0,0,0,0,0,0
#[d_gene,1],[d_5_del,12]
%0,0,0,0.417481,0,0,0,0,0.564857,0,0,0,0.0176621,0,0,0,0,0,0,0,0
#[d_gene,1],[d_5_del,13]
%0,0,0,0,0,0,0,0,0,0,0,0,0,0,0,0,0,0,0,0,0
#[d_gene,1],[d_5_del,14]
%0,0,0,0,0,0,0,0,1,0,0,0,0,0,0,0,0,0,0,0,0
#[d_gene,1],[d_5_del,15]
%0,0,0,0,0,0,0,0,1,0,0,0,0,0,0,0,0,0,0,0,0
#[d_gene,1],[d_5_del,16]
%0,0,0,0,0,0.296574,0.000246165,0.000274313,0.702905,0,0,0,0,0,0,0,0,0,0,0,0
#[d_gene,1],[d_5_del,17]
%0,0,0,0,0.36651,0.612405,0.000171274,0.00213813,0.018776,0,0,0,0,0,0,0,0,0,0,0,0
#[d_gene,1],[d_5_del,18]
%0,0,0,0,0,0.996466,0.00353348,4.32561e-08,0,0,0,0,0,0,0,0,0,0,0,0,0
#[d_gene,1],[d_5_del,19]
%0,0,0,0,0,1,0,0,0,0,0,0,0,0,0,0,0,0,0,0,0
#[d_gene,1],[d_5_del,20]
%0,0,0,0,0.0240251,0.975975,0,0,0,0,0,0,0,0,0,0,0,0,0,0,0
@j_5_del
$Dim[1,23]
#[j_choice,0]
%0,0,0.0118283,0.0336458,0.0514245,0.514193,0.0574864,0.0814727,0.153141,0.0532612,0.0155289,0.00461277,0.0177529,0.00395847,0.00169441,0,0,0,0,0,0,0,0
@vd_ins
$Dim[31]
#
%0.89555,0.0537598,0.0290636,0.0164103,0.00323255,0.00198428,0,0,0,0,0,0,0,0,0,0,0,0,0,0,0,0,0,0,0,0,0,0,0,0,0
@vd_dinucl
$Dim[16]
#
%0.182708,0.106185,0.690261,0.0208458,0.0418664,0.312161,0.281153,0.364819,0.470109,0.0402947,0.364361,0.125236,0.35523,0.150395,0.356429,0.137946
@dj_ins
$Dim[31]
#
%0.951256,0.0432135,0.0038739,0.001657,0,0,0,0,0,0,0,0,0,0,0,0,0,0,0,0,0,0,0,0,0,0,0,0,0,0,0
@dj_dinucl
$Dim[16]
#
%0.100089,0.151241,0.199834,0.548836,0.27725,0.152337,0.302009,0.268404,0.0473294,0.21717,0.447475,0.288026,0.0286514,0.0161434,0.48972,0.465485
