# Supplementary material for: Extracting, filtering and simulating cellular barcodes using CellBarcode tools
Source: Nat Comput Sci. 2024 Feb 19;4(2):128–43. doi: 10.1038/s43588-024-00595-7 (PMC10899113; doi:10.1038/s43588-024-00595-7)
Supplement: Supplementary file 5 — Statistical source data. [file 43588_2024_595_MOESM5_ESM.xlsx]

## Sheet: Figure_2B
Cycle	Base	Count	fileName	base_num	base_percent
1	A	27361	Simulation	100000	0.27361
2	A	24334	Simulation	100000	0.24334
3	A	21695	Simulation	100000	0.21695
4	A	24069	Simulation	100000	0.24069
5	A	25305	Simulation	100000	0.25305
6	A	19630	Simulation	100000	0.1963
7	A	26108	Simulation	100000	0.26108
8	A	27566	Simulation	100000	0.27566
9	A	21219	Simulation	100000	0.21219
10	A	28344	Simulation	100000	0.28344
11	A	25393	Simulation	100000	0.25393
12	A	26974	Simulation	100000	0.26974
13	A	143	Simulation	100000	0.00143
14	A	149	Simulation	100000	0.00149
15	A	151	Simulation	100000	0.00151
16	A	161	Simulation	100000	0.00161
17	A	99544	Simulation	100000	0.99544
18	A	155	Simulation	100000	0.00155
19	A	152	Simulation	100000	0.00152
20	A	152	Simulation	100000	0.00152
21	A	152	Simulation	100000	0.00152
22	A	99415	Simulation	100000	0.99415
23	A	155	Simulation	100000	0.00155
24	A	171	Simulation	100000	0.00171
25	A	178	Simulation	100000	0.00178
26	A	99478	Simulation	100000	0.99478
27	A	99484	Simulation	100000	0.99484
28	A	176	Simulation	100000	0.00176
29	A	172	Simulation	100000	0.00172
30	A	99411	Simulation	100000	0.99411
31	A	196	Simulation	100000	0.00196
32	A	193	Simulation	100000	0.00193
33	A	99420	Simulation	100000	0.9942
34	A	99404	Simulation	100000	0.99404
35	A	226	Simulation	100000	0.00226
36	A	226	Simulation	100000	0.00226
37	A	236	Simulation	100000	0.00236
38	A	246	Simulation	100000	0.00246
39	A	99365	Simulation	100000	0.99365
40	A	232	Simulation	100000	0.00232
41	A	214	Simulation	100000	0.00214
42	A	79474	Simulation	100000	0.79474
43	A	212	Simulation	100000	0.00212
44	A	12558	Simulation	100000	0.12558
45	A	8733	Simulation	100000	0.08733
46	A	236	Simulation	100000	0.00236
47	A	30746	Simulation	100000	0.30746
48	A	67776	Simulation	100000	0.67776
49	A	240	Simulation	100000	0.0024
50	A	1266	Simulation	100000	0.01266
51	A	35064	Simulation	100000	0.35064
52	A	256	Simulation	100000	0.00256
53	A	57858	Simulation	100000	0.57858
54	A	33295	Simulation	100000	0.33295
55	A	288	Simulation	100000	0.00288
56	A	64258	Simulation	100000	0.64258
57	A	7722	Simulation	100000	0.07722
58	A	5314	Simulation	100000	0.05314
59	A	35021	Simulation	100000	0.35021
60	A	9466	Simulation	100000	0.09466
61	A	59472	Simulation	100000	0.59472
62	A	31788	Simulation	100000	0.31788
63	A	26717	Simulation	100000	0.26717
64	A	58474	Simulation	100000	0.58474
65	A	56825	Simulation	100000	0.56825
66	A	8581	Simulation	100000	0.08581
67	A	286	Simulation	100000	0.00286
68	A	10529	Simulation	100000	0.10529
69	A	34172	Simulation	100000	0.34172
70	A	5349	Simulation	100000	0.05349
71	A	86543	Simulation	100000	0.86543
72	A	6908	Simulation	100000	0.06908
73	A	71663	Simulation	100000	0.71663
74	A	30679	Simulation	100000	0.30679
75	A	2260	Simulation	100000	0.0226
76	A	78145	Simulation	100000	0.78145
77	A	9505	Simulation	100000	0.09505
78	A	51892	Simulation	100000	0.51892
79	A	7868	Simulation	100000	0.07868
80	A	31609	Simulation	100000	0.31609
81	A	6855	Simulation	100000	0.06855
82	A	65109	Simulation	100000	0.65109
83	A	8618	Simulation	100000	0.08618
84	A	7891	Simulation	100000	0.07891
85	A	31708	Simulation	100000	0.31708
86	A	42466	Simulation	100000	0.42466
87	A	55876	Simulation	100000	0.55876
88	A	61152	Simulation	100000	0.61152
89	A	26736	Simulation	100000	0.26736
90	A	7919	Simulation	100000	0.07919
91	A	83143	Simulation	100000	0.83143
92	A	1321	Simulation	100000	0.01321
93	A	51849	Simulation	100000	0.51849
94	A	8636	Simulation	100000	0.08636
95	A	7818	Simulation	100000	0.07818
96	A	11926	Simulation	100000	0.11926
97	A	39875	Simulation	100000	0.39875
98	A	412	Simulation	100000	0.00412
99	A	59326	Simulation	100000	0.59326
100	A	30724	Simulation	100000	0.30724
1	C	24586	Simulation	100000	0.24586
2	C	24203	Simulation	100000	0.24203
3	C	26178	Simulation	100000	0.26178
4	C	25571	Simulation	100000	0.25571
5	C	23241	Simulation	100000	0.23241
6	C	28159	Simulation	100000	0.28159
7	C	27354	Simulation	100000	0.27354
8	C	25895	Simulation	100000	0.25895
9	C	30126	Simulation	100000	0.30125999999999997
10	C	21855	Simulation	100000	0.21855
11	C	24609	Simulation	100000	0.24609
12	C	26182	Simulation	100000	0.26182
13	C	99534	Simulation	100000	0.99534
14	C	155	Simulation	100000	0.00155
15	C	99525	Simulation	100000	0.99525
16	C	154	Simulation	100000	0.00154
17	C	162	Simulation	100000	0.00162
18	C	150	Simulation	100000	0.0015
19	C	190	Simulation	100000	0.0019
20	C	160	Simulation	100000	0.0016
21	C	99507	Simulation	100000	0.99507
22	C	144	Simulation	100000	0.00144
23	C	160	Simulation	100000	0.0016
24	C	99465	Simulation	100000	0.99465
25	C	174	Simulation	100000	0.00174
26	C	162	Simulation	100000	0.00162
27	C	179	Simulation	100000	0.00179
28	C	173	Simulation	100000	0.00173
29	C	187	Simulation	100000	0.00187
30	C	189	Simulation	100000	0.00189
31	C	217	Simulation	100000	0.00217
32	C	99375	Simulation	100000	0.99375
33	C	192	Simulation	100000	0.00192
34	C	202	Simulation	100000	0.00202
35	C	227	Simulation	100000	0.00227
36	C	272	Simulation	100000	0.00272
37	C	99348	Simulation	100000	0.99348
38	C	99331	Simulation	100000	0.99331
39	C	207	Simulation	100000	0.00207
40	C	219	Simulation	100000	0.00219
41	C	8531	Simulation	100000	0.08531
42	C	4240	Simulation	100000	0.0424
43	C	35271	Simulation	100000	0.35271
44	C	51963	Simulation	100000	0.51963
45	C	4269	Simulation	100000	0.04269
46	C	16003	Simulation	100000	0.16003
47	C	1272	Simulation	100000	0.01272
48	C	257	Simulation	100000	0.00257
49	C	90790	Simulation	100000	0.9079
50	C	7723	Simulation	100000	0.07723
51	C	52936	Simulation	100000	0.52936
52	C	35040	Simulation	100000	0.3504
53	C	8525	Simulation	100000	0.08525
54	C	56754	Simulation	100000	0.56754
55	C	35207	Simulation	100000	0.35207
56	C	26725	Simulation	100000	0.26725
57	C	55988	Simulation	100000	0.55988
58	C	61189	Simulation	100000	0.61189
59	C	6858	Simulation	100000	0.06858
60	C	5341	Simulation	100000	0.05341
61	C	27667	Simulation	100000	0.27667
62	C	16001	Simulation	100000	0.16001
63	C	55912	Simulation	100000	0.55912
64	C	9584	Simulation	100000	0.09584
65	C	33278	Simulation	100000	0.33278
66	C	11875	Simulation	100000	0.11875
67	C	83243	Simulation	100000	0.83243
68	C	287	Simulation	100000	0.00287
69	C	51900	Simulation	100000	0.519
70	C	287	Simulation	100000	0.00287
71	C	7786	Simulation	100000	0.07786
72	C	4356	Simulation	100000	0.04356
73	C	1291	Simulation	100000	0.01291
74	C	8624	Simulation	100000	0.08624
75	C	15146	Simulation	100000	0.15146
76	C	5363	Simulation	100000	0.05363
77	C	34249	Simulation	100000	0.34249
78	C	38989	Simulation	100000	0.38989
79	C	51901	Simulation	100000	0.51901
80	C	52908	Simulation	100000	0.52908
81	C	26747	Simulation	100000	0.26747
82	C	311	Simulation	100000	0.00311
83	C	52791	Simulation	100000	0.52791
84	C	1211	Simulation	100000	0.01211
85	C	8610	Simulation	100000	0.0861
86	C	338	Simulation	100000	0.00338
87	C	8794	Simulation	100000	0.08794
88	C	37236	Simulation	100000	0.37236
89	C	12605	Simulation	100000	0.12605
90	C	60148	Simulation	100000	0.60148
91	C	7931	Simulation	100000	0.07931
92	C	40020	Simulation	100000	0.4002
93	C	34948	Simulation	100000	0.34948
94	C	53760	Simulation	100000	0.5376
95	C	87414	Simulation	100000	0.87414
96	C	34995	Simulation	100000	0.34995
97	C	52859	Simulation	100000	0.52859
98	C	86543	Simulation	100000	0.86543
99	C	31599	Simulation	100000	0.31599
100	C	51820	Simulation	100000	0.5182
1	G	22771	Simulation	100000	0.22771
2	G	25419	Simulation	100000	0.25419
3	G	25104	Simulation	100000	0.25104
4	G	27419	Simulation	100000	0.27419
5	G	25091	Simulation	100000	0.25091
6	G	26666	Simulation	100000	0.26666
7	G	24597	Simulation	100000	0.24597
8	G	23237	Simulation	100000	0.23237
9	G	24703	Simulation	100000	0.24703
10	G	26226	Simulation	100000	0.26226
11	G	23383	Simulation	100000	0.23383
12	G	23009	Simulation	100000	0.23009
13	G	171	Simulation	100000	0.00171
14	G	162	Simulation	100000	0.00162
15	G	159	Simulation	100000	0.00159
16	G	99524	Simulation	100000	0.99524
17	G	155	Simulation	100000	0.00155
18	G	99542	Simulation	100000	0.99542
19	G	99489	Simulation	100000	0.99489
20	G	155	Simulation	100000	0.00155
21	G	179	Simulation	100000	0.00179
22	G	260	Simulation	100000	0.0026
23	G	154	Simulation	100000	0.00154
24	G	190	Simulation	100000	0.0019
25	G	99468	Simulation	100000	0.99468
26	G	173	Simulation	100000	0.00173
27	G	182	Simulation	100000	0.00182
28	G	99454	Simulation	100000	0.99454
29	G	185	Simulation	100000	0.00185
30	G	206	Simulation	100000	0.00206
31	G	219	Simulation	100000	0.00219
32	G	217	Simulation	100000	0.00217
33	G	191	Simulation	100000	0.00191
34	G	214	Simulation	100000	0.00214
35	G	99333	Simulation	100000	0.99333
36	G	208	Simulation	100000	0.00208
37	G	207	Simulation	100000	0.00207
38	G	205	Simulation	100000	0.00205
39	G	216	Simulation	100000	0.00216
40	G	91027	Simulation	100000	0.91027
41	G	245	Simulation	100000	0.00245
42	G	8557	Simulation	100000	0.08557
43	G	232	Simulation	100000	0.00232
44	G	234	Simulation	100000	0.00234
45	G	86781	Simulation	100000	0.86781
46	G	239	Simulation	100000	0.00239
47	G	238	Simulation	100000	0.00238
48	G	27708	Simulation	100000	0.27708
49	G	251	Simulation	100000	0.00251
50	G	56002	Simulation	100000	0.56002
51	G	7717	Simulation	100000	0.07717
52	G	258	Simulation	100000	0.00258
53	G	267	Simulation	100000	0.00267
54	G	9704	Simulation	100000	0.09704
55	G	4293	Simulation	100000	0.04293
56	G	7839	Simulation	100000	0.07839
57	G	34998	Simulation	100000	0.34998
58	G	6818	Simulation	100000	0.06818
59	G	56942	Simulation	100000	0.56942
60	G	26715	Simulation	100000	0.26715
61	G	8550	Simulation	100000	0.0855
62	G	51937	Simulation	100000	0.51937
63	G	2238	Simulation	100000	0.02238
64	G	26715	Simulation	100000	0.26715
65	G	8578	Simulation	100000	0.08578
66	G	52803	Simulation	100000	0.52803
67	G	16183	Simulation	100000	0.16183
68	G	30724	Simulation	100000	0.30724
69	G	9562	Simulation	100000	0.09562
70	G	85761	Simulation	100000	0.85761
71	G	5361	Simulation	100000	0.05361
72	G	86473	Simulation	100000	0.86473
73	G	352	Simulation	100000	0.00352
74	G	60372	Simulation	100000	0.60372
75	G	30705	Simulation	100000	0.30705
76	G	1303	Simulation	100000	0.01303
77	G	51889	Simulation	100000	0.51889
78	G	7813	Simulation	100000	0.07813
79	G	4330	Simulation	100000	0.0433
80	G	15126	Simulation	100000	0.15126
81	G	13541	Simulation	100000	0.13541
82	G	7857	Simulation	100000	0.07857
83	G	31751	Simulation	100000	0.31751
84	G	26759	Simulation	100000	0.26759
85	G	58430	Simulation	100000	0.5843
86	G	55879	Simulation	100000	0.55879
87	G	8609	Simulation	100000	0.08609
88	G	354	Simulation	100000	0.00354
89	G	2277	Simulation	100000	0.02277
90	G	27571	Simulation	100000	0.27571
91	G	8596	Simulation	100000	0.08596
92	G	51794	Simulation	100000	0.51794
93	G	7919	Simulation	100000	0.07919
94	G	37212	Simulation	100000	0.37212
95	G	4380	Simulation	100000	0.0438
96	G	52707	Simulation	100000	0.52707
97	G	343	Simulation	100000	0.00343
98	G	368	Simulation	100000	0.00368
99	G	8656	Simulation	100000	0.08656
100	G	16049	Simulation	100000	0.16049
1	T	25282	Simulation	100000	0.25282
2	T	26044	Simulation	100000	0.26044
3	T	27023	Simulation	100000	0.27023
4	T	22941	Simulation	100000	0.22941
5	T	26363	Simulation	100000	0.26363
6	T	25545	Simulation	100000	0.25545
7	T	21941	Simulation	100000	0.21941
8	T	23302	Simulation	100000	0.23302
9	T	23952	Simulation	100000	0.23952
10	T	23575	Simulation	100000	0.23575
11	T	26615	Simulation	100000	0.26615
12	T	23835	Simulation	100000	0.23835
13	T	152	Simulation	100000	0.00152
14	T	99534	Simulation	100000	0.99534
15	T	165	Simulation	100000	0.00165
16	T	161	Simulation	100000	0.00161
17	T	139	Simulation	100000	0.00139
18	T	153	Simulation	100000	0.00153
19	T	169	Simulation	100000	0.00169
20	T	99533	Simulation	100000	0.99533
21	T	162	Simulation	100000	0.00162
22	T	181	Simulation	100000	0.00181
23	T	99531	Simulation	100000	0.99531
24	T	174	Simulation	100000	0.00174
25	T	180	Simulation	100000	0.0018
26	T	187	Simulation	100000	0.00187
27	T	155	Simulation	100000	0.00155
28	T	197	Simulation	100000	0.00197
29	T	99456	Simulation	100000	0.99456
30	T	194	Simulation	100000	0.00194
31	T	99368	Simulation	100000	0.99368
32	T	215	Simulation	100000	0.00215
33	T	197	Simulation	100000	0.00197
34	T	180	Simulation	100000	0.0018
35	T	214	Simulation	100000	0.00214
36	T	99294	Simulation	100000	0.99294
37	T	209	Simulation	100000	0.00209
38	T	218	Simulation	100000	0.00218
39	T	212	Simulation	100000	0.00212
40	T	8522	Simulation	100000	0.08522
41	T	91010	Simulation	100000	0.9101
42	T	7729	Simulation	100000	0.07729
43	T	64285	Simulation	100000	0.64285
44	T	35245	Simulation	100000	0.35245
45	T	217	Simulation	100000	0.00217
46	T	83522	Simulation	100000	0.83522
47	T	67744	Simulation	100000	0.67744
48	T	4259	Simulation	100000	0.04259
49	T	8719	Simulation	100000	0.08719
50	T	35009	Simulation	100000	0.35009
51	T	4283	Simulation	100000	0.04283
52	T	64446	Simulation	100000	0.64446
53	T	33350	Simulation	100000	0.3335
54	T	247	Simulation	100000	0.00247
55	T	60212	Simulation	100000	0.60212
56	T	1178	Simulation	100000	0.01178
57	T	1292	Simulation	100000	0.01292
58	T	26679	Simulation	100000	0.26679
59	T	1179	Simulation	100000	0.01179
60	T	58478	Simulation	100000	0.58478
61	T	4311	Simulation	100000	0.04311
62	T	274	Simulation	100000	0.00274
63	T	15133	Simulation	100000	0.15133
64	T	5227	Simulation	100000	0.05227
65	T	1319	Simulation	100000	0.01319
66	T	26741	Simulation	100000	0.26741
67	T	288	Simulation	100000	0.00288
68	T	58460	Simulation	100000	0.5846
69	T	4366	Simulation	100000	0.04366
70	T	8603	Simulation	100000	0.08603
71	T	310	Simulation	100000	0.0031
72	T	2263	Simulation	100000	0.02263
73	T	26694	Simulation	100000	0.26694
74	T	325	Simulation	100000	0.00325
75	T	51889	Simulation	100000	0.51889
76	T	15189	Simulation	100000	0.15189
77	T	4357	Simulation	100000	0.04357
78	T	1306	Simulation	100000	0.01306
79	T	35901	Simulation	100000	0.35901
80	T	357	Simulation	100000	0.00357
81	T	52857	Simulation	100000	0.52857
82	T	26723	Simulation	100000	0.26723
83	T	6840	Simulation	100000	0.0684
84	T	64139	Simulation	100000	0.64139
85	T	1252	Simulation	100000	0.01252
86	T	1317	Simulation	100000	0.01317
87	T	26721	Simulation	100000	0.26721
88	T	1258	Simulation	100000	0.01258
89	T	58382	Simulation	100000	0.58382
90	T	4362	Simulation	100000	0.04362
91	T	330	Simulation	100000	0.0033
92	T	6865	Simulation	100000	0.06865
93	T	5284	Simulation	100000	0.05284
94	T	392	Simulation	100000	0.00392
95	T	388	Simulation	100000	0.00388
96	T	372	Simulation	100000	0.0037200000000000002
97	T	6923	Simulation	100000	0.06923
98	T	12677	Simulation	100000	0.12677
99	T	419	Simulation	100000	0.00419
100	T	1407	Simulation	100000	0.01407
1	A	20918	Experiment	99967	0.20924905218722178
2	A	19290	Experiment	99997	0.1929057871736152
3	A	17792	Experiment	100000	0.17792
4	A	19512	Experiment	99998	0.19512390247804956
5	A	19413	Experiment	99978	0.19417271799795954
6	A	19109	Experiment	99958	0.19117029152243942
7	A	19309	Experiment	99965	0.19315760516180663
8	A	20432	Experiment	99971	0.2043792699882966
9	A	18823	Experiment	99973	0.18828083582567293
10	A	18159	Experiment	99984	0.18161905904944792
11	A	18309	Experiment	99990	0.18310831083108312
12	A	17517	Experiment	99992	0.1751840147211777
13	A	1021	Experiment	99992	0.010210816865349227
14	A	1457	Experiment	92615	0.01573179290611672
15	A	945	Experiment	99999	0.009450094500945009
16	A	2778	Experiment	99999	0.027780277802778027
17	A	94657	Experiment	99999	0.9465794657946579
18	A	1229	Experiment	99999	0.012290122901229012
19	A	1808	Experiment	99910	0.01809628665799219
20	A	1358	Experiment	84075	0.01615224501932798
21	A	2293	Experiment	100000	0.02293
22	A	94944	Experiment	100000	0.94944
23	A	1377	Experiment	100000	0.01377
24	A	1364	Experiment	100000	0.01364
25	A	3332	Experiment	100000	0.03332
26	A	95903	Experiment	100000	0.95903
27	A	95841	Experiment	100000	0.95841
28	A	2025	Experiment	100000	0.02025
29	A	3456	Experiment	99997	0.03456103683110493
30	A	94198	Experiment	99998	0.9419988399767996
31	A	1954	Experiment	99999	0.01954019540195402
32	A	2788	Experiment	99998	0.027880557611152223
33	A	95484	Experiment	100000	0.95484
34	A	95484	Experiment	99999	0.954849548495485
35	A	2554	Experiment	100000	0.02554
36	A	1230	Experiment	99998	0.012300246004920098
37	A	1294	Experiment	96205	0.013450444363598565
38	A	2527	Experiment	99997	0.02527075812274368
39	A	94023	Experiment	100000	0.94023
40	A	2421	Experiment	99996	0.02421096843873755
41	A	2718	Experiment	99996	0.02718108724348974
42	A	71950	Experiment	100000	0.7195
43	A	2115	Experiment	99992	0.02115169213537083
44	A	17553	Experiment	99993	0.17554228796015722
45	A	9498	Experiment	99993	0.09498664906543458
46	A	1823	Experiment	99994	0.018231093865631938
47	A	37782	Experiment	99991	0.37785400686061743
48	A	57266	Experiment	99994	0.5726943616616997
49	A	1672	Experiment	99991	0.01672150493544419
50	A	3589	Experiment	99996	0.0358914356574263
51	A	45612	Experiment	99992	0.45615649251940155
52	A	2391	Experiment	99991	0.02391215209368843
53	A	45265	Experiment	99996	0.452668106724269
54	A	38785	Experiment	99996	0.38786551462058483
55	A	2485	Experiment	99996	0.02485099403976159
56	A	54127	Experiment	99999	0.5412754127541275
57	A	7758	Experiment	99998	0.07758155163103263
58	A	7329	Experiment	99992	0.07329586366909353
59	A	45900	Experiment	99997	0.4590137704131124
60	A	16178	Experiment	99993	0.1617913253927775
61	A	45530	Experiment	99999	0.45530455304553047
62	A	39131	Experiment	99999	0.3913139131391314
63	A	34348	Experiment	99996	0.34349373974958997
64	A	43864	Experiment	99998	0.4386487729754595
65	A	42841	Experiment	100000	0.42841
66	A	14297	Experiment	99998	0.14297285945718916
67	A	2021	Experiment	100000	0.02021
68	A	17265	Experiment	100000	0.17265
69	A	38931	Experiment	100000	0.38931
70	A	8589	Experiment	100000	0.08589
71	A	82471	Experiment	100000	0.82471
72	A	8501	Experiment	100000	0.08501
73	A	61349	Experiment	100000	0.61349
74	A	37033	Experiment	99998	0.370337406748135
75	A	5727	Experiment	100000	0.05727
76	A	69804	Experiment	100000	0.69804
77	A	16409	Experiment	99999	0.16409164091640915
78	A	39143	Experiment	100000	0.39143
79	A	9743	Experiment	99999	0.0974309743097431
80	A	38278	Experiment	100000	0.38278
81	A	8311	Experiment	100000	0.08311
82	A	55619	Experiment	100000	0.55619
83	A	15331	Experiment	100000	0.15331
84	A	9798	Experiment	99999	0.0979809798097981
85	A	40286	Experiment	99999	0.4028640286402864
86	A	53395	Experiment	100000	0.53395
87	A	43344	Experiment	99999	0.43344433444334446
88	A	54042	Experiment	99997	0.5404362130863926
89	A	34283	Experiment	100000	0.34283
90	A	10635	Experiment	99999	0.10635106351063511
91	A	74307	Experiment	99998	0.743084861697234
92	A	4297	Experiment	99999	0.04297042970429704
93	A	38982	Experiment	100000	0.38982
94	A	14772	Experiment	100000	0.14772
95	A	8204	Experiment	99999	0.08204082040820408
96	A	12921	Experiment	99999	0.12921129211292112
97	A	50095	Experiment	99998	0.500960019200384
98	A	3152	Experiment	99999	0.03152031520315203
99	A	45311	Experiment	99999	0.45311453114531147
100	A	38573	Experiment	99999	0.3857338573385734
1	C	20623	Experiment	99967	0.20629807836586073
2	C	21834	Experiment	99997	0.2183465503965119
3	C	21145	Experiment	100000	0.21145
4	C	22080	Experiment	99998	0.22080441608832177
5	C	22136	Experiment	99978	0.22140870991618156
6	C	22355	Experiment	99958	0.22364393045078934
7	C	23694	Experiment	99965	0.23702295803531237
8	C	22700	Experiment	99971	0.22706584909623792
9	C	24068	Experiment	99973	0.24074500115031058
10	C	24705	Experiment	99984	0.24708953432549208
11	C	22991	Experiment	99990	0.22993299329932992
12	C	24738	Experiment	99992	0.24739979198335868
13	C	95106	Experiment	99992	0.951136090887271
14	C	2832	Experiment	92615	0.03057820007558171
15	C	95461	Experiment	99999	0.954619546195462
16	C	2166	Experiment	99999	0.02166021660216602
17	C	1357	Experiment	99999	0.013570135701357013
18	C	1286	Experiment	99999	0.012860128601286012
19	C	1537	Experiment	99910	0.015383845460914824
20	C	2994	Experiment	84075	0.03561106155218555
21	C	94619	Experiment	100000	0.94619
22	C	1903	Experiment	100000	0.01903
23	C	2448	Experiment	100000	0.02448
24	C	95002	Experiment	100000	0.95002
25	C	1524	Experiment	100000	0.01524
26	C	1539	Experiment	100000	0.01539
27	C	834	Experiment	100000	0.00834
28	C	1491	Experiment	100000	0.01491
29	C	1374	Experiment	99997	0.013740412212366371
30	C	1218	Experiment	99998	0.012180243604872097
31	C	3309	Experiment	99999	0.03309033090330903
32	C	94350	Experiment	99998	0.9435188703774076
33	C	2004	Experiment	100000	0.02004
34	C	1042	Experiment	99999	0.01042010420104201
35	C	1118	Experiment	100000	0.01118
36	C	3566	Experiment	99998	0.035660713214264284
37	C	92163	Experiment	96205	0.9579855516865028
38	C	95333	Experiment	99997	0.9533586007580227
39	C	2426	Experiment	100000	0.02426
40	C	1261	Experiment	99996	0.012610504420176806
41	C	13770	Experiment	99996	0.13770550822032881
42	C	5468	Experiment	100000	0.05468
43	C	42467	Experiment	99992	0.42470397631810547
44	C	38799	Experiment	99993	0.3880171612012841
45	C	5864	Experiment	99993	0.05864410508735612
46	C	19454	Experiment	99994	0.194551673100386
47	C	3612	Experiment	99991	0.036123251092598334
48	C	2729	Experiment	99994	0.027291637498249893
49	C	85952	Experiment	99991	0.8595973637627387
50	C	8563	Experiment	99996	0.08563342533701349
51	C	40493	Experiment	99992	0.40496239699175934
52	C	46875	Experiment	99991	0.4687921912972168
53	C	14862	Experiment	99996	0.14862594503780152
54	C	44140	Experiment	99996	0.44141765670626826
55	C	42400	Experiment	99996	0.42401696067842715
56	C	34099	Experiment	99999	0.3409934099340993
57	C	43344	Experiment	99998	0.43344866897337947
58	C	52059	Experiment	99992	0.5206316505320425
59	C	7029	Experiment	99997	0.0702921087632629
60	C	7314	Experiment	99993	0.07314512015841108
61	C	34784	Experiment	99999	0.34784347843478436
62	C	20653	Experiment	99999	0.2065320653206532
63	C	42714	Experiment	99996	0.42715708628345134
64	C	17549	Experiment	99998	0.1754935098701974
65	C	38591	Experiment	100000	0.38591
66	C	13090	Experiment	99998	0.13090261805236106
67	C	74412	Experiment	100000	0.74412
68	C	2847	Experiment	100000	0.02847
69	C	38232	Experiment	100000	0.38232
70	C	2343	Experiment	100000	0.02343
71	C	7315	Experiment	100000	0.07315
72	C	4775	Experiment	100000	0.04775
73	C	3060	Experiment	100000	0.0306
74	C	14011	Experiment	99998	0.1401128022560451
75	C	18909	Experiment	100000	0.18909
76	C	7375	Experiment	100000	0.07375
77	C	40754	Experiment	99999	0.4075440754407544
78	C	49573	Experiment	100000	0.49573
79	C	38829	Experiment	99999	0.3882938829388294
80	C	40385	Experiment	100000	0.40385
81	C	33336	Experiment	100000	0.33336
82	C	2048	Experiment	100000	0.02048
83	C	38535	Experiment	100000	0.38535
84	C	2412	Experiment	99999	0.024120241202412025
85	C	13653	Experiment	99999	0.13653136531365315
86	C	1664	Experiment	100000	0.01664
87	C	9899	Experiment	99999	0.0989909899098991
88	C	41699	Experiment	99997	0.41700251007530226
89	C	18554	Experiment	100000	0.18554
90	C	50624	Experiment	99999	0.5062450624506245
91	C	9443	Experiment	99998	0.09443188863777276
92	C	51492	Experiment	99999	0.5149251492514925
93	C	46459	Experiment	100000	0.46459
94	C	42594	Experiment	100000	0.42594
95	C	84941	Experiment	99999	0.8494184941849419
96	C	47009	Experiment	99999	0.47009470094700945
97	C	42206	Experiment	99998	0.4220684413688274
98	C	78444	Experiment	99999	0.7844478444784447
99	C	39145	Experiment	99999	0.3914539145391454
100	C	40182	Experiment	99999	0.4018240182401824
1	G	40431	Experiment	99967	0.4044434663438935
2	G	33521	Experiment	99997	0.33522005660169807
3	G	40985	Experiment	100000	0.40985
4	G	37558	Experiment	99998	0.375587511750235
5	G	38240	Experiment	99978	0.38248414651223267
6	G	39064	Experiment	99958	0.3908041377378499
7	G	37641	Experiment	99965	0.37654178962636925
8	G	37740	Experiment	99971	0.3775094777485471
9	G	38209	Experiment	99973	0.3821931921618837
10	G	38414	Experiment	99984	0.3842014722355577
11	G	39948	Experiment	99990	0.3995199519951995
12	G	38645	Experiment	99992	0.3864809184734779
13	G	1527	Experiment	99992	0.015271221697735819
14	G	960	Experiment	92615	0.010365491551044647
15	G	1765	Experiment	99999	0.01765017650176502
16	G	93761	Experiment	99999	0.9376193761937619
17	G	3083	Experiment	99999	0.03083030830308303
18	G	96090	Experiment	99999	0.9609096090960909
19	G	94259	Experiment	99910	0.9434390951856672
20	G	1047	Experiment	84075	0.012453166815343444
21	G	1569	Experiment	100000	0.01569
22	G	970	Experiment	100000	0.0097
23	G	1858	Experiment	100000	0.01858
24	G	2293	Experiment	100000	0.02293
25	G	94244	Experiment	100000	0.94244000000000006
26	G	1891	Experiment	100000	0.01891
27	G	2417	Experiment	100000	0.02417
28	G	93849	Experiment	100000	0.93849
29	G	2219	Experiment	99997	0.022190665719971598
30	G	770	Experiment	99998	0.007700154003080061
31	G	812	Experiment	99999	0.008120081200812009
32	G	807	Experiment	99998	0.008070161403228065
33	G	1746	Experiment	100000	0.01746
34	G	2501	Experiment	99999	0.025010250102501026
35	G	92343	Experiment	100000	0.92343
36	G	1463	Experiment	99998	0.014630292605852116
37	G	733	Experiment	96205	0.007619146614001351
38	G	1036	Experiment	99997	0.01036031080932428
39	G	2124	Experiment	100000	0.02124
40	G	81555	Experiment	99996	0.8155826233049323
41	G	2218	Experiment	99996	0.02218088723548942
42	G	13114	Experiment	100000	0.13114
43	G	1093	Experiment	99992	0.010930874469957597
44	G	2126	Experiment	99993	0.021261488304181293
45	G	81400	Experiment	99993	0.8140569839888793
46	G	1481	Experiment	99994	0.014810888653319199
47	G	1338	Experiment	99991	0.013381204308387755
48	G	34785	Experiment	99994	0.34787087225233515
49	G	2040	Experiment	99991	0.020401836165254872
50	G	41481	Experiment	99996	0.41482659306372255
51	G	7786	Experiment	99992	0.07786622929834387
52	G	899	Experiment	99991	0.008990809172825555
53	G	1317	Experiment	99996	0.013170526821072844
54	G	14126	Experiment	99996	0.14126565062602503
55	G	4605	Experiment	99996	0.046051842073682944
56	G	8908	Experiment	99999	0.08908089080890809
57	G	45153	Experiment	99998	0.45153903078061564
58	G	7537	Experiment	99992	0.07537603008240659
59	G	43320	Experiment	99997	0.4332129963898917
60	G	33507	Experiment	99993	0.33509345654195793
61	G	14195	Experiment	99999	0.14195141951419515
62	G	38231	Experiment	99999	0.38231382313823137
63	G	4495	Experiment	99996	0.04495179807192288
64	G	33069	Experiment	99998	0.33069661393227867
65	G	14959	Experiment	100000	0.14959
66	G	39343	Experiment	99998	0.39343786875737513
67	G	21317	Experiment	100000	0.21317
68	G	36741	Experiment	100000	0.36741
69	G	17318	Experiment	100000	0.17318
70	G	75315	Experiment	100000	0.75315
71	G	8550	Experiment	100000	0.0855
72	G	82642	Experiment	100000	0.82642
73	G	2820	Experiment	100000	0.0282
74	G	46360	Experiment	99998	0.46360927218544373
75	G	36610	Experiment	100000	0.3661
76	G	3841	Experiment	100000	0.03841
77	G	38234	Experiment	99999	0.38234382343823436
78	G	7470	Experiment	100000	0.0747
79	G	5221	Experiment	99999	0.05221052210522105
80	G	19194	Experiment	100000	0.19194
81	G	18132	Experiment	100000	0.18132
82	G	8865	Experiment	100000	0.08865
83	G	38671	Experiment	100000	0.38671
84	G	34211	Experiment	99999	0.34211342113421134
85	G	43609	Experiment	99999	0.4360943609436094
86	G	41535	Experiment	100000	0.41535
87	G	13962	Experiment	99999	0.13962139621396213
88	G	1243	Experiment	99997	0.012430372911187336
89	G	4293	Experiment	100000	0.04293
90	G	33848	Experiment	99999	0.3384833848338483
91	G	14449	Experiment	99998	0.14449288985779715
92	G	37998	Experiment	99999	0.3799837998379984
93	G	9252	Experiment	100000	0.09252
94	G	41284	Experiment	100000	0.41284
95	G	5727	Experiment	99999	0.05727057270572706
96	G	38669	Experiment	99999	0.38669386693866936
97	G	1365	Experiment	99998	0.013650273005460109
98	G	1551	Experiment	99999	0.015510155101551015
99	G	14170	Experiment	99999	0.14170141701417013
100	G	17025	Experiment	99999	0.17025170251702518
1	T	17995	Experiment	99967	0.180009403103024
2	T	25352	Experiment	99997	0.25352760582817485
3	T	20078	Experiment	100000	0.20078
4	T	20848	Experiment	99998	0.20848416968339367
5	T	20189	Experiment	99978	0.2019344255736262
6	T	19430	Experiment	99958	0.19438164028892135
7	T	19321	Experiment	99965	0.19327764717651177
8	T	19099	Experiment	99971	0.1910454031669184
9	T	18873	Experiment	99973	0.18878097086213277
10	T	18706	Experiment	99984	0.18708993438950233
11	T	18742	Experiment	99990	0.18743874387438744
12	T	19092	Experiment	99992	0.19093527482198575
13	T	2338	Experiment	99992	0.023381870549643972
14	T	87366	Experiment	92615	0.9433245154672569
15	T	1828	Experiment	99999	0.01828018280182802
16	T	1294	Experiment	99999	0.012940129401294014
17	T	902	Experiment	99999	0.009020090200902008
18	T	1394	Experiment	99999	0.013940139401394014
19	T	2306	Experiment	99910	0.023080772695425883
20	T	78676	Experiment	84075	0.935783526613143
21	T	1519	Experiment	100000	0.01519
22	T	2183	Experiment	100000	0.02183
23	T	94317	Experiment	100000	0.94317
24	T	1341	Experiment	100000	0.01341
25	T	900	Experiment	100000	0.009
26	T	667	Experiment	100000	0.00667
27	T	908	Experiment	100000	0.00908
28	T	2635	Experiment	100000	0.02635
29	T	92948	Experiment	99997	0.9295078852365571
30	T	3812	Experiment	99998	0.038120762415248304
31	T	93924	Experiment	99999	0.9392493924939249
32	T	2053	Experiment	99998	0.020530410608212164
33	T	766	Experiment	100000	0.00766
34	T	972	Experiment	99999	0.00972009720097201
35	T	3985	Experiment	100000	0.03985
36	T	93739	Experiment	99998	0.9374087481749634
37	T	2015	Experiment	96205	0.020944857335897304
38	T	1101	Experiment	99997	0.011010330309909297
39	T	1427	Experiment	100000	0.01427
40	T	14759	Experiment	99996	0.14759590383615345
41	T	81290	Experiment	99996	0.812932517300692
42	T	9468	Experiment	100000	0.09468
43	T	54317	Experiment	99992	0.5432134570765661
44	T	41515	Experiment	99993	0.4151790625343774
45	T	3231	Experiment	99993	0.03231226185833008
46	T	77236	Experiment	99994	0.7724063443806628
47	T	57259	Experiment	99991	0.5726415377383964
48	T	5214	Experiment	99994	0.05214312858771526
49	T	10327	Experiment	99991	0.1032792951365623
50	T	46363	Experiment	99996	0.4636485459418377
51	T	6101	Experiment	99992	0.06101488119049524
52	T	49826	Experiment	99991	0.49830484743626924
53	T	38552	Experiment	99996	0.38553542141685665
54	T	2945	Experiment	99996	0.029451178047121884
55	T	50506	Experiment	99996	0.5050802032081283
56	T	2865	Experiment	99999	0.028650286502865028
57	T	3743	Experiment	99998	0.0374307486149723
58	T	33067	Experiment	99992	0.33069645571645734
59	T	3748	Experiment	99997	0.03748112443373301
60	T	42994	Experiment	99993	0.4299700979068535
61	T	5490	Experiment	99999	0.05490054900549005
62	T	1984	Experiment	99999	0.01984019840198402
63	T	18439	Experiment	99996	0.1843973758950358
64	T	5516	Experiment	99998	0.05516110322206444
65	T	3609	Experiment	100000	0.03609
66	T	33268	Experiment	99998	0.33268665373307466
67	T	2250	Experiment	100000	0.0225
68	T	43147	Experiment	100000	0.43147
69	T	5519	Experiment	100000	0.05519
70	T	13753	Experiment	100000	0.13753
71	T	1664	Experiment	100000	0.01664
72	T	4082	Experiment	100000	0.04082
73	T	32771	Experiment	100000	0.32771
74	T	2594	Experiment	99998	0.025940518810376206
75	T	38754	Experiment	100000	0.38754
76	T	18980	Experiment	100000	0.1898
77	T	4602	Experiment	99999	0.04602046020460204
78	T	3814	Experiment	100000	0.03814
79	T	46206	Experiment	99999	0.46206462064620646
80	T	2143	Experiment	100000	0.02143
81	T	40221	Experiment	100000	0.40221
82	T	33468	Experiment	100000	0.33468
83	T	7463	Experiment	100000	0.07463
84	T	53578	Experiment	99999	0.5357853578535785
85	T	2451	Experiment	99999	0.024510245102451023
86	T	3406	Experiment	100000	0.03406
87	T	32794	Experiment	99999	0.32794327943279433
88	T	3013	Experiment	99997	0.030130903927117814
89	T	42870	Experiment	100000	0.4287
90	T	4892	Experiment	99999	0.04892048920489205
91	T	1799	Experiment	99998	0.017990359807196144
92	T	6212	Experiment	99999	0.06212062120621206
93	T	5307	Experiment	100000	0.05307
94	T	1350	Experiment	100000	0.0135
95	T	1127	Experiment	99999	0.011270112701127011
96	T	1400	Experiment	99999	0.014000140001400013
97	T	6332	Experiment	99998	0.06332126642532851
98	T	16852	Experiment	99999	0.16852168521685218
99	T	1373	Experiment	99999	0.013730137301373013
100	T	4219	Experiment	99999	0.042190421904219046

## Sheet: Figure_2C
Cycle	Base	Count	fileName	base_num	base_percent
1	A	21890	Simulation	21890	1
2	A	0	Simulation	21890	0
3	A	0	Simulation	21890	0
4	A	0	Simulation	21890	0
5	A	21890	Simulation	21890	1
6	A	21890	Simulation	21890	1
7	A	0	Simulation	21890	0
8	A	0	Simulation	21890	0
9	A	18	Simulation	21890	8.222932846048424e-4
10	A	28	Simulation	21890	0.0012791228871630882
11	A	21796	Simulation	21890	0.9957058017359525
12	A	33	Simulation	21890	0.001507537688442211
13	A	21789	Simulation	21890	0.9953860210141617
14	A	21785	Simulation	21890	0.9952032891731384
15	A	23	Simulation	21890	0.0010507080858839653
16	A	21808	Simulation	21890	0.9962539972590224
17	A	33	Simulation	21890	0.001507537688442211
18	A	41	Simulation	21890	0.0018730013704888076
19	A	42	Simulation	21890	0.0019186843307446323
20	A	41	Simulation	21890	0.0018730013704888076
21	A	21790	Simulation	21890	0.9954317039744175
22	A	28	Simulation	21890	0.0012791228871630882
23	A	21790	Simulation	21890	0.9954317039744175
24	A	34	Simulation	21890	0.0015532206486980357
25	A	33	Simulation	21890	0.001507537688442211
26	A	21792	Simulation	21890	0.9955230698949292
27	A	32	Simulation	21890	0.0014618547281863865
28	A	1290	Simulation	21890	0.058931018730013704
29	A	224	Simulation	21890	0.010232983097304705
30	A	3312	Simulation	21890	0.15130196436729101
31	A	2128	Simulation	21890	0.0972133394243947
32	A	15264	Simulation	21890	0.6973047053449063
33	A	2002	Simulation	21890	0.0914572864321608
34	A	16475	Simulation	21890	0.7526267702147099
35	A	1879	Simulation	21890	0.08583828232069438
36	A	16010	Simulation	21890	0.7313841936957515
37	A	403	Simulation	21890	0.018410232983097304
38	A	1479	Simulation	21890	0.06756509821836455
39	A	2252	Simulation	21890	0.10287802649611695
40	A	2666	Simulation	21890	0.12179077204202832
41	A	3669	Simulation	21890	0.16761078117862038
42	A	983	Simulation	21890	0.04490634993147556
43	A	1231	Simulation	21890	0.05623572407492006
44	A	131	Simulation	21890	0.0059844677935130194
45	A	1075	Simulation	21890	0.04910918227501142
46	A	2952	Simulation	21890	0.13485609867519416
47	A	4550	Simulation	21890	0.20785746916400183
48	A	21731	Simulation	21890	0.9927364093193239
49	A	46	Simulation	21890	0.0021014161717679307
50	A	63	Simulation	21890	0.0028780264961169484
51	A	47	Simulation	21890	0.002147099132023755
52	A	53	Simulation	21890	0.0024211968935587028
53	A	63	Simulation	21890	0.0028780264961169484
54	A	57	Simulation	21890	0.002603928734582001
55	A	21719	Simulation	21890	0.992188213796254
56	A	78	Simulation	21890	0.003563270899954317
57	A	71	Simulation	21890	0.003243490178163545
58	A	21706	Simulation	21890	0.9915943353129283
59	A	60	Simulation	21890	0.002740977615349475
60	A	67	Simulation	21890	0.0030607583371402465
61	A	57	Simulation	21890	0.002603928734582001
62	A	21693	Simulation	21890	0.9910004568296026
63	A	58	Simulation	21890	0.0026496116948378254
64	A	64	Simulation	21890	0.002923709456372773
65	A	21665	Simulation	21890	0.9897213339424394
1	C	0	Simulation	21890	0
2	C	21890	Simulation	21890	1
3	C	0	Simulation	21890	0
4	C	0	Simulation	21890	0
5	C	0	Simulation	21890	0
6	C	0	Simulation	21890	0
7	C	0	Simulation	21890	0
8	C	0	Simulation	21890	0
9	C	21829	Simulation	21890	0.9972133394243947
10	C	25	Simulation	21890	0.0011420740063956144
11	C	27	Simulation	21890	0.0012334399269072636
12	C	27	Simulation	21890	0.0012334399269072636
13	C	31	Simulation	21890	0.001416171767930562
14	C	34	Simulation	21890	0.0015532206486980357
15	C	21813	Simulation	21890	0.9964824120603015
16	C	26	Simulation	21890	0.0011877569666514391
17	C	21798	Simulation	21890	0.9957971676564641
18	C	39	Simulation	21890	0.0017816354499771586
19	C	21789	Simulation	21890	0.9953860210141617
20	C	40	Simulation	21890	0.001827318410232983
21	C	29	Simulation	21890	0.0013248058474189127
22	C	37	Simulation	21890	0.0016902695294655093
23	C	32	Simulation	21890	0.0014618547281863865
24	C	37	Simulation	21890	0.0016902695294655093
25	C	21785	Simulation	21890	0.9952032891731384
26	C	27	Simulation	21890	0.0012334399269072636
27	C	38	Simulation	21890	0.001735952489721334
28	C	16396	Simulation	21890	0.7490178163544998
29	C	2422	Simulation	21890	0.11064412973960713
30	C	2984	Simulation	21890	0.13631795340338054
31	C	13994	Simulation	21890	0.6392873458200091
32	C	375	Simulation	21890	0.017131110095934217
33	C	13868	Simulation	21890	0.6335312928277752
34	C	84	Simulation	21890	0.0038373686614892647
35	C	158	Simulation	21890	0.007217907720420283
36	C	40	Simulation	21890	0.001827318410232983
37	C	781	Simulation	21890	0.035678391959798994
38	C	14659	Simulation	21890	0.6696665143901325
39	C	77	Simulation	21890	0.0035175879396984926
40	C	331	Simulation	21890	0.015121059844677934
41	C	297	Simulation	21890	0.013567839195979899
42	C	17479	Simulation	21890	0.7984924623115578
43	C	3204	Simulation	21890	0.14636820465966194
44	C	1686	Simulation	21890	0.07702147099132024
45	C	3211	Simulation	21890	0.14668798538145272
46	C	2379	Simulation	21890	0.10867976244860666
47	C	146	Simulation	21890	0.006669712197350388
48	C	56	Simulation	21890	0.0025582457743261763
49	C	55	Simulation	21890	0.002512562814070352
50	C	49	Simulation	21890	0.0022384650525354042
51	C	52	Simulation	21890	0.0023755139333028782
52	C	55	Simulation	21890	0.002512562814070352
53	C	63	Simulation	21890	0.0028780264961169484
54	C	57	Simulation	21890	0.002603928734582001
55	C	51	Simulation	21890	0.0023298309730470533
56	C	59	Simulation	21890	0.00269529465509365
57	C	55	Simulation	21890	0.002512562814070352
58	C	54	Simulation	21890	0.0024668798538145273
59	C	65	Simulation	21890	0.0029693924166285975
60	C	56	Simulation	21890	0.0025582457743261763
61	C	66	Simulation	21890	0.003015075376884422
62	C	62	Simulation	21890	0.002832343535861124
63	C	64	Simulation	21890	0.002923709456372773
64	C	21676	Simulation	21890	0.9902238465052535
65	C	80	Simulation	21890	0.003654636820465966
1	G	0	Simulation	21890	0
2	G	0	Simulation	21890	0
3	G	21890	Simulation	21890	1
4	G	21890	Simulation	21890	1
5	G	0	Simulation	21890	0
6	G	0	Simulation	21890	0
7	G	0	Simulation	21890	0
8	G	21890	Simulation	21890	1
9	G	23	Simulation	21890	0.0010507080858839653
10	G	22	Simulation	21890	0.0010050251256281408
11	G	37	Simulation	21890	0.0016902695294655093
12	G	21798	Simulation	21890	0.9957971676564641
13	G	37	Simulation	21890	0.0016902695294655093
14	G	32	Simulation	21890	0.0014618547281863865
15	G	23	Simulation	21890	0.0010507080858839653
16	G	29	Simulation	21890	0.0013248058474189127
17	G	30	Simulation	21890	0.0013704888076747374
18	G	36	Simulation	21890	0.0016445865692096848
19	G	38	Simulation	21890	0.001735952489721334
20	G	21780	Simulation	21890	0.9949748743718593
21	G	31	Simulation	21890	0.001416171767930562
22	G	21789	Simulation	21890	0.9953860210141617
23	G	34	Simulation	21890	0.0015532206486980357
24	G	32	Simulation	21890	0.0014618547281863865
25	G	37	Simulation	21890	0.0016902695294655093
26	G	42	Simulation	21890	0.0019186843307446323
27	G	21794	Simulation	21890	0.9956144358154408
28	G	2692	Simulation	21890	0.12297852900867977
29	G	3907	Simulation	21890	0.17848332571950662
30	G	15135	Simulation	21890	0.691411603471905
31	G	2836	Simulation	21890	0.1295568752855185
32	G	881	Simulation	21890	0.04024668798538145
33	G	1815	Simulation	21890	0.0829145728643216
34	G	3583	Simulation	21890	0.16368204659661947
35	G	2385	Simulation	21890	0.10895386021014161
36	G	4329	Simulation	21890	0.1977615349474646
37	G	5106	Simulation	21890	0.2332571950662403
38	G	780	Simulation	21890	0.03563270899954317
39	G	743	Simulation	21890	0.03394243947007766
40	G	17481	Simulation	21890	0.7985838282320694
41	G	3549	Simulation	21890	0.1621288259479214
42	G	203	Simulation	21890	0.009273640931932389
43	G	14762	Simulation	21890	0.6743718592964824
44	G	18537	Simulation	21890	0.8468250342622202
45	G	1605	Simulation	21890	0.07332115121059844
46	G	14642	Simulation	21890	0.6688899040657834
47	G	112	Simulation	21890	0.005116491548652353
48	G	60	Simulation	21890	0.002740977615349475
49	G	49	Simulation	21890	0.0022384650525354042
50	G	21739	Simulation	21890	0.9931018730013705
51	G	42	Simulation	21890	0.0019186843307446323
52	G	21720	Simulation	21890	0.9922338967565099
53	G	21717	Simulation	21890	0.9920968478757424
54	G	46	Simulation	21890	0.0021014161717679307
55	G	65	Simulation	21890	0.0029693924166285975
56	G	57	Simulation	21890	0.002603928734582001
57	G	21710	Simulation	21890	0.9917770671539515
58	G	65	Simulation	21890	0.0029693924166285975
59	G	54	Simulation	21890	0.0024668798538145273
60	G	21717	Simulation	21890	0.9920968478757424
61	G	70	Simulation	21890	0.0031978072179077205
62	G	71	Simulation	21890	0.003243490178163545
63	G	60	Simulation	21890	0.002740977615349475
64	G	80	Simulation	21890	0.003654636820465966
65	G	88	Simulation	21890	0.004020100502512563
1	T	0	Simulation	21890	0
2	T	0	Simulation	21890	0
3	T	0	Simulation	21890	0
4	T	0	Simulation	21890	0
5	T	0	Simulation	21890	0
6	T	0	Simulation	21890	0
7	T	21890	Simulation	21890	1
8	T	0	Simulation	21890	0
9	T	20	Simulation	21890	9.136592051164915e-4
10	T	21815	Simulation	21890	0.9965737779808131
11	T	30	Simulation	21890	0.0013704888076747374
12	T	32	Simulation	21890	0.0014618547281863865
13	T	33	Simulation	21890	0.001507537688442211
14	T	39	Simulation	21890	0.0017816354499771586
15	T	31	Simulation	21890	0.001416171767930562
16	T	27	Simulation	21890	0.0012334399269072636
17	T	29	Simulation	21890	0.0013248058474189127
18	T	21774	Simulation	21890	0.9947007766103243
19	T	21	Simulation	21890	9.593421653723162e-4
20	T	29	Simulation	21890	0.0013248058474189127
21	T	40	Simulation	21890	0.001827318410232983
22	T	36	Simulation	21890	0.0016445865692096848
23	T	34	Simulation	21890	0.0015532206486980357
24	T	21787	Simulation	21890	0.9952946550936501
25	T	35	Simulation	21890	0.0015989036089538603
26	T	29	Simulation	21890	0.0013248058474189127
27	T	26	Simulation	21890	0.0011877569666514391
28	T	1512	Simulation	21890	0.06907263590680676
29	T	15337	Simulation	21890	0.7006395614435815
30	T	459	Simulation	21890	0.02096847875742348
31	T	2932	Simulation	21890	0.13394243947007767
32	T	5370	Simulation	21890	0.245317496573778
33	T	4205	Simulation	21890	0.19209684787574235
34	T	1748	Simulation	21890	0.07985381452718136
35	T	17468	Simulation	21890	0.7979899497487437
36	T	1511	Simulation	21890	0.06902695294655094
37	T	15600	Simulation	21890	0.7126541799908634
38	T	4972	Simulation	21890	0.2271356783919598
39	T	18818	Simulation	21890	0.8596619460941068
40	T	1412	Simulation	21890	0.06450433988122431
41	T	14375	Simulation	21890	0.6566925536774783
42	T	3225	Simulation	21890	0.14732754682503427
43	T	2693	Simulation	21890	0.12302421196893559
44	T	1536	Simulation	21890	0.07016902695294655
45	T	15999	Simulation	21890	0.7308816811329374
46	T	1917	Simulation	21890	0.08757423481041572
47	T	17082	Simulation	21890	0.7803563270899955
48	T	43	Simulation	21890	0.0019643672910004567
49	T	21740	Simulation	21890	0.9931475559616263
50	T	39	Simulation	21890	0.0017816354499771586
51	T	21749	Simulation	21890	0.9935587026039288
52	T	62	Simulation	21890	0.002832343535861124
53	T	47	Simulation	21890	0.002147099132023755
54	T	21730	Simulation	21890	0.9926907263590681
55	T	55	Simulation	21890	0.002512562814070352
56	T	21696	Simulation	21890	0.9911375057103701
57	T	54	Simulation	21890	0.0024668798538145273
58	T	65	Simulation	21890	0.0029693924166285975
59	T	21711	Simulation	21890	0.9918227501142074
60	T	50	Simulation	21890	0.0022841480127912287
61	T	21697	Simulation	21890	0.9911831886706258
62	T	64	Simulation	21890	0.002923709456372773
63	T	21708	Simulation	21890	0.9916857012334399
64	T	70	Simulation	21890	0.0031978072179077205
65	T	57	Simulation	21890	0.002603928734582001
1	A	99981	Experiment	100000	0.99981
2	A	18	Experiment	100000	1.8e-4
3	A	4	Experiment	100000	4e-05
4	A	3	Experiment	100000	3e-05
5	A	99977	Experiment	100000	0.99977
6	A	99985	Experiment	100000	0.99985
7	A	17	Experiment	100000	1.7e-4
8	A	12	Experiment	100000	1.2e-4
9	A	34	Experiment	100000	3.4e-4
10	A	107	Experiment	100000	0.00107
11	A	99727	Experiment	100000	0.99727
12	A	279	Experiment	100000	0.00279
13	A	99734	Experiment	99960	0.9977390956382552
14	A	99563	Experiment	99999	0.995639956399564
15	A	411	Experiment	100000	0.00411
16	A	99330	Experiment	99996	0.9933397335893436
17	A	87	Experiment	100000	8.7e-4
18	A	52	Experiment	99996	5.200208008320333e-4
19	A	112	Experiment	100000	0.00112
20	A	824	Experiment	100000	0.00824
21	A	98967	Experiment	100000	0.98967
22	A	954	Experiment	100000	0.00954
23	A	98869	Experiment	99997	0.9887196615898477
24	A	175	Experiment	100000	0.00175
25	A	880	Experiment	100000	0.0088
26	A	98788	Experiment	100000	0.98788
27	A	306	Experiment	100000	0.00306
28	A	5692	Experiment	100000	0.05692
29	A	3173	Experiment	100000	0.03173
30	A	10510	Experiment	100000	0.1051
31	A	68935	Experiment	100000	0.68935
32	A	3642	Experiment	100000	0.03642
33	A	12046	Experiment	99999	0.12046120461204612
34	A	73600	Experiment	99997	0.7360220806624199
35	A	11506	Experiment	100000	0.11506
36	A	632	Experiment	99998	0.0063201264025280505
37	A	9098	Experiment	99997	0.09098272948188446
38	A	88882	Experiment	99993	0.8888822217555229
39	A	10778	Experiment	99993	0.10778754512815897
40	A	3237	Experiment	99998	0.03237064741294826
41	A	68638	Experiment	99998	0.6863937278745575
42	A	7592	Experiment	99997	0.07592227766833005
43	A	12681	Experiment	100000	0.12681
44	A	9765	Experiment	99998	0.09765195303906078
45	A	10815	Experiment	99996	0.10815432617304692
46	A	5489	Experiment	99995	0.054892744637231865
47	A	11723	Experiment	99990	0.11724172417241724
48	A	89169	Experiment	99982	0.8918505330959573
49	A	6517	Experiment	99979	0.06518368857460066
50	A	6411	Experiment	99993	0.06411448801416099
51	A	1431	Experiment	99999	0.014310143101431014
52	A	1407	Experiment	99987	0.014071829337813915
53	A	1629	Experiment	99995	0.016290814540727037
54	A	4389	Experiment	99997	0.04389131673950219
55	A	87861	Experiment	99991	0.8786890820173816
56	A	379	Experiment	99989	0.003790416945864045
57	A	4188	Experiment	99992	0.041883350668053446
58	A	92701	Experiment	99997	0.927037811134334
59	A	1220	Experiment	99996	0.012200488019520781
60	A	551	Experiment	99993	0.00551038572700089
61	A	5083	Experiment	99993	0.050833558349084436
62	A	88155	Experiment	99984	0.8816910705712914
63	A	5369	Experiment	99991	0.05369483253492814
64	A	5311	Experiment	99994	0.053113186791207474
65	A	92981	Experiment	100000	0.92981
1	C	2	Experiment	100000	2e-05
2	C	99973	Experiment	100000	0.99973
3	C	10	Experiment	100000	0.0001
4	C	5	Experiment	100000	5e-05
5	C	2	Experiment	100000	2e-05
6	C	0	Experiment	100000	0
7	C	8	Experiment	100000	8e-05
8	C	4	Experiment	100000	4e-05
9	C	99822	Experiment	100000	0.99822
10	C	77	Experiment	100000	7.7e-4
11	C	27	Experiment	100000	2.7e-4
12	C	43	Experiment	100000	4.3e-4
13	C	67	Experiment	99960	6.702681072428972e-4
14	C	331	Experiment	99999	0.0033100331003310035
15	C	99463	Experiment	100000	0.99463
16	C	526	Experiment	99996	0.005260210408416337
17	C	99266	Experiment	100000	0.99266
18	C	763	Experiment	99996	0.007630305212208488
19	C	98959	Experiment	100000	0.98959
20	C	105	Experiment	100000	0.00105
21	C	39	Experiment	100000	3.9e-4
22	C	58	Experiment	100000	5.8e-4
23	C	96	Experiment	99997	9.60028800864026e-4
24	C	924	Experiment	100000	0.00924
25	C	98853	Experiment	100000	0.98853
26	C	146	Experiment	100000	0.00146
27	C	232	Experiment	100000	0.00232
28	C	12174	Experiment	100000	0.12174
29	C	71187	Experiment	100000	0.71187
30	C	74798	Experiment	100000	0.74798
31	C	7034	Experiment	100000	0.07034
32	C	72638	Experiment	100000	0.72638
33	C	10192	Experiment	99999	0.1019210192101921
34	C	8096	Experiment	99997	0.08096242887286619
35	C	70156	Experiment	100000	0.70156
36	C	1621	Experiment	99998	0.01621032420648413
37	C	6981	Experiment	99997	0.06981209436283088
38	C	4860	Experiment	99993	0.04860340223815667
39	C	73668	Experiment	99993	0.7367315712099847
40	C	79115	Experiment	99998	0.7911658233164663
41	C	9432	Experiment	99998	0.09432188643772875
42	C	3928	Experiment	99997	0.03928117843535306
43	C	73659	Experiment	100000	0.73659
44	C	10672	Experiment	99998	0.10672213444268885
45	C	2996	Experiment	99996	0.029961198447937917
46	C	17422	Experiment	99995	0.17422871143557178
47	C	4133	Experiment	99990	0.041334133413341335
48	C	1354	Experiment	99982	0.01354243763877498
49	C	741	Experiment	99979	0.007411556426849639
50	C	1137	Experiment	99993	0.011370795955716901
51	C	825	Experiment	99999	0.008250082500825009
52	C	5340	Experiment	99987	0.05340694290257734
53	C	1291	Experiment	99995	0.012910645532276614
54	C	5565	Experiment	99997	0.055651669550086505
55	C	6995	Experiment	99991	0.069956296066646
56	C	1834	Experiment	99989	0.018342017621938413
57	C	1355	Experiment	99992	0.013551084086726938
58	C	1423	Experiment	99997	0.014230426912807384
59	C	643	Experiment	99996	0.006430257210288412
60	C	504	Experiment	99993	0.005040352824697729
61	C	5551	Experiment	99993	0.05551388597201804
62	C	1225	Experiment	99984	0.012251960313650183
63	C	4852	Experiment	99991	0.048524367193047376
64	C	88669	Experiment	99994	0.8867432045922755
65	C	735	Experiment	100000	0.00735
1	G	8	Experiment	100000	8e-05
2	G	7	Experiment	100000	7e-05
3	G	99978	Experiment	100000	0.99978
4	G	99991	Experiment	100000	0.99991
5	G	19	Experiment	100000	1.9e-4
6	G	8	Experiment	100000	8e-05
7	G	0	Experiment	100000	0
8	G	99974	Experiment	100000	0.99974
9	G	42	Experiment	100000	4.2e-4
10	G	44	Experiment	100000	4.4e-4
11	G	189	Experiment	100000	0.00189
12	G	99633	Experiment	100000	0.99633
13	G	80	Experiment	99960	8.003201280512205e-4
14	G	49	Experiment	99999	4.900049000490004e-4
15	G	13	Experiment	100000	1.3e-4
16	G	49	Experiment	99996	4.900196007840313e-4
17	G	45	Experiment	100000	4.5e-4
18	G	90	Experiment	99996	9.000360014400576e-4
19	G	772	Experiment	100000	0.00772
20	G	99014	Experiment	100000	0.99014
21	G	933	Experiment	100000	0.00933
22	G	98874	Experiment	100000	0.98874
23	G	151	Experiment	99997	0.0015100453013590408
24	G	65	Experiment	100000	6.5e-4
25	G	125	Experiment	100000	0.00125
26	G	1017	Experiment	100000	0.01017
27	G	99215	Experiment	100000	0.99215
28	G	72104	Experiment	100000	0.72104
29	G	16941	Experiment	100000	0.16941
30	G	5872	Experiment	100000	0.05872
31	G	2285	Experiment	100000	0.02285
32	G	10234	Experiment	100000	0.10234
33	G	72247	Experiment	99999	0.7224772247722477
34	G	1312	Experiment	99997	0.013120393611808355
35	G	14844	Experiment	100000	0.14844
36	G	4469	Experiment	99998	0.04469089381787636
37	G	73337	Experiment	99997	0.7333920017600528
38	G	4442	Experiment	99993	0.044423109617673234
39	G	9442	Experiment	99993	0.09442660986269039
40	G	11278	Experiment	99998	0.1127822556451129
41	G	12917	Experiment	99998	0.12917258345166904
42	G	74319	Experiment	99997	0.7432122963688911
43	G	12213	Experiment	100000	0.12213
44	G	75388	Experiment	99998	0.7538950779015581
45	G	69285	Experiment	99996	0.6928777151086043
46	G	4411	Experiment	99995	0.044112205610280515
47	G	12199	Experiment	99990	0.122002200220022
48	G	245	Experiment	99982	0.002450441079394291
49	G	4000	Experiment	99979	0.04000840176437052
50	G	88160	Experiment	99993	0.8816617163201425
51	G	9113	Experiment	99999	0.09113091130911309
52	G	92493	Experiment	99987	0.9250502565333494
53	G	92969	Experiment	99995	0.9297364868243412
54	G	2114	Experiment	99997	0.02114063421902657
55	G	844	Experiment	99991	0.008440759668370153
56	G	5036	Experiment	99989	0.050365540209423035
57	G	93191	Experiment	99992	0.9319845587647012
58	G	1451	Experiment	99997	0.014510435313059391
59	G	4198	Experiment	99996	0.04198167926717069
60	G	88300	Experiment	99993	0.8830618143270029
61	G	652	Experiment	99993	0.006520456431950237
62	G	5274	Experiment	99984	0.05274843975036006
63	G	1210	Experiment	99991	0.012101089098018821
64	G	5156	Experiment	99994	0.05156309378562714
65	G	1939	Experiment	100000	0.01939
1	T	9	Experiment	100000	9e-05
2	T	2	Experiment	100000	2e-05
3	T	8	Experiment	100000	8e-05
4	T	1	Experiment	100000	1e-05
5	T	2	Experiment	100000	2e-05
6	T	7	Experiment	100000	7e-05
7	T	99975	Experiment	100000	0.99975
8	T	10	Experiment	100000	0.0001
9	T	102	Experiment	100000	0.00102
10	T	99772	Experiment	100000	0.99772
11	T	57	Experiment	100000	5.7e-4
12	T	45	Experiment	100000	4.5e-4
13	T	79	Experiment	99960	7.903161264505803e-4
14	T	56	Experiment	99999	5.600056000560006e-4
15	T	113	Experiment	100000	0.00113
16	T	91	Experiment	99996	9.100364014560582e-4
17	T	602	Experiment	100000	0.00602
18	T	99091	Experiment	99996	0.9909496379855194
19	T	157	Experiment	100000	0.00157
20	T	57	Experiment	100000	5.7e-4
21	T	61	Experiment	100000	6.1e-4
22	T	114	Experiment	100000	0.00114
23	T	881	Experiment	99997	0.008810264307929238
24	T	98836	Experiment	100000	0.98836
25	T	142	Experiment	100000	0.00142
26	T	49	Experiment	100000	4.9e-4
27	T	247	Experiment	100000	0.00247
28	T	10030	Experiment	100000	0.1003
29	T	8699	Experiment	100000	0.08699
30	T	8820	Experiment	100000	0.0882
31	T	21746	Experiment	100000	0.21746
32	T	13486	Experiment	100000	0.13486
33	T	5514	Experiment	99999	0.055140551405514056
34	T	16989	Experiment	99997	0.16989509685290557
35	T	3494	Experiment	100000	0.03494
36	T	93276	Experiment	99998	0.9327786555731115
37	T	10581	Experiment	99997	0.10581317439523186
38	T	1809	Experiment	99993	0.018091266388647206
39	T	6105	Experiment	99993	0.06105427379916594
40	T	6368	Experiment	99998	0.0636812736254725
41	T	9011	Experiment	99998	0.09011180223604472
42	T	14158	Experiment	99997	0.14158424752742582
43	T	1447	Experiment	100000	0.01447
44	T	4173	Experiment	99998	0.04173083461669233
45	T	16900	Experiment	99996	0.1690067602704108
46	T	72673	Experiment	99995	0.7267663383169158
47	T	71935	Experiment	99990	0.7194219421942194
48	T	9214	Experiment	99982	0.09215658818587345
49	T	88721	Experiment	99979	0.8873963532341792
50	T	4285	Experiment	99993	0.042852999709979696
51	T	88630	Experiment	99999	0.8863088630886309
52	T	747	Experiment	99987	0.007470971226259414
53	T	4106	Experiment	99995	0.041062053102655136
54	T	87929	Experiment	99997	0.8793163794913847
55	T	4291	Experiment	99991	0.04291386224760228
56	T	92740	Experiment	99989	0.9275020252227745
57	T	1258	Experiment	99992	0.012581006480518441
58	T	4422	Experiment	99997	0.04422132663979919
59	T	93935	Experiment	99996	0.9393875755030201
60	T	10638	Experiment	99993	0.1063874471212985
61	T	88707	Experiment	99993	0.8871320992469472
62	T	5330	Experiment	99984	0.053308529364698355
63	T	88560	Experiment	99991	0.8856797111740057
64	T	858	Experiment	99994	0.008580514830889853
65	T	4345	Experiment	100000	0.04345
