# Supplementary material for: Extracting, filtering and simulating cellular barcodes using CellBarcode tools
Source: Nat Comput Sci. 2024 Feb 19;4(2):128–43. doi: 10.1038/s43588-024-00595-7 (PMC10899113; doi:10.1038/s43588-024-00595-7)
Supplement: Supplementary file 6 — Statistical source data. [file 43588_2024_595_MOESM6_ESM.xlsx]

## Sheet: Figure_3A
simu_name	pr	value
base	pre	0.7447368421052631
vdj_barcode	pre	0.7766323024054983
vdj_barcode_size_variation_1	pre	0.94
vdj_barcode_size_variation_3	pre	0.37755102040816324
size_variation_1	pre	0.9285714285714286
size_variation_3	pre	0.4418604651162791
base	pre	0.6589147286821705
vdj_barcode	pre	0.7290322580645161
vdj_barcode_size_variation_1	pre	0.9421487603305785
vdj_barcode_size_variation_3	pre	0.3391812865497076
size_variation_1	pre	0.9966666666666667
size_variation_3	pre	0.5261324041811847
base	pre	0.8144654088050315
vdj_barcode	pre	0.7049180327868853
vdj_barcode_size_variation_1	pre	0.974025974025974
vdj_barcode_size_variation_3	pre	0.4503311258278146
size_variation_1	pre	0.9836065573770492
size_variation_3	pre	0.43050847457627117
base	pre	0.8097982708933718
vdj_barcode	pre	0.5696821515892421
vdj_barcode_size_variation_1	pre	0.9741379310344828
vdj_barcode_size_variation_3	pre	0.35280898876404493
size_variation_1	pre	0.9933774834437086
size_variation_3	pre	0.3944954128440367
base	pre	0.678743961352657
vdj_barcode	pre	0.56476683937823835
vdj_barcode_size_variation_1	pre	0.9038461538461539
vdj_barcode_size_variation_3	pre	0.3691588785046729
size_variation_1	pre	1
size_variation_3	pre	0.5421245421245421
base	pre	0.6346604215456675
vdj_barcode	pre	0.4219114219114219
vdj_barcode_size_variation_1	pre	0.8825757575757576
vdj_barcode_size_variation_3	pre	0.3392857142857143
size_variation_1	pre	0.9554140127388535
size_variation_3	pre	0.6116071428571429
base	pre	0.8623853211009175
vdj_barcode	pre	0.5615615615615616
vdj_barcode_size_variation_1	pre	0.9254901960784314
vdj_barcode_size_variation_3	pre	0.3071593533487298
size_variation_1	pre	0.9933333333333333
size_variation_3	pre	0.5680933852140078
base	pre	0.7028571428571428
vdj_barcode	pre	0.4490644490644491
vdj_barcode_size_variation_1	pre	0.8692579505300353
vdj_barcode_size_variation_3	pre	0.23372781065088757
size_variation_1	pre	0.9900990099009901
size_variation_3	pre	0.6111111111111112
base	pre	0.8179190751445087
vdj_barcode	pre	0.7425742574257426
vdj_barcode_size_variation_1	pre	0.935064935064935
vdj_barcode_size_variation_3	pre	0.3215130023640662
size_variation_1	pre	0.9900662251655629
size_variation_3	pre	0.45689655172413796
base	pre	0.6759493670886076
vdj_barcode	pre	0.572972972972973
vdj_barcode_size_variation_1	pre	0.9135802469135802
vdj_barcode_size_variation_3	pre	0.32786885245901637
size_variation_1	pre	0.93125
size_variation_3	pre	0.5263157894736842
base	pre	0.8291814946619217
vdj_barcode	pre	0.459954233409611
vdj_barcode_size_variation_1	pre	0.9568965517241379
vdj_barcode_size_variation_3	pre	0.5085714285714286
size_variation_1	pre	0.9933554817275747
size_variation_3	pre	0.3022222222222222
base	pre	0.8825396825396825
vdj_barcode	pre	0.4700460829493088
vdj_barcode_size_variation_1	pre	0.6869009584664537
vdj_barcode_size_variation_3	pre	0.38440111420612816
size_variation_1	pre	0.9554140127388535
size_variation_3	pre	0.5192307692307693
base	pre	0.9183006535947712
vdj_barcode	pre	0.7446808510638298
vdj_barcode_size_variation_1	pre	0.9073359073359073
vdj_barcode_size_variation_3	pre	0.2199630314232902
size_variation_1	pre	1
size_variation_3	pre	0.41968911917098445
base	pre	0.8459302325581395
vdj_barcode	pre	0.5897435897435898
vdj_barcode_size_variation_1	pre	0.8581560283687943
vdj_barcode_size_variation_3	pre	0.3128205128205128
size_variation_1	pre	1
size_variation_3	pre	0.5070422535211268
base	pre	0.749271137026239
vdj_barcode	pre	0.6527331189710611
vdj_barcode_size_variation_1	pre	0.9552845528455285
vdj_barcode_size_variation_3	pre	0.3076923076923077
size_variation_1	pre	0.9868421052631579
size_variation_3	pre	0.45
base	pre	0.6954177897574124
vdj_barcode	pre	0.6690647482014388
vdj_barcode_size_variation_1	pre	0.8816326530612245
vdj_barcode_size_variation_3	pre	0.5818181818181818
size_variation_1	pre	0.9966666666666667
size_variation_3	pre	0.4892966360856269
base	pre	0.7808641975308642
vdj_barcode	pre	0.75
vdj_barcode_size_variation_1	pre	0.9831223628691983
vdj_barcode_size_variation_3	pre	0.38011695906432746
size_variation_1	pre	0.9966555183946488
size_variation_3	pre	0.5502645502645502
base	pre	0.7994269340974212
vdj_barcode	pre	0.5482233502538071
vdj_barcode_size_variation_1	pre	0.9914893617021276
vdj_barcode_size_variation_3	pre	0.3768844221105528
size_variation_1	pre	0.9802631578947368
size_variation_3	pre	0.5387323943661971
base	pre	0.7182741116751269
vdj_barcode	pre	0.6066481994459834
vdj_barcode_size_variation_1	pre	0.8901960784313725
vdj_barcode_size_variation_3	pre	0.2336842105263158
size_variation_1	pre	0.9900662251655629
size_variation_3	pre	0.41156462585034015
base	pre	0.7439353099730458
vdj_barcode	pre	0.5035799522673031
vdj_barcode_size_variation_1	pre	0.8365019011406845
vdj_barcode_size_variation_3	pre	0.2742616033755274
size_variation_1	pre	0.9228395061728395
size_variation_3	pre	0.5692307692307692
base	pre	0.7740112994350282
vdj_barcode	pre	0.396078431372549
vdj_barcode_size_variation_1	pre	0.7992831541218638
vdj_barcode_size_variation_3	pre	0.30670103092783507
size_variation_1	pre	0.9868421052631579
size_variation_3	pre	0.3885350318471338
base	pre	0.8682634730538922
vdj_barcode	pre	0.49732620320855614
vdj_barcode_size_variation_1	pre	0.9291338582677166
vdj_barcode_size_variation_3	pre	0.3409090909090909
size_variation_1	pre	0.9933554817275747
size_variation_3	pre	0.4
base	pre	0.85
vdj_barcode	pre	0.5668449197860963
vdj_barcode_size_variation_1	pre	0.9873949579831933
vdj_barcode_size_variation_3	pre	0.3050847457627119
size_variation_1	pre	0.9900662251655629
size_variation_3	pre	0.32727272727272727
base	pre	0.7692307692307693
vdj_barcode	pre	0.5166240409207161
vdj_barcode_size_variation_1	pre	0.7220447284345048
vdj_barcode_size_variation_3	pre	0.3185595567867036
size_variation_1	pre	0.9966666666666667
size_variation_3	pre	0.541958041958042
base	pre	0.8157894736842105
vdj_barcode	pre	0.5025641025641026
vdj_barcode_size_variation_1	pre	0.8643410852713178
vdj_barcode_size_variation_3	pre	0.41368078175895767
size_variation_1	pre	0.9933554817275747
size_variation_3	pre	0.6396761133603239
base	pre	0.7405405405405405
vdj_barcode	pre	0.6261127596439169
vdj_barcode_size_variation_1	pre	0.9183673469387755
vdj_barcode_size_variation_3	pre	0.2817551963048499
size_variation_1	pre	0.9966777408637874
size_variation_3	pre	0.4551083591331269
base	pre	0.6666666666666666
vdj_barcode	pre	0.5722222222222222
vdj_barcode_size_variation_1	pre	0.9306122448979591
vdj_barcode_size_variation_3	pre	0.28162291169451076
size_variation_1	pre	0.9933554817275747
size_variation_3	pre	0.46070460704607047
base	pre	0.7869318181818182
vdj_barcode	pre	0.49537037037037035
vdj_barcode_size_variation_1	pre	0.8846153846153846
vdj_barcode_size_variation_3	pre	0.41304347826086957
size_variation_1	pre	0.9966777408637874
size_variation_3	pre	0.3964285714285714
base	pre	0.828
vdj_barcode	pre	0.5230024213075061
vdj_barcode_size_variation_1	pre	0.9004149377593361
vdj_barcode_size_variation_3	pre	0.3388888888888889
size_variation_1	pre	0.9676375404530745
size_variation_3	pre	0.6166666666666667
base	pre	0.6860759493670886
vdj_barcode	pre	0.7239057239057239
vdj_barcode_size_variation_1	pre	0.9658119658119658
vdj_barcode_size_variation_3	pre	0.2649122807017544
size_variation_1	pre	0.9900990099009901
size_variation_3	pre	0.4206896551724138
base	rec	0.9433333333333334
vdj_barcode	rec	0.9699570815450643
vdj_barcode_size_variation_1	rec	0.9957627118644068
vdj_barcode_size_variation_3	rec	0.4911504424778761
size_variation_1	rec	0.9966666666666667
size_variation_3	rec	0.44333333333333336
base	rec	0.85
vdj_barcode	rec	0.9826086956521739
vdj_barcode_size_variation_1	rec	1
vdj_barcode_size_variation_3	rec	0.5110132158590308
size_variation_1	rec	0.9966666666666667
size_variation_3	rec	0.5033333333333333
base	rec	0.8633333333333333
vdj_barcode	rec	0.9188034188034188
vdj_barcode_size_variation_1	rec	1
vdj_barcode_size_variation_3	rec	0.2943722943722944
size_variation_1	rec	1
size_variation_3	rec	0.42333333333333334
base	rec	0.9366666666666666
vdj_barcode	rec	0.9789915966386554
vdj_barcode_size_variation_1	rec	0.9955947136563876
vdj_barcode_size_variation_3	rec	0.6652542372881356
size_variation_1	rec	1
size_variation_3	rec	0.43
base	rec	0.9366666666666666
vdj_barcode	rec	0.9121338912133892
vdj_barcode_size_variation_1	rec	0.9915611814345991
vdj_barcode_size_variation_3	rec	0.3278008298755187
size_variation_1	rec	1
size_variation_3	rec	0.49333333333333335
base	rec	0.9033333333333333
vdj_barcode	rec	0.7835497835497836
vdj_barcode_size_variation_1	rec	1
vdj_barcode_size_variation_3	rec	0.5859030837004405
size_variation_1	rec	1
size_variation_3	rec	0.45666666666666667
base	rec	0.94
vdj_barcode	rec	0.8423423423423423
vdj_barcode_size_variation_1	rec	0.9915966386554622
vdj_barcode_size_variation_3	rec	0.6045454545454545
size_variation_1	rec	0.9933333333333333
size_variation_3	rec	0.4866666666666667
base	rec	0.82
vdj_barcode	rec	0.9473684210526315
vdj_barcode_size_variation_1	rec	0.9919354838709677
vdj_barcode_size_variation_3	rec	0.3607305936073059
size_variation_1	rec	1
size_variation_3	rec	0.22
base	rec	0.9433333333333334
vdj_barcode	rec	0.9533898305084746
vdj_barcode_size_variation_1	rec	0.9953917050691244
vdj_barcode_size_variation_3	rec	0.6044444444444445
size_variation_1	rec	0.9966666666666667
size_variation_3	rec	0.35333333333333333
base	rec	0.89
vdj_barcode	rec	0.933920704845815
vdj_barcode_size_variation_1	rec	0.9910714285714286
vdj_barcode_size_variation_3	rec	0.5150214592274678
size_variation_1	rec	0.9933333333333333
size_variation_3	rec	0.4682274247491639
base	rec	0.7766666666666666
vdj_barcode	rec	0.8854625550660793
vdj_barcode_size_variation_1	rec	1
vdj_barcode_size_variation_3	rec	0.39555555555555555
size_variation_1	rec	0.9966666666666667
size_variation_3	rec	0.22666666666666666
base	rec	0.9297658862876255
vdj_barcode	rec	0.8947368421052632
vdj_barcode_size_variation_1	rec	1
vdj_barcode_size_variation_3	rec	0.6106194690265486
size_variation_1	rec	1
size_variation_3	rec	0.45
base	rec	0.9366666666666666
vdj_barcode	rec	0.9417040358744395
vdj_barcode_size_variation_1	rec	1
vdj_barcode_size_variation_3	rec	0.5129310344827587
size_variation_1	rec	1
size_variation_3	rec	0.27
base	rec	0.97
vdj_barcode	rec	0.8771186440677966
vdj_barcode_size_variation_1	rec	1
vdj_barcode_size_variation_3	rec	0.5327510917030568
size_variation_1	rec	1
size_variation_3	rec	0.36
base	rec	0.8566666666666667
vdj_barcode	rec	0.9354838709677419
vdj_barcode_size_variation_1	rec	1
vdj_barcode_size_variation_3	rec	0.5938864628820961
size_variation_1	rec	1
size_variation_3	rec	0.54
base	rec	0.86
vdj_barcode	rec	0.8193832599118943
vdj_barcode_size_variation_1	rec	1
vdj_barcode_size_variation_3	rec	0.40336134453781514
size_variation_1	rec	0.9966666666666667
size_variation_3	rec	0.5333333333333333
base	rec	0.8433333333333334
vdj_barcode	rec	0.9459459459459459
vdj_barcode_size_variation_1	rec	0.9957264957264957
vdj_barcode_size_variation_3	rec	0.5855855855855856
size_variation_1	rec	0.9933333333333333
size_variation_3	rec	0.3466666666666667
base	rec	0.93
vdj_barcode	rec	0.9432314410480349
vdj_barcode_size_variation_1	rec	1
vdj_barcode_size_variation_3	rec	0.3333333333333333
size_variation_1	rec	0.9933333333333333
size_variation_3	rec	0.51
base	rec	0.9433333333333334
vdj_barcode	rec	0.9399141630901288
vdj_barcode_size_variation_1	rec	0.9912663755458515
vdj_barcode_size_variation_3	rec	0.46443514644351463
size_variation_1	rec	0.9966666666666667
size_variation_3	rec	0.4033333333333333
base	rec	0.92
vdj_barcode	rec	0.9055793991416309
vdj_barcode_size_variation_1	rec	1
vdj_barcode_size_variation_3	rec	0.28634361233480177
size_variation_1	rec	0.9966666666666667
size_variation_3	rec	0.37
base	rec	0.9133333333333333
vdj_barcode	rec	0.9140271493212669
vdj_barcode_size_variation_1	rec	0.9955357142857143
vdj_barcode_size_variation_3	rec	0.5288888888888889
size_variation_1	rec	1
size_variation_3	rec	0.4066666666666667
base	rec	0.9666666666666667
vdj_barcode	rec	0.8571428571428571
vdj_barcode_size_variation_1	rec	0.9957805907172996
vdj_barcode_size_variation_3	rec	0.2073732718894009
size_variation_1	rec	0.9966666666666667
size_variation_3	rec	0.28
base	rec	0.9633333333333334
vdj_barcode	rec	0.9098712446351931
vdj_barcode_size_variation_1	rec	0.9957627118644068
vdj_barcode_size_variation_3	rec	0.5478260869565217
size_variation_1	rec	0.9966666666666667
size_variation_3	rec	0.3
base	rec	0.9333333333333333
vdj_barcode	rec	0.8559322033898306
vdj_barcode_size_variation_1	rec	1
vdj_barcode_size_variation_3	rec	0.5021834061135371
size_variation_1	rec	0.9966666666666667
size_variation_3	rec	0.5166666666666667
base	rec	0.93
vdj_barcode	rec	0.8484848484848485
vdj_barcode_size_variation_1	rec	0.9955357142857143
vdj_barcode_size_variation_3	rec	0.538135593220339
size_variation_1	rec	0.9966666666666667
size_variation_3	rec	0.5266666666666666
base	rec	0.9133333333333333
vdj_barcode	rec	0.9377777777777778
vdj_barcode_size_variation_1	rec	1
vdj_barcode_size_variation_3	rec	0.5520361990950227
size_variation_1	rec	1
size_variation_3	rec	0.49
base	rec	0.86
vdj_barcode	rec	0.9363636363636364
vdj_barcode_size_variation_1	rec	1
vdj_barcode_size_variation_3	rec	0.5198237885462555
size_variation_1	rec	0.9966666666666667
size_variation_3	rec	0.5666666666666667
base	rec	0.9233333333333333
vdj_barcode	rec	0.9469026548672567
vdj_barcode_size_variation_1	rec	1
vdj_barcode_size_variation_3	rec	0.336283185840708
size_variation_1	rec	1
size_variation_3	rec	0.37
base	rec	0.69
vdj_barcode	rec	0.935064935064935
vdj_barcode_size_variation_1	rec	0.9954128440366973
vdj_barcode_size_variation_3	rec	0.5191489361702127
size_variation_1	rec	0.9966666666666667
size_variation_3	rec	0.24666666666666667
base	rec	0.9033333333333333
vdj_barcode	rec	0.9429824561403509
vdj_barcode_size_variation_1	rec	0.9955947136563876
vdj_barcode_size_variation_3	rec	0.6508620689655172
size_variation_1	rec	1
size_variation_3	rec	0.4066666666666667

## Sheet: Figure_3B
simu_name	pr	value
base	pre	1
vdj_barcode	pre	1
vdj_barcode_size_variation_1	pre	1
vdj_barcode_size_variation_3	pre	0.4666666666666667
size_variation_1	pre	1
size_variation_3	pre	1
base	pre	1
vdj_barcode	pre	1
vdj_barcode_size_variation_1	pre	1
vdj_barcode_size_variation_3	pre	1
size_variation_1	pre	1
size_variation_3	pre	1
base	pre	1
vdj_barcode	pre	1
vdj_barcode_size_variation_1	pre	1
vdj_barcode_size_variation_3	pre	0.18627450980392157
size_variation_1	pre	1
size_variation_3	pre	1
base	pre	1
vdj_barcode	pre	1
vdj_barcode_size_variation_1	pre	1
vdj_barcode_size_variation_3	pre	1
size_variation_1	pre	1
size_variation_3	pre	1
base	pre	1
vdj_barcode	pre	1
vdj_barcode_size_variation_1	pre	1
vdj_barcode_size_variation_3	pre	0.2967032967032967
size_variation_1	pre	1
size_variation_3	pre	1
base	pre	1
vdj_barcode	pre	1
vdj_barcode_size_variation_1	pre	1
vdj_barcode_size_variation_3	pre	1
size_variation_1	pre	1
size_variation_3	pre	1
base	pre	1
vdj_barcode	pre	1
vdj_barcode_size_variation_1	pre	1
vdj_barcode_size_variation_3	pre	1
size_variation_1	pre	1
size_variation_3	pre	1
base	pre	1
vdj_barcode	pre	1
vdj_barcode_size_variation_1	pre	1
vdj_barcode_size_variation_3	pre	0.7608695652173914
size_variation_1	pre	1
size_variation_3	pre	0.3
base	pre	1
vdj_barcode	pre	1
vdj_barcode_size_variation_1	pre	1
vdj_barcode_size_variation_3	pre	1
size_variation_1	pre	1
size_variation_3	pre	1
base	pre	1
vdj_barcode	pre	1
vdj_barcode_size_variation_1	pre	1
vdj_barcode_size_variation_3	pre	1
size_variation_1	pre	1
size_variation_3	pre	1
base	pre	1
vdj_barcode	pre	1
vdj_barcode_size_variation_1	pre	1
vdj_barcode_size_variation_3	pre	0.27722772277227725
size_variation_1	pre	1
size_variation_3	pre	1
base	pre	1
vdj_barcode	pre	1
vdj_barcode_size_variation_1	pre	1
vdj_barcode_size_variation_3	pre	1
size_variation_1	pre	1
size_variation_3	pre	1
base	pre	1
vdj_barcode	pre	1
vdj_barcode_size_variation_1	pre	1
vdj_barcode_size_variation_3	pre	1
size_variation_1	pre	1
size_variation_3	pre	0.4666666666666667
base	pre	1
vdj_barcode	pre	1
vdj_barcode_size_variation_1	pre	1
vdj_barcode_size_variation_3	pre	1
size_variation_1	pre	1
size_variation_3	pre	1
base	pre	1
vdj_barcode	pre	1
vdj_barcode_size_variation_1	pre	1
vdj_barcode_size_variation_3	pre	1
size_variation_1	pre	1
size_variation_3	pre	1
base	pre	1
vdj_barcode	pre	0.9342105263157895
vdj_barcode_size_variation_1	pre	1
vdj_barcode_size_variation_3	pre	0.4666666666666667
size_variation_1	pre	1
size_variation_3	pre	1
base	pre	1
vdj_barcode	pre	1
vdj_barcode_size_variation_1	pre	1
vdj_barcode_size_variation_3	pre	1
size_variation_1	pre	1
size_variation_3	pre	1
base	pre	1
vdj_barcode	pre	1
vdj_barcode_size_variation_1	pre	1
vdj_barcode_size_variation_3	pre	0.31645569620253167
size_variation_1	pre	1
size_variation_3	pre	1
base	pre	1
vdj_barcode	pre	1
vdj_barcode_size_variation_1	pre	1
vdj_barcode_size_variation_3	pre	1
size_variation_1	pre	1
size_variation_3	pre	1
base	pre	1
vdj_barcode	pre	1
vdj_barcode_size_variation_1	pre	1
vdj_barcode_size_variation_3	pre	0.35443037974683544
size_variation_1	pre	1
size_variation_3	pre	1
base	pre	1
vdj_barcode	pre	1
vdj_barcode_size_variation_1	pre	1
vdj_barcode_size_variation_3	pre	1
size_variation_1	pre	1
size_variation_3	pre	1
base	pre	1
vdj_barcode	pre	1
vdj_barcode_size_variation_1	pre	1
vdj_barcode_size_variation_3	pre	0.12121212121212122
size_variation_1	pre	1
size_variation_3	pre	1
base	pre	1
vdj_barcode	pre	1
vdj_barcode_size_variation_1	pre	1
vdj_barcode_size_variation_3	pre	1
size_variation_1	pre	1
size_variation_3	pre	1
base	pre	1
vdj_barcode	pre	1
vdj_barcode_size_variation_1	pre	1
vdj_barcode_size_variation_3	pre	1
size_variation_1	pre	1
size_variation_3	pre	1
base	pre	1
vdj_barcode	pre	1
vdj_barcode_size_variation_1	pre	1
vdj_barcode_size_variation_3	pre	1
size_variation_1	pre	1
size_variation_3	pre	1
base	pre	1
vdj_barcode	pre	1
vdj_barcode_size_variation_1	pre	1
vdj_barcode_size_variation_3	pre	1
size_variation_1	pre	1
size_variation_3	pre	1
base	pre	1
vdj_barcode	pre	1
vdj_barcode_size_variation_1	pre	1
vdj_barcode_size_variation_3	pre	1
size_variation_1	pre	1
size_variation_3	pre	1
base	pre	1
vdj_barcode	pre	1
vdj_barcode_size_variation_1	pre	1
vdj_barcode_size_variation_3	pre	0.3875
size_variation_1	pre	1
size_variation_3	pre	1
base	pre	0.8888888888888888
vdj_barcode	pre	1
vdj_barcode_size_variation_1	pre	1
vdj_barcode_size_variation_3	pre	1
size_variation_1	pre	1
size_variation_3	pre	0.4084507042253521
base	pre	1
vdj_barcode	pre	1
vdj_barcode_size_variation_1	pre	1
vdj_barcode_size_variation_3	pre	1
size_variation_1	pre	1
size_variation_3	pre	1
base	rec	0.42
vdj_barcode	rec	0.4678111587982833
vdj_barcode_size_variation_1	rec	0.8050847457627118
vdj_barcode_size_variation_3	rec	0.18584070796460178
size_variation_1	rec	0.82
size_variation_3	rec	0.18
base	rec	0.31666666666666665
vdj_barcode	rec	0.4260869565217391
vdj_barcode_size_variation_1	rec	0.8464912280701754
vdj_barcode_size_variation_3	rec	0.23788546255506607
size_variation_1	rec	0.7766666666666666
size_variation_3	rec	0.20666666666666667
base	rec	0.31
vdj_barcode	rec	0.48717948717948717
vdj_barcode_size_variation_1	rec	0.8266666666666667
vdj_barcode_size_variation_3	rec	0.08225108225108226
size_variation_1	rec	0.7966666666666666
size_variation_3	rec	0.15
base	rec	0.33
vdj_barcode	rec	0.47058823529411764
vdj_barcode_size_variation_1	rec	0.7973568281938326
vdj_barcode_size_variation_3	rec	0.326271186440678
size_variation_1	rec	0.7633333333333333
size_variation_3	rec	0.15333333333333332
base	rec	0.37
vdj_barcode	rec	0.401673640167364
vdj_barcode_size_variation_1	rec	0.7510548523206751
vdj_barcode_size_variation_3	rec	0.11203319502074689
size_variation_1	rec	0.8033333333333333
size_variation_3	rec	0.17666666666666667
base	rec	0.33666666666666667
vdj_barcode	rec	0.33766233766233766
vdj_barcode_size_variation_1	rec	0.8154506437768241
vdj_barcode_size_variation_3	rec	0.2599118942731278
size_variation_1	rec	0.8066666666666666
size_variation_3	rec	0.19333333333333333
base	rec	0.36333333333333334
vdj_barcode	rec	0.44144144144144143
vdj_barcode_size_variation_1	rec	0.8277310924369747
vdj_barcode_size_variation_3	rec	0.25
size_variation_1	rec	0.7766666666666666
size_variation_3	rec	0.16333333333333333
base	rec	0.30333333333333334
vdj_barcode	rec	0.4517543859649123
vdj_barcode_size_variation_1	rec	0.8064516129032258
vdj_barcode_size_variation_3	rec	0.1598173515981735
size_variation_1	rec	0.7366666666666667
size_variation_3	rec	0.06
base	rec	0.4166666666666667
vdj_barcode	rec	0.4576271186440678
vdj_barcode_size_variation_1	rec	0.8294930875576036
vdj_barcode_size_variation_3	rec	0.29333333333333333
size_variation_1	rec	0.73
size_variation_3	rec	0.12
base	rec	0.36
vdj_barcode	rec	0.4801762114537445
vdj_barcode_size_variation_1	rec	0.7723214285714286
vdj_barcode_size_variation_3	rec	0.2017167381974249
size_variation_1	rec	0.79
size_variation_3	rec	0.13712374581939799
base	rec	0.24666666666666667
vdj_barcode	rec	0.4052863436123348
vdj_barcode_size_variation_1	rec	0.8333333333333334
vdj_barcode_size_variation_3	rec	0.12444444444444444
size_variation_1	rec	0.7966666666666666
size_variation_3	rec	0.05333333333333334
base	rec	0.391304347826087
vdj_barcode	rec	0.40350877192982454
vdj_barcode_size_variation_1	rec	0.786046511627907
vdj_barcode_size_variation_3	rec	0.2743362831858407
size_variation_1	rec	0.7733333333333333
size_variation_3	rec	0.19666666666666666
base	rec	0.3933333333333333
vdj_barcode	rec	0.47533632286995514
vdj_barcode_size_variation_1	rec	0.7914893617021277
vdj_barcode_size_variation_3	rec	0.21982758620689655
size_variation_1	rec	0.8133333333333334
size_variation_3	rec	0.09333333333333334
base	rec	0.38
vdj_barcode	rec	0.326271186440678
vdj_barcode_size_variation_1	rec	0.8181818181818182
vdj_barcode_size_variation_3	rec	0.26200873362445415
size_variation_1	rec	0.8
size_variation_3	rec	0.15666666666666668
base	rec	0.31666666666666665
vdj_barcode	rec	0.43317972350230416
vdj_barcode_size_variation_1	rec	0.7872340425531915
vdj_barcode_size_variation_3	rec	0.2663755458515284
size_variation_1	rec	0.8433333333333334
size_variation_3	rec	0.23333333333333334
base	rec	0.31
vdj_barcode	rec	0.31277533039647576
vdj_barcode_size_variation_1	rec	0.8194444444444444
vdj_barcode_size_variation_3	rec	0.14705882352941177
size_variation_1	rec	0.7566666666666667
size_variation_3	rec	0.22666666666666666
base	rec	0.31666666666666665
vdj_barcode	rec	0.481981981981982
vdj_barcode_size_variation_1	rec	0.8547008547008547
vdj_barcode_size_variation_3	rec	0.22522522522522523
size_variation_1	rec	0.8033333333333333
size_variation_3	rec	0.12333333333333334
base	rec	0.37333333333333335
vdj_barcode	rec	0.4585152838427948
vdj_barcode_size_variation_1	rec	0.7896995708154506
vdj_barcode_size_variation_3	rec	0.1111111111111111
size_variation_1	rec	0.7833333333333333
size_variation_3	rec	0.20333333333333334
base	rec	0.36333333333333334
vdj_barcode	rec	0.41201716738197425
vdj_barcode_size_variation_1	rec	0.7510917030567685
vdj_barcode_size_variation_3	rec	0.1589958158995816
size_variation_1	rec	0.77
size_variation_3	rec	0.16333333333333333
base	rec	0.3566666666666667
vdj_barcode	rec	0.4334763948497854
vdj_barcode_size_variation_1	rec	0.8409090909090909
vdj_barcode_size_variation_3	rec	0.12334801762114538
size_variation_1	rec	0.74
size_variation_3	rec	0.12333333333333334
base	rec	0.33
vdj_barcode	rec	0.4072398190045249
vdj_barcode_size_variation_1	rec	0.7053571428571429
vdj_barcode_size_variation_3	rec	0.2311111111111111
size_variation_1	rec	0.8233333333333334
size_variation_3	rec	0.18
base	rec	0.38666666666666666
vdj_barcode	rec	0.4055299539170507
vdj_barcode_size_variation_1	rec	0.7763713080168776
vdj_barcode_size_variation_3	rec	0.055299539170506916
size_variation_1	rec	0.7933333333333333
size_variation_3	rec	0.09
base	rec	0.41
vdj_barcode	rec	0.463519313304721
vdj_barcode_size_variation_1	rec	0.7584745762711864
vdj_barcode_size_variation_3	rec	0.20869565217391303
size_variation_1	rec	0.8133333333333334
size_variation_3	rec	0.11
base	rec	0.37
vdj_barcode	rec	0.3771186440677966
vdj_barcode_size_variation_1	rec	0.7654867256637168
vdj_barcode_size_variation_3	rec	0.2052401746724891
size_variation_1	rec	0.7933333333333333
size_variation_3	rec	0.22
base	rec	0.37
vdj_barcode	rec	0.36363636363636365
vdj_barcode_size_variation_1	rec	0.7901785714285714
vdj_barcode_size_variation_3	rec	0.25
size_variation_1	rec	0.8033333333333333
size_variation_3	rec	0.23
base	rec	0.34
vdj_barcode	rec	0.4533333333333333
vdj_barcode_size_variation_1	rec	0.8533333333333334
vdj_barcode_size_variation_3	rec	0.19909502262443438
size_variation_1	rec	0.79
size_variation_3	rec	0.19333333333333333
base	rec	0.32
vdj_barcode	rec	0.5136363636363637
vdj_barcode_size_variation_1	rec	0.8245614035087719
vdj_barcode_size_variation_3	rec	0.22466960352422907
size_variation_1	rec	0.7766666666666666
size_variation_3	rec	0.25333333333333335
base	rec	0.34
vdj_barcode	rec	0.4557522123893805
vdj_barcode_size_variation_1	rec	0.7869565217391304
vdj_barcode_size_variation_3	rec	0.13716814159292035
size_variation_1	rec	0.8133333333333334
size_variation_3	rec	0.14333333333333334
base	rec	0.18666666666666668
vdj_barcode	rec	0.42424242424242425
vdj_barcode_size_variation_1	rec	0.8211009174311926
vdj_barcode_size_variation_3	rec	0.225531914893617
size_variation_1	rec	0.8366666666666667
size_variation_3	rec	0.09666666666666666
base	rec	0.38
vdj_barcode	rec	0.44298245614035087
vdj_barcode_size_variation_1	rec	0.8105726872246696
vdj_barcode_size_variation_3	rec	0.30603448275862066
size_variation_1	rec	0.8033333333333333
size_variation_3	rec	0.13666666666666666

## Sheet: Figure_3C
simu_file	auc	aucpr	batch	simu_id	simu_name
barcode_simulation_1_simu_seq_1	0.996	0.948	1	1	base
barcode_simulation_1_simu_seq_22	0.999	0.977	1	22	vdj_barcode
barcode_simulation_1_simu_seq_23	1	0.999	1	23	vdj_barcode_size_variation_1
barcode_simulation_1_simu_seq_24	0.984	0.431	1	24	vdj_barcode_size_variation_3
barcode_simulation_1_simu_seq_7	1	1	1	7	size_variation_1
barcode_simulation_1_simu_seq_8	0.963	0.553	1	8	size_variation_3
barcode_simulation_10_simu_seq_1	0.991	0.885	1	1	base
barcode_simulation_10_simu_seq_22	0.999	0.981	1	22	vdj_barcode
barcode_simulation_10_simu_seq_23	1	1	1	23	vdj_barcode_size_variation_1
barcode_simulation_10_simu_seq_24	0.981	0.508	1	24	vdj_barcode_size_variation_3
barcode_simulation_10_simu_seq_7	1	0.999	1	7	size_variation_1
barcode_simulation_10_simu_seq_8	0.967	0.619	1	8	size_variation_3
barcode_simulation_11_simu_seq_1	0.991	0.895	1	1	base
barcode_simulation_11_simu_seq_22	0.996	0.929	1	22	vdj_barcode
barcode_simulation_11_simu_seq_23	1	1	1	23	vdj_barcode_size_variation_1
barcode_simulation_11_simu_seq_24	0.965	0.344	1	24	vdj_barcode_size_variation_3
barcode_simulation_11_simu_seq_7	1	1	1	7	size_variation_1
barcode_simulation_11_simu_seq_8	0.966	0.548	1	8	size_variation_3
barcode_simulation_12_simu_seq_1	0.994	0.925	1	1	base
barcode_simulation_12_simu_seq_22	0.997	0.942	1	22	vdj_barcode
barcode_simulation_12_simu_seq_23	1	1	1	23	vdj_barcode_size_variation_1
barcode_simulation_12_simu_seq_24	0.981	0.685	1	24	vdj_barcode_size_variation_3
barcode_simulation_12_simu_seq_7	1	1	1	7	size_variation_1
barcode_simulation_12_simu_seq_8	0.968	0.537	1	8	size_variation_3
barcode_simulation_13_simu_seq_1	0.991	0.922	1	1	base
barcode_simulation_13_simu_seq_22	0.993	0.815	1	22	vdj_barcode
barcode_simulation_13_simu_seq_23	1	0.996	1	23	vdj_barcode_size_variation_1
barcode_simulation_13_simu_seq_24	0.972	0.369	1	24	vdj_barcode_size_variation_3
barcode_simulation_13_simu_seq_7	1	1	1	7	size_variation_1
barcode_simulation_13_simu_seq_8	0.97	0.6	1	8	size_variation_3
barcode_simulation_14_simu_seq_1	0.992	0.907	1	1	base
barcode_simulation_14_simu_seq_22	0.99	0.709	1	22	vdj_barcode
barcode_simulation_14_simu_seq_23	1	1	1	23	vdj_barcode_size_variation_1
barcode_simulation_14_simu_seq_24	0.977	0.58	1	24	vdj_barcode_size_variation_3
barcode_simulation_14_simu_seq_7	1	1	1	7	size_variation_1
barcode_simulation_14_simu_seq_8	0.974	0.582	1	8	size_variation_3
barcode_simulation_15_simu_seq_1	0.995	0.943	1	1	base
barcode_simulation_15_simu_seq_22	0.993	0.843	1	22	vdj_barcode
barcode_simulation_15_simu_seq_23	1	0.997	1	23	vdj_barcode_size_variation_1
barcode_simulation_15_simu_seq_24	0.98	0.557	1	24	vdj_barcode_size_variation_3
barcode_simulation_15_simu_seq_7	1	1	1	7	size_variation_1
barcode_simulation_15_simu_seq_8	0.962	0.571	1	8	size_variation_3
barcode_simulation_16_simu_seq_1	0.985	0.888	1	1	base
barcode_simulation_16_simu_seq_22	0.994	0.888	1	22	vdj_barcode
barcode_simulation_16_simu_seq_23	1	0.998	1	23	vdj_barcode_size_variation_1
barcode_simulation_16_simu_seq_24	0.98	0.335	1	24	vdj_barcode_size_variation_3
barcode_simulation_16_simu_seq_7	1	1	1	7	size_variation_1
barcode_simulation_16_simu_seq_8	0.958	0.416	1	8	size_variation_3
barcode_simulation_17_simu_seq_1	0.997	0.975	1	1	base
barcode_simulation_17_simu_seq_22	0.999	0.973	1	22	vdj_barcode
barcode_simulation_17_simu_seq_23	1	0.999	1	23	vdj_barcode_size_variation_1
barcode_simulation_17_simu_seq_24	0.979	0.607	1	24	vdj_barcode_size_variation_3
barcode_simulation_17_simu_seq_7	1	0.999	1	7	size_variation_1
barcode_simulation_17_simu_seq_8	0.969	0.498	1	8	size_variation_3
barcode_simulation_18_simu_seq_1	0.993	0.914	1	1	base
barcode_simulation_18_simu_seq_22	0.996	0.907	1	22	vdj_barcode
barcode_simulation_18_simu_seq_23	1	0.999	1	23	vdj_barcode_size_variation_1
barcode_simulation_18_simu_seq_24	0.978	0.48	1	24	vdj_barcode_size_variation_3
barcode_simulation_18_simu_seq_7	1	0.99567	1	7	size_variation_1
barcode_simulation_18_simu_seq_8	0.972	0.562	1	8	size_variation_3
barcode_simulation_19_simu_seq_1	0.99	0.832	1	1	base
barcode_simulation_19_simu_seq_22	0.992	0.87	1	22	vdj_barcode
barcode_simulation_19_simu_seq_23	1	1	1	23	vdj_barcode_size_variation_1
barcode_simulation_19_simu_seq_24	0.981	0.375	1	24	vdj_barcode_size_variation_3
barcode_simulation_19_simu_seq_7	1	1	1	7	size_variation_1
barcode_simulation_19_simu_seq_8	0.967	0.372	1	8	size_variation_3
barcode_simulation_2_simu_seq_1	0.997	0.975	1	1	base
barcode_simulation_2_simu_seq_22	0.993	0.84	1	22	vdj_barcode
barcode_simulation_2_simu_seq_23	1	0.998	1	23	vdj_barcode_size_variation_1
barcode_simulation_2_simu_seq_24	0.98	0.531	1	24	vdj_barcode_size_variation_3
barcode_simulation_2_simu_seq_7	1	1	1	7	size_variation_1
barcode_simulation_2_simu_seq_8	0.966	0.575	1	8	size_variation_3
barcode_simulation_20_simu_seq_1	0.995	0.975	1	1	base
barcode_simulation_20_simu_seq_22	0.998	0.968	1	22	vdj_barcode
barcode_simulation_20_simu_seq_23	1	1	1	23	vdj_barcode_size_variation_1
barcode_simulation_20_simu_seq_24	0.976	0.52	1	24	vdj_barcode_size_variation_3
barcode_simulation_20_simu_seq_7	1	1	1	7	size_variation_1
barcode_simulation_20_simu_seq_8	0.964	0.454	1	8	size_variation_3
barcode_simulation_21_simu_seq_1	0.999	0.986	1	1	base
barcode_simulation_21_simu_seq_22	0.993	0.792	1	22	vdj_barcode
barcode_simulation_21_simu_seq_23	1	1	1	23	vdj_barcode_size_variation_1
barcode_simulation_21_simu_seq_24	0.979	0.541	1	24	vdj_barcode_size_variation_3
barcode_simulation_21_simu_seq_7	1	1	1	7	size_variation_1
barcode_simulation_21_simu_seq_8	0.972	0.542	1	8	size_variation_3
barcode_simulation_22_simu_seq_1	0.99	0.88	1	1	base
barcode_simulation_22_simu_seq_22	0.995	0.951	1	22	vdj_barcode
barcode_simulation_22_simu_seq_23	1	1	1	23	vdj_barcode_size_variation_1
barcode_simulation_22_simu_seq_24	0.98	0.57	1	24	vdj_barcode_size_variation_3
barcode_simulation_22_simu_seq_7	1	1	1	7	size_variation_1
barcode_simulation_22_simu_seq_8	0.969	0.6747433333333334	1	8	size_variation_3
barcode_simulation_23_simu_seq_1	0.988	0.88	1	1	base
barcode_simulation_23_simu_seq_22	0.992	0.718	1	22	vdj_barcode
barcode_simulation_23_simu_seq_23	1	1	1	23	vdj_barcode_size_variation_1
barcode_simulation_23_simu_seq_24	0.975	0.395	1	24	vdj_barcode_size_variation_3
barcode_simulation_23_simu_seq_7	1	1	1	7	size_variation_1
barcode_simulation_23_simu_seq_8	0.967	0.634	1	8	size_variation_3
barcode_simulation_24_simu_seq_1	0.991	0.884	1	1	base
barcode_simulation_24_simu_seq_22	0.999	0.973	1	22	vdj_barcode
barcode_simulation_24_simu_seq_23	1	0.999	1	23	vdj_barcode_size_variation_1
barcode_simulation_24_simu_seq_24	0.982	0.554	1	24	vdj_barcode_size_variation_3
barcode_simulation_24_simu_seq_7	0.999	0.999	1	7	size_variation_1
barcode_simulation_24_simu_seq_8	0.965	0.454	1	8	size_variation_3
barcode_simulation_25_simu_seq_1	0.997	0.963	1	1	base
barcode_simulation_25_simu_seq_22	0.997	0.948	1	22	vdj_barcode
barcode_simulation_25_simu_seq_23	1	1	1	23	vdj_barcode_size_variation_1
barcode_simulation_25_simu_seq_24	0.976	0.306	1	24	vdj_barcode_size_variation_3
barcode_simulation_25_simu_seq_7	1	0.999	1	7	size_variation_1
barcode_simulation_25_simu_seq_8	0.967	0.607	1	8	size_variation_3
barcode_simulation_26_simu_seq_1	0.995	0.926	1	1	base
barcode_simulation_26_simu_seq_22	0.995	0.871	1	22	vdj_barcode
barcode_simulation_26_simu_seq_23	1	0.998	1	23	vdj_barcode_size_variation_1
barcode_simulation_26_simu_seq_24	0.977	0.42	1	24	vdj_barcode_size_variation_3
barcode_simulation_26_simu_seq_7	1	1	1	7	size_variation_1
barcode_simulation_26_simu_seq_8	0.967	0.516	1	8	size_variation_3
barcode_simulation_27_simu_seq_1	0.996	0.956	1	1	base
barcode_simulation_27_simu_seq_22	0.994	0.884	1	22	vdj_barcode
barcode_simulation_27_simu_seq_23	1	1	1	23	vdj_barcode_size_variation_1
barcode_simulation_27_simu_seq_24	0.975	0.29	1	24	vdj_barcode_size_variation_3
barcode_simulation_27_simu_seq_7	1	0.999	1	7	size_variation_1
barcode_simulation_27_simu_seq_8	0.969	0.513	1	8	size_variation_3
barcode_simulation_28_simu_seq_1	0.996	0.969	1	1	base
barcode_simulation_28_simu_seq_22	0.994	0.86	1	22	vdj_barcode
barcode_simulation_28_simu_seq_23	1	0.998	1	23	vdj_barcode_size_variation_1
barcode_simulation_28_simu_seq_24	0.975	0.504	1	24	vdj_barcode_size_variation_3
barcode_simulation_28_simu_seq_7	1	1	1	7	size_variation_1
barcode_simulation_28_simu_seq_8	0.963	0.497	1	8	size_variation_3
barcode_simulation_29_simu_seq_1	0.999	0.993	1	1	base
barcode_simulation_29_simu_seq_22	0.993	0.842	1	22	vdj_barcode
barcode_simulation_29_simu_seq_23	1	1	1	23	vdj_barcode_size_variation_1
barcode_simulation_29_simu_seq_24	0.958	0.264	1	24	vdj_barcode_size_variation_3
barcode_simulation_29_simu_seq_7	1	1	1	7	size_variation_1
barcode_simulation_29_simu_seq_8	0.966	0.431	1	8	size_variation_3
barcode_simulation_3_simu_seq_1	0.996	0.958	1	1	base
barcode_simulation_3_simu_seq_22	0.994	0.905	1	22	vdj_barcode
barcode_simulation_3_simu_seq_23	1	1	1	23	vdj_barcode_size_variation_1
barcode_simulation_3_simu_seq_24	0.976	0.544	1	24	vdj_barcode_size_variation_3
barcode_simulation_3_simu_seq_7	1	1	1	7	size_variation_1
barcode_simulation_3_simu_seq_8	0.968	0.408	1	8	size_variation_3
barcode_simulation_30_simu_seq_1	0.996	0.962	1	1	base
barcode_simulation_30_simu_seq_22	0.99	0.837	1	22	vdj_barcode
barcode_simulation_30_simu_seq_23	1	0.998	1	23	vdj_barcode_size_variation_1
barcode_simulation_30_simu_seq_24	0.979	0.469	1	24	vdj_barcode_size_variation_3
barcode_simulation_30_simu_seq_7	1	1	1	7	size_variation_1
barcode_simulation_30_simu_seq_8	0.972	0.654	1	8	size_variation_3
barcode_simulation_4_simu_seq_1	0.993	0.933	1	1	base
barcode_simulation_4_simu_seq_22	0.991	0.856	1	22	vdj_barcode
barcode_simulation_4_simu_seq_23	1	0.999	1	23	vdj_barcode_size_variation_1
barcode_simulation_4_simu_seq_24	0.982	0.556	1	24	vdj_barcode_size_variation_3
barcode_simulation_4_simu_seq_7	1	0.999	1	7	size_variation_1
barcode_simulation_4_simu_seq_8	0.972	0.694	1	8	size_variation_3
barcode_simulation_5_simu_seq_1	0.992	0.926	1	1	base
barcode_simulation_5_simu_seq_22	0.997	0.951	1	22	vdj_barcode
barcode_simulation_5_simu_seq_23	1	1	1	23	vdj_barcode_size_variation_1
barcode_simulation_5_simu_seq_24	0.976	0.484	1	24	vdj_barcode_size_variation_3
barcode_simulation_5_simu_seq_7	1	1	1	7	size_variation_1
barcode_simulation_5_simu_seq_8	0.961	0.601	1	8	size_variation_3
barcode_simulation_6_simu_seq_1	0.99	0.878	1	1	base
barcode_simulation_6_simu_seq_22	0.997	0.946	1	22	vdj_barcode
barcode_simulation_6_simu_seq_23	1	1	1	23	vdj_barcode_size_variation_1
barcode_simulation_6_simu_seq_24	0.978	0.516	1	24	vdj_barcode_size_variation_3
barcode_simulation_6_simu_seq_7	1	0.9966666666666667	1	7	size_variation_1
barcode_simulation_6_simu_seq_8	0.973	0.708	1	8	size_variation_3
barcode_simulation_7_simu_seq_1	0.994	0.954	1	1	base
barcode_simulation_7_simu_seq_22	0.993	0.931	1	22	vdj_barcode
barcode_simulation_7_simu_seq_23	1	1	1	23	vdj_barcode_size_variation_1
barcode_simulation_7_simu_seq_24	0.978	0.333	1	24	vdj_barcode_size_variation_3
barcode_simulation_7_simu_seq_7	1	1	1	7	size_variation_1
barcode_simulation_7_simu_seq_8	0.971	0.531	1	8	size_variation_3
barcode_simulation_8_simu_seq_1	0.99	0.7853733333333334	1	1	base
barcode_simulation_8_simu_seq_22	0.997	0.929	1	22	vdj_barcode
barcode_simulation_8_simu_seq_23	1	0.998	1	23	vdj_barcode_size_variation_1
barcode_simulation_8_simu_seq_24	0.977	0.506	1	24	vdj_barcode_size_variation_3
barcode_simulation_8_simu_seq_7	1	1	1	7	size_variation_1
barcode_simulation_8_simu_seq_8	0.965	0.452	1	8	size_variation_3
barcode_simulation_9_simu_seq_1	0.993	0.911	1	1	base
barcode_simulation_9_simu_seq_22	0.997	0.964	1	22	vdj_barcode
barcode_simulation_9_simu_seq_23	1	1	1	23	vdj_barcode_size_variation_1
barcode_simulation_9_simu_seq_24	0.982	0.688	1	24	vdj_barcode_size_variation_3
barcode_simulation_9_simu_seq_7	1	1	1	7	size_variation_1
barcode_simulation_9_simu_seq_8	0.969	0.505	1	8	size_variation_3

## Sheet: Figure_3D
simu_file	auc	aucpr	batch	simu_id	simu_name
barcode_simulation_1_simu_seq_1	0.998	1	1	1	base
barcode_simulation_1_simu_seq_22	0.998	0.99	1	22	vdj_barcode
barcode_simulation_1_simu_seq_23	1	1	1	23	vdj_barcode_size_variation_1
barcode_simulation_1_simu_seq_24	0.963	0.704	1	24	vdj_barcode_size_variation_3
barcode_simulation_1_simu_seq_7	1	1	1	7	size_variation_1
barcode_simulation_1_simu_seq_8	0.986	0.999	1	8	size_variation_3
barcode_simulation_10_simu_seq_1	1	1	1	1	base
barcode_simulation_10_simu_seq_22	0.999	0.993	1	22	vdj_barcode
barcode_simulation_10_simu_seq_23	1	1	1	23	vdj_barcode_size_variation_1
barcode_simulation_10_simu_seq_24	0.946	0.661	1	24	vdj_barcode_size_variation_3
barcode_simulation_10_simu_seq_7	1	1	1	7	size_variation_1
barcode_simulation_10_simu_seq_8	0.97	0.997	1	8	size_variation_3
barcode_simulation_11_simu_seq_1	0.997	1	1	1	base
barcode_simulation_11_simu_seq_22	0.995	0.968	1	22	vdj_barcode
barcode_simulation_11_simu_seq_23	1	1	1	23	vdj_barcode_size_variation_1
barcode_simulation_11_simu_seq_24	0.947	0.605	1	24	vdj_barcode_size_variation_3
barcode_simulation_11_simu_seq_7	1	1	1	7	size_variation_1
barcode_simulation_11_simu_seq_8	0.941	0.993	1	8	size_variation_3
barcode_simulation_12_simu_seq_1	0.995	1	1	1	base
barcode_simulation_12_simu_seq_22	0.996	0.973	1	22	vdj_barcode
barcode_simulation_12_simu_seq_23	1	1	1	23	vdj_barcode_size_variation_1
barcode_simulation_12_simu_seq_24	0.965	0.802	1	24	vdj_barcode_size_variation_3
barcode_simulation_12_simu_seq_7	1	1	1	7	size_variation_1
barcode_simulation_12_simu_seq_8	0.97	0.997	1	8	size_variation_3
barcode_simulation_13_simu_seq_1	0.99	1	1	1	base
barcode_simulation_13_simu_seq_22	0.987	0.898	1	22	vdj_barcode
barcode_simulation_13_simu_seq_23	1	0.999	1	23	vdj_barcode_size_variation_1
barcode_simulation_13_simu_seq_24	0.942	0.597	1	24	vdj_barcode_size_variation_3
barcode_simulation_13_simu_seq_7	1	1	1	7	size_variation_1
barcode_simulation_13_simu_seq_8	0.997	1	1	8	size_variation_3
barcode_simulation_14_simu_seq_1	0.991	1	1	1	base
barcode_simulation_14_simu_seq_22	0.986	0.883	1	22	vdj_barcode
barcode_simulation_14_simu_seq_23	1	1	1	23	vdj_barcode_size_variation_1
barcode_simulation_14_simu_seq_24	0.945	0.701	1	24	vdj_barcode_size_variation_3
barcode_simulation_14_simu_seq_7	1	1	1	7	size_variation_1
barcode_simulation_14_simu_seq_8	0.989	0.999	1	8	size_variation_3
barcode_simulation_15_simu_seq_1	0.999	1	1	1	base
barcode_simulation_15_simu_seq_22	0.991	0.933	1	22	vdj_barcode
barcode_simulation_15_simu_seq_23	1	0.999	1	23	vdj_barcode_size_variation_1
barcode_simulation_15_simu_seq_24	0.95	0.701	1	24	vdj_barcode_size_variation_3
barcode_simulation_15_simu_seq_7	1	1	1	7	size_variation_1
barcode_simulation_15_simu_seq_8	0.921	0.987	1	8	size_variation_3
barcode_simulation_16_simu_seq_1	0.991	1	1	1	base
barcode_simulation_16_simu_seq_22	0.992	0.945	1	22	vdj_barcode
barcode_simulation_16_simu_seq_23	1	1	1	23	vdj_barcode_size_variation_1
barcode_simulation_16_simu_seq_24	0.935	0.518	1	24	vdj_barcode_size_variation_3
barcode_simulation_16_simu_seq_7	1	1	1	7	size_variation_1
barcode_simulation_16_simu_seq_8	0.941	0.989	1	8	size_variation_3
barcode_simulation_17_simu_seq_1	1	1	1	1	base
barcode_simulation_17_simu_seq_22	0.999	0.993	1	22	vdj_barcode
barcode_simulation_17_simu_seq_23	1	1	1	23	vdj_barcode_size_variation_1
barcode_simulation_17_simu_seq_24	0.957	0.747	1	24	vdj_barcode_size_variation_3
barcode_simulation_17_simu_seq_7	1	1	1	7	size_variation_1
barcode_simulation_17_simu_seq_8	0.996	1	1	8	size_variation_3
barcode_simulation_18_simu_seq_1	0.999	1	1	1	base
barcode_simulation_18_simu_seq_22	0.994	0.958	1	22	vdj_barcode
barcode_simulation_18_simu_seq_23	1	0.999	1	23	vdj_barcode_size_variation_1
barcode_simulation_18_simu_seq_24	0.942	0.654	1	24	vdj_barcode_size_variation_3
barcode_simulation_18_simu_seq_7	0.999	0.9966666666666667	1	7	size_variation_1
barcode_simulation_18_simu_seq_8	0.949	0.996	1	8	size_variation_3
barcode_simulation_19_simu_seq_1	0.981	0.999	1	1	base
barcode_simulation_19_simu_seq_22	0.989	0.932	1	22	vdj_barcode
barcode_simulation_19_simu_seq_23	1	1	1	23	vdj_barcode_size_variation_1
barcode_simulation_19_simu_seq_24	0.948	0.564	1	24	vdj_barcode_size_variation_3
barcode_simulation_19_simu_seq_7	1	1	1	7	size_variation_1
barcode_simulation_19_simu_seq_8	0.961	0.99	1	8	size_variation_3
barcode_simulation_2_simu_seq_1	0.998	1	1	1	base
barcode_simulation_2_simu_seq_22	0.989	0.933	1	22	vdj_barcode
barcode_simulation_2_simu_seq_23	1	0.999	1	23	vdj_barcode_size_variation_1
barcode_simulation_2_simu_seq_24	0.954	0.727	1	24	vdj_barcode_size_variation_3
barcode_simulation_2_simu_seq_7	1	1	1	7	size_variation_1
barcode_simulation_2_simu_seq_8	0.967	0.995	1	8	size_variation_3
barcode_simulation_20_simu_seq_1	0.997	1	1	1	base
barcode_simulation_20_simu_seq_22	0.998	0.985	1	22	vdj_barcode
barcode_simulation_20_simu_seq_23	1	1	1	23	vdj_barcode_size_variation_1
barcode_simulation_20_simu_seq_24	0.938	0.664	1	24	vdj_barcode_size_variation_3
barcode_simulation_20_simu_seq_7	1	1	1	7	size_variation_1
barcode_simulation_20_simu_seq_8	0.978	0.997	1	8	size_variation_3
barcode_simulation_21_simu_seq_1	0.992	0.999	1	1	base
barcode_simulation_21_simu_seq_22	0.992	0.933	1	22	vdj_barcode
barcode_simulation_21_simu_seq_23	1	1	1	23	vdj_barcode_size_variation_1
barcode_simulation_21_simu_seq_24	0.947	0.699	1	24	vdj_barcode_size_variation_3
barcode_simulation_21_simu_seq_7	1	1	1	7	size_variation_1
barcode_simulation_21_simu_seq_8	0.947	0.991	1	8	size_variation_3
barcode_simulation_22_simu_seq_1	0.997	1	1	1	base
barcode_simulation_22_simu_seq_22	0.994	0.977	1	22	vdj_barcode
barcode_simulation_22_simu_seq_23	1	1	1	23	vdj_barcode_size_variation_1
barcode_simulation_22_simu_seq_24	0.955	0.73	1	24	vdj_barcode_size_variation_3
barcode_simulation_22_simu_seq_7	1	1	1	7	size_variation_1
barcode_simulation_22_simu_seq_8	0.959	0.9906866666666667	1	8	size_variation_3
barcode_simulation_23_simu_seq_1	0.994	1	1	1	base
barcode_simulation_23_simu_seq_22	0.985	0.863	1	22	vdj_barcode
barcode_simulation_23_simu_seq_23	1	1	1	23	vdj_barcode_size_variation_1
barcode_simulation_23_simu_seq_24	0.939	0.598	1	24	vdj_barcode_size_variation_3
barcode_simulation_23_simu_seq_7	1	1	1	7	size_variation_1
barcode_simulation_23_simu_seq_8	0.936	0.992	1	8	size_variation_3
barcode_simulation_24_simu_seq_1	0.99	0.999	1	1	base
barcode_simulation_24_simu_seq_22	0.999	0.991	1	22	vdj_barcode
barcode_simulation_24_simu_seq_23	1	1	1	23	vdj_barcode_size_variation_1
barcode_simulation_24_simu_seq_24	0.962	0.744	1	24	vdj_barcode_size_variation_3
barcode_simulation_24_simu_seq_7	1	1	1	7	size_variation_1
barcode_simulation_24_simu_seq_8	0.96	0.994	1	8	size_variation_3
barcode_simulation_25_simu_seq_1	0.997	1	1	1	base
barcode_simulation_25_simu_seq_22	0.996	0.979	1	22	vdj_barcode
barcode_simulation_25_simu_seq_23	1	1	1	23	vdj_barcode_size_variation_1
barcode_simulation_25_simu_seq_24	0.938	0.527	1	24	vdj_barcode_size_variation_3
barcode_simulation_25_simu_seq_7	1	1	1	7	size_variation_1
barcode_simulation_25_simu_seq_8	0.941	0.995	1	8	size_variation_3
barcode_simulation_26_simu_seq_1	1	1	1	1	base
barcode_simulation_26_simu_seq_22	0.993	0.946	1	22	vdj_barcode
barcode_simulation_26_simu_seq_23	1	0.999	1	23	vdj_barcode_size_variation_1
barcode_simulation_26_simu_seq_24	0.942	0.622	1	24	vdj_barcode_size_variation_3
barcode_simulation_26_simu_seq_7	1	1	1	7	size_variation_1
barcode_simulation_26_simu_seq_8	0.965	0.993	1	8	size_variation_3
barcode_simulation_27_simu_seq_1	0.999	1	1	1	base
barcode_simulation_27_simu_seq_22	0.993	0.945	1	22	vdj_barcode
barcode_simulation_27_simu_seq_23	1	1	1	23	vdj_barcode_size_variation_1
barcode_simulation_27_simu_seq_24	0.934	0.522	1	24	vdj_barcode_size_variation_3
barcode_simulation_27_simu_seq_7	1	1	1	7	size_variation_1
barcode_simulation_27_simu_seq_8	0.999	1	1	8	size_variation_3
barcode_simulation_28_simu_seq_1	0.996	1	1	1	base
barcode_simulation_28_simu_seq_22	0.99	0.927	1	22	vdj_barcode
barcode_simulation_28_simu_seq_23	1	0.999	1	23	vdj_barcode_size_variation_1
barcode_simulation_28_simu_seq_24	0.93	0.642	1	24	vdj_barcode_size_variation_3
barcode_simulation_28_simu_seq_7	1	1	1	7	size_variation_1
barcode_simulation_28_simu_seq_8	0.95	0.99	1	8	size_variation_3
barcode_simulation_29_simu_seq_1	1	1	1	1	base
barcode_simulation_29_simu_seq_22	0.989	0.92	1	22	vdj_barcode
barcode_simulation_29_simu_seq_23	1	1	1	23	vdj_barcode_size_variation_1
barcode_simulation_29_simu_seq_24	0.933	0.497	1	24	vdj_barcode_size_variation_3
barcode_simulation_29_simu_seq_7	1	1	1	7	size_variation_1
barcode_simulation_29_simu_seq_8	0.964	0.996	1	8	size_variation_3
barcode_simulation_3_simu_seq_1	0.997	1	1	1	base
barcode_simulation_3_simu_seq_22	0.992	0.956	1	22	vdj_barcode
barcode_simulation_3_simu_seq_23	1	1	1	23	vdj_barcode_size_variation_1
barcode_simulation_3_simu_seq_24	0.948	0.703	1	24	vdj_barcode_size_variation_3
barcode_simulation_3_simu_seq_7	1	1	1	7	size_variation_1
barcode_simulation_3_simu_seq_8	0.944	0.987	1	8	size_variation_3
barcode_simulation_30_simu_seq_1	0.998	1	1	1	base
barcode_simulation_30_simu_seq_22	0.986	0.923	1	22	vdj_barcode
barcode_simulation_30_simu_seq_23	1	1	1	23	vdj_barcode_size_variation_1
barcode_simulation_30_simu_seq_24	0.953	0.682	1	24	vdj_barcode_size_variation_3
barcode_simulation_30_simu_seq_7	1	1	1	7	size_variation_1
barcode_simulation_30_simu_seq_8	0.986	0.998	1	8	size_variation_3
barcode_simulation_4_simu_seq_1	0.994	1	1	1	base
barcode_simulation_4_simu_seq_22	0.987	0.922	1	22	vdj_barcode
barcode_simulation_4_simu_seq_23	1	0.999	1	23	vdj_barcode_size_variation_1
barcode_simulation_4_simu_seq_24	0.962	0.752	1	24	vdj_barcode_size_variation_3
barcode_simulation_4_simu_seq_7	1	1	1	7	size_variation_1
barcode_simulation_4_simu_seq_8	0.942	0.994	1	8	size_variation_3
barcode_simulation_5_simu_seq_1	0.973	0.998	1	1	base
barcode_simulation_5_simu_seq_22	0.995	0.976	1	22	vdj_barcode
barcode_simulation_5_simu_seq_23	1	1	1	23	vdj_barcode_size_variation_1
barcode_simulation_5_simu_seq_24	0.938	0.649	1	24	vdj_barcode_size_variation_3
barcode_simulation_5_simu_seq_7	1	1	1	7	size_variation_1
barcode_simulation_5_simu_seq_8	0.965	0.996	1	8	size_variation_3
barcode_simulation_6_simu_seq_1	0.998	1	1	1	base
barcode_simulation_6_simu_seq_22	0.996	0.972	1	22	vdj_barcode
barcode_simulation_6_simu_seq_23	1	1	1	23	vdj_barcode_size_variation_1
barcode_simulation_6_simu_seq_24	0.953	0.709	1	24	vdj_barcode_size_variation_3
barcode_simulation_6_simu_seq_7	1	0.9966666666666667	1	7	size_variation_1
barcode_simulation_6_simu_seq_8	0.976	0.997	1	8	size_variation_3
barcode_simulation_7_simu_seq_1	0.996	1	1	1	base
barcode_simulation_7_simu_seq_22	0.993	0.973	1	22	vdj_barcode
barcode_simulation_7_simu_seq_23	1	1	1	23	vdj_barcode_size_variation_1
barcode_simulation_7_simu_seq_24	0.929	0.52	1	24	vdj_barcode_size_variation_3
barcode_simulation_7_simu_seq_7	1	1	1	7	size_variation_1
barcode_simulation_7_simu_seq_8	0.995	0.999	1	8	size_variation_3
barcode_simulation_8_simu_seq_1	0.999	0.9966666666666667	1	1	base
barcode_simulation_8_simu_seq_22	0.994	0.961	1	22	vdj_barcode
barcode_simulation_8_simu_seq_23	1	0.999	1	23	vdj_barcode_size_variation_1
barcode_simulation_8_simu_seq_24	0.95	0.696	1	24	vdj_barcode_size_variation_3
barcode_simulation_8_simu_seq_7	1	1	1	7	size_variation_1
barcode_simulation_8_simu_seq_8	0.991	0.999	1	8	size_variation_3
barcode_simulation_9_simu_seq_1	0.986	0.999	1	1	base
barcode_simulation_9_simu_seq_22	0.995	0.982	1	22	vdj_barcode
barcode_simulation_9_simu_seq_23	1	1	1	23	vdj_barcode_size_variation_1
barcode_simulation_9_simu_seq_24	0.969	0.812	1	24	vdj_barcode_size_variation_3
barcode_simulation_9_simu_seq_7	1	1	1	7	size_variation_1
barcode_simulation_9_simu_seq_8	0.96	0.993	1	8	size_variation_3

## Sheet: Figure_3E
simu_file	auc	aucpr	batch	simu_id	simu_name
barcode_simulation_1_simu_seq_1	1	1	1	1	base
barcode_simulation_1_simu_seq_22	1	0.7939914163090129	1	22	vdj_barcode
barcode_simulation_1_simu_seq_23	1	0.7627118644067796	1	23	vdj_barcode_size_variation_1
barcode_simulation_1_simu_seq_24	1	0.7831858407079646	1	24	vdj_barcode_size_variation_3
barcode_simulation_1_simu_seq_7	1	1	1	7	size_variation_1
barcode_simulation_1_simu_seq_8	1	1	1	8	size_variation_3
barcode_simulation_10_simu_seq_1	1	1	1	1	base
barcode_simulation_10_simu_seq_22	1	0.7956521739130434	1	22	vdj_barcode
barcode_simulation_10_simu_seq_23	1	0.8114035087719298	1	23	vdj_barcode_size_variation_1
barcode_simulation_10_simu_seq_24	1	0.7709251101321586	1	24	vdj_barcode_size_variation_3
barcode_simulation_10_simu_seq_7	1	1	1	7	size_variation_1
barcode_simulation_10_simu_seq_8	1	1	1	8	size_variation_3
barcode_simulation_11_simu_seq_1	1	1	1	1	base
barcode_simulation_11_simu_seq_22	1	0.8162393162393162	1	22	vdj_barcode
barcode_simulation_11_simu_seq_23	1	0.8	1	23	vdj_barcode_size_variation_1
barcode_simulation_11_simu_seq_24	1	0.7705627705627706	1	24	vdj_barcode_size_variation_3
barcode_simulation_11_simu_seq_7	1	1	1	7	size_variation_1
barcode_simulation_11_simu_seq_8	1	1	1	8	size_variation_3
barcode_simulation_12_simu_seq_1	1	1	1	1	base
barcode_simulation_12_simu_seq_22	1	0.7941176470588236	1	22	vdj_barcode
barcode_simulation_12_simu_seq_23	1	0.8325991189427313	1	23	vdj_barcode_size_variation_1
barcode_simulation_12_simu_seq_24	0.997	0.8034745762711865	1	24	vdj_barcode_size_variation_3
barcode_simulation_12_simu_seq_7	1	1	1	7	size_variation_1
barcode_simulation_12_simu_seq_8	1	1	1	8	size_variation_3
barcode_simulation_13_simu_seq_1	1	1	1	1	base
barcode_simulation_13_simu_seq_22	1	0.8535564853556485	1	22	vdj_barcode
barcode_simulation_13_simu_seq_23	1	0.810126582278481	1	23	vdj_barcode_size_variation_1
barcode_simulation_13_simu_seq_24	1	0.7883817427385892	1	24	vdj_barcode_size_variation_3
barcode_simulation_13_simu_seq_7	1	1	1	7	size_variation_1
barcode_simulation_13_simu_seq_8	1	1	1	8	size_variation_3
barcode_simulation_14_simu_seq_1	1	1	1	1	base
barcode_simulation_14_simu_seq_22	1	0.8138528138528138	1	22	vdj_barcode
barcode_simulation_14_simu_seq_23	1	0.7854077253218884	1	23	vdj_barcode_size_variation_1
barcode_simulation_14_simu_seq_24	1	0.7973568281938326	1	24	vdj_barcode_size_variation_3
barcode_simulation_14_simu_seq_7	1	1	1	7	size_variation_1
barcode_simulation_14_simu_seq_8	1	1	1	8	size_variation_3
barcode_simulation_15_simu_seq_1	1	1	1	1	base
barcode_simulation_15_simu_seq_22	1	0.7657657657657657	1	22	vdj_barcode
barcode_simulation_15_simu_seq_23	1	0.7857142857142857	1	23	vdj_barcode_size_variation_1
barcode_simulation_15_simu_seq_24	1	0.7818181818181819	1	24	vdj_barcode_size_variation_3
barcode_simulation_15_simu_seq_7	1	0.9966666666666667	1	7	size_variation_1
barcode_simulation_15_simu_seq_8	1	1	1	8	size_variation_3
barcode_simulation_16_simu_seq_1	0.998	1	1	1	base
barcode_simulation_16_simu_seq_22	1	0.8245614035087719	1	22	vdj_barcode
barcode_simulation_16_simu_seq_23	1	0.8508064516129032	1	23	vdj_barcode_size_variation_1
barcode_simulation_16_simu_seq_24	1	0.812785388127854	1	24	vdj_barcode_size_variation_3
barcode_simulation_16_simu_seq_7	1	1	1	7	size_variation_1
barcode_simulation_16_simu_seq_8	0.997	0.999	1	8	size_variation_3
barcode_simulation_17_simu_seq_1	1	1	1	1	base
barcode_simulation_17_simu_seq_22	1	0.7838983050847458	1	22	vdj_barcode
barcode_simulation_17_simu_seq_23	1	0.8294930875576036	1	23	vdj_barcode_size_variation_1
barcode_simulation_17_simu_seq_24	1	0.8088888888888889	1	24	vdj_barcode_size_variation_3
barcode_simulation_17_simu_seq_7	1	1	1	7	size_variation_1
barcode_simulation_17_simu_seq_8	1	1	1	8	size_variation_3
barcode_simulation_18_simu_seq_1	1	1	1	1	base
barcode_simulation_18_simu_seq_22	1	0.7400881057268722	1	22	vdj_barcode
barcode_simulation_18_simu_seq_23	1	0.7946428571428572	1	23	vdj_barcode_size_variation_1
barcode_simulation_18_simu_seq_24	1	0.7982832618025751	1	24	vdj_barcode_size_variation_3
barcode_simulation_18_simu_seq_7	1	0.9966666666666667	1	7	size_variation_1
barcode_simulation_18_simu_seq_8	1	1	1	8	size_variation_3
barcode_simulation_19_simu_seq_1	1	1	1	1	base
barcode_simulation_19_simu_seq_22	1	0.7841409691629956	1	22	vdj_barcode
barcode_simulation_19_simu_seq_23	1	0.8108108108108107	1	23	vdj_barcode_size_variation_1
barcode_simulation_19_simu_seq_24	1	0.7733333333333333	1	24	vdj_barcode_size_variation_3
barcode_simulation_19_simu_seq_7	1	1	1	7	size_variation_1
barcode_simulation_19_simu_seq_8	1	1	1	8	size_variation_3
barcode_simulation_2_simu_seq_1	1	1	1	1	base
barcode_simulation_2_simu_seq_22	1	0.8026315789473684	1	22	vdj_barcode
barcode_simulation_2_simu_seq_23	1	0.7534883720930232	1	23	vdj_barcode_size_variation_1
barcode_simulation_2_simu_seq_24	1	0.831858407079646	1	24	vdj_barcode_size_variation_3
barcode_simulation_2_simu_seq_7	1	1	1	7	size_variation_1
barcode_simulation_2_simu_seq_8	1	1	1	8	size_variation_3
barcode_simulation_20_simu_seq_1	0.998	1	1	1	base
barcode_simulation_20_simu_seq_22	1	0.8161434977578476	1	22	vdj_barcode
barcode_simulation_20_simu_seq_23	1	0.7914893617021277	1	23	vdj_barcode_size_variation_1
barcode_simulation_20_simu_seq_24	1	0.8060344827586207	1	24	vdj_barcode_size_variation_3
barcode_simulation_20_simu_seq_7	1	1	1	7	size_variation_1
barcode_simulation_20_simu_seq_8	1	1	1	8	size_variation_3
barcode_simulation_21_simu_seq_1	1	1	1	1	base
barcode_simulation_21_simu_seq_22	1	0.7966101694915254	1	22	vdj_barcode
barcode_simulation_21_simu_seq_23	1	0.8057851239669421	1	23	vdj_barcode_size_variation_1
barcode_simulation_21_simu_seq_24	1	0.7816593886462881	1	24	vdj_barcode_size_variation_3
barcode_simulation_21_simu_seq_7	1	1	1	7	size_variation_1
barcode_simulation_21_simu_seq_8	1	1	1	8	size_variation_3
barcode_simulation_22_simu_seq_1	1	1	1	1	base
barcode_simulation_22_simu_seq_22	1	0.8110599078341014	1	22	vdj_barcode
barcode_simulation_22_simu_seq_23	1	0.7702127659574468	1	23	vdj_barcode_size_variation_1
barcode_simulation_22_simu_seq_24	1	0.7816593886462881	1	24	vdj_barcode_size_variation_3
barcode_simulation_22_simu_seq_7	1	1	1	7	size_variation_1
barcode_simulation_22_simu_seq_8	1	0.9966666666666667	1	8	size_variation_3
barcode_simulation_23_simu_seq_1	0.998	1	1	1	base
barcode_simulation_23_simu_seq_22	1	0.7973568281938326	1	22	vdj_barcode
barcode_simulation_23_simu_seq_23	1	0.7638888888888888	1	23	vdj_barcode_size_variation_1
barcode_simulation_23_simu_seq_24	1	0.7857142857142857	1	24	vdj_barcode_size_variation_3
barcode_simulation_23_simu_seq_7	1	1	1	7	size_variation_1
barcode_simulation_23_simu_seq_8	1	1	1	8	size_variation_3
barcode_simulation_24_simu_seq_1	1	1	1	1	base
barcode_simulation_24_simu_seq_22	1	0.7972972972972973	1	22	vdj_barcode
barcode_simulation_24_simu_seq_23	1	0.7905982905982906	1	23	vdj_barcode_size_variation_1
barcode_simulation_24_simu_seq_24	1	0.8018018018018018	1	24	vdj_barcode_size_variation_3
barcode_simulation_24_simu_seq_7	1	1	1	7	size_variation_1
barcode_simulation_24_simu_seq_8	1	1	1	8	size_variation_3
barcode_simulation_25_simu_seq_1	1	1	1	1	base
barcode_simulation_25_simu_seq_22	1	0.7991266375545851	1	22	vdj_barcode
barcode_simulation_25_simu_seq_23	1	0.7982832618025751	1	23	vdj_barcode_size_variation_1
barcode_simulation_25_simu_seq_24	1	0.768888888888889	1	24	vdj_barcode_size_variation_3
barcode_simulation_25_simu_seq_7	1	1	1	7	size_variation_1
barcode_simulation_25_simu_seq_8	1	1	1	8	size_variation_3
barcode_simulation_26_simu_seq_1	1	1	1	1	base
barcode_simulation_26_simu_seq_22	1	0.7939914163090129	1	22	vdj_barcode
barcode_simulation_26_simu_seq_23	1	0.7903930131004366	1	23	vdj_barcode_size_variation_1
barcode_simulation_26_simu_seq_24	1	0.7907949790794979	1	24	vdj_barcode_size_variation_3
barcode_simulation_26_simu_seq_7	1	1	1	7	size_variation_1
barcode_simulation_26_simu_seq_8	1	1	1	8	size_variation_3
barcode_simulation_27_simu_seq_1	1	1	1	1	base
barcode_simulation_27_simu_seq_22	1	0.8068669527896996	1	22	vdj_barcode
barcode_simulation_27_simu_seq_23	1	0.8227272727272728	1	23	vdj_barcode_size_variation_1
barcode_simulation_27_simu_seq_24	1	0.788546255506608	1	24	vdj_barcode_size_variation_3
barcode_simulation_27_simu_seq_7	1	1	1	7	size_variation_1
barcode_simulation_27_simu_seq_8	1	1	1	8	size_variation_3
barcode_simulation_28_simu_seq_1	1	1	1	1	base
barcode_simulation_28_simu_seq_22	1	0.7692307692307692	1	22	vdj_barcode
barcode_simulation_28_simu_seq_23	1	0.8125	1	23	vdj_barcode_size_variation_1
barcode_simulation_28_simu_seq_24	1	0.8044444444444444	1	24	vdj_barcode_size_variation_3
barcode_simulation_28_simu_seq_7	1	1	1	7	size_variation_1
barcode_simulation_28_simu_seq_8	1	1	1	8	size_variation_3
barcode_simulation_29_simu_seq_1	1	1	1	1	base
barcode_simulation_29_simu_seq_22	1	0.8110599078341014	1	22	vdj_barcode
barcode_simulation_29_simu_seq_23	1	0.8059071729957806	1	23	vdj_barcode_size_variation_1
barcode_simulation_29_simu_seq_24	1	0.7972350230414746	1	24	vdj_barcode_size_variation_3
barcode_simulation_29_simu_seq_7	1	1	1	7	size_variation_1
barcode_simulation_29_simu_seq_8	1	1	1	8	size_variation_3
barcode_simulation_3_simu_seq_1	1	1	1	1	base
barcode_simulation_3_simu_seq_22	1	0.8025751072961373	1	22	vdj_barcode
barcode_simulation_3_simu_seq_23	1	0.8220338983050848	1	23	vdj_barcode_size_variation_1
barcode_simulation_3_simu_seq_24	1	0.808695652173913	1	24	vdj_barcode_size_variation_3
barcode_simulation_3_simu_seq_7	1	1	1	7	size_variation_1
barcode_simulation_3_simu_seq_8	1	1	1	8	size_variation_3
barcode_simulation_30_simu_seq_1	1	1	1	1	base
barcode_simulation_30_simu_seq_22	1	0.7923728813559322	1	22	vdj_barcode
barcode_simulation_30_simu_seq_23	1	0.8097345132743363	1	23	vdj_barcode_size_variation_1
barcode_simulation_30_simu_seq_24	1	0.8034934497816594	1	24	vdj_barcode_size_variation_3
barcode_simulation_30_simu_seq_7	1	1	1	7	size_variation_1
barcode_simulation_30_simu_seq_8	1	1	1	8	size_variation_3
barcode_simulation_4_simu_seq_1	1	1	1	1	base
barcode_simulation_4_simu_seq_22	1	0.8008658008658008	1	22	vdj_barcode
barcode_simulation_4_simu_seq_23	1	0.8169642857142857	1	23	vdj_barcode_size_variation_1
barcode_simulation_4_simu_seq_24	1	0.8050847457627118	1	24	vdj_barcode_size_variation_3
barcode_simulation_4_simu_seq_7	1	1	1	7	size_variation_1
barcode_simulation_4_simu_seq_8	1	1	1	8	size_variation_3
barcode_simulation_5_simu_seq_1	1	1	1	1	base
barcode_simulation_5_simu_seq_22	1	0.8177777777777777	1	22	vdj_barcode
barcode_simulation_5_simu_seq_23	1	0.8044444444444444	1	23	vdj_barcode_size_variation_1
barcode_simulation_5_simu_seq_24	1	0.7918552036199095	1	24	vdj_barcode_size_variation_3
barcode_simulation_5_simu_seq_7	1	1	1	7	size_variation_1
barcode_simulation_5_simu_seq_8	0.998	1	1	8	size_variation_3
barcode_simulation_6_simu_seq_1	1	1	1	1	base
barcode_simulation_6_simu_seq_22	1	0.8045454545454546	1	22	vdj_barcode
barcode_simulation_6_simu_seq_23	1	0.8070175438596492	1	23	vdj_barcode_size_variation_1
barcode_simulation_6_simu_seq_24	1	0.8237885462555066	1	24	vdj_barcode_size_variation_3
barcode_simulation_6_simu_seq_7	1	0.9966666666666667	1	7	size_variation_1
barcode_simulation_6_simu_seq_8	1	1	1	8	size_variation_3
barcode_simulation_7_simu_seq_1	1	1	1	1	base
barcode_simulation_7_simu_seq_22	0.997	0.799283185840708	1	22	vdj_barcode
barcode_simulation_7_simu_seq_23	1	0.7956521739130434	1	23	vdj_barcode_size_variation_1
barcode_simulation_7_simu_seq_24	1	0.7699115044247787	1	24	vdj_barcode_size_variation_3
barcode_simulation_7_simu_seq_7	1	1	1	7	size_variation_1
barcode_simulation_7_simu_seq_8	1	1	1	8	size_variation_3
barcode_simulation_8_simu_seq_1	1	0.9966666666666667	1	1	base
barcode_simulation_8_simu_seq_22	1	0.8268398268398268	1	22	vdj_barcode
barcode_simulation_8_simu_seq_23	1	0.7522935779816513	1	23	vdj_barcode_size_variation_1
barcode_simulation_8_simu_seq_24	1	0.8042553191489361	1	24	vdj_barcode_size_variation_3
barcode_simulation_8_simu_seq_7	1	1	1	7	size_variation_1
barcode_simulation_8_simu_seq_8	0.999	1	1	8	size_variation_3
barcode_simulation_9_simu_seq_1	1	1	1	1	base
barcode_simulation_9_simu_seq_22	1	0.7894736842105263	1	22	vdj_barcode
barcode_simulation_9_simu_seq_23	1	0.8237885462555066	1	23	vdj_barcode_size_variation_1
barcode_simulation_9_simu_seq_24	1	0.75	1	24	vdj_barcode_size_variation_3
barcode_simulation_9_simu_seq_7	1	1	1	7	size_variation_1
barcode_simulation_9_simu_seq_8	1	1	1	8	size_variation_3

## Sheet: Figure_3G
simu_file	auc	aucpr	batch	simu_name	simu_id
barcode_simulation_1_simu_seq_1	0.97	0.998	1	base	1
barcode_simulation_1_simu_seq_6	0.958	0.986	1	variant_3	6
barcode_simulation_10_simu_seq_1	0.983	1	1	base	1
barcode_simulation_10_simu_seq_6	0.5	0.996	1	variant_3	6
barcode_simulation_11_simu_seq_1	0.97	0.999	1	base	1
barcode_simulation_11_simu_seq_6	0.946	0.989	1	variant_3	6
barcode_simulation_12_simu_seq_1	0.966	0.999	1	base	1
barcode_simulation_12_simu_seq_6	0.953	0.982	1	variant_3	6
barcode_simulation_13_simu_seq_1	0.972	0.999	1	base	1
barcode_simulation_13_simu_seq_6	0.914	0.934	1	variant_3	6
barcode_simulation_14_simu_seq_1	0.968	0.999	1	base	1
barcode_simulation_14_simu_seq_6	0.966	0.992	1	variant_3	6
barcode_simulation_15_simu_seq_1	0.975	0.999	1	base	1
barcode_simulation_15_simu_seq_6	0.935	0.98	1	variant_3	6
barcode_simulation_16_simu_seq_1	0.97	0.998	1	base	1
barcode_simulation_16_simu_seq_6	0.957	0.996	1	variant_3	6
barcode_simulation_17_simu_seq_1	0.971	0.999	1	base	1
barcode_simulation_17_simu_seq_6	0.939	0.99	1	variant_3	6
barcode_simulation_18_simu_seq_1	0.96	0.999	1	base	1
barcode_simulation_18_simu_seq_6	0.952	0.996	1	variant_3	6
barcode_simulation_19_simu_seq_1	0.956	0.999	1	base	1
barcode_simulation_19_simu_seq_6	0.963	0.992	1	variant_3	6
barcode_simulation_2_simu_seq_1	0.974	1	1	base	1
barcode_simulation_2_simu_seq_6	0.962	0.99	1	variant_3	6
barcode_simulation_20_simu_seq_1	0.96	0.998	1	base	1
barcode_simulation_20_simu_seq_6	0.966	0.997	1	variant_3	6
barcode_simulation_21_simu_seq_1	0.973	0.999	1	base	1
barcode_simulation_21_simu_seq_6	0.94	0.984	1	variant_3	6
barcode_simulation_22_simu_seq_1	0.979	0.999	1	base	1
barcode_simulation_22_simu_seq_6	0.9	0.956	1	variant_3	6
barcode_simulation_23_simu_seq_1	0.953	0.999	1	base	1
barcode_simulation_23_simu_seq_6	0.968	0.995	1	variant_3	6
barcode_simulation_24_simu_seq_1	0.958	0.999	1	base	1
barcode_simulation_24_simu_seq_6	0.958	0.992	1	variant_3	6
barcode_simulation_25_simu_seq_1	0.975	0.999	1	base	1
barcode_simulation_25_simu_seq_6	0.946	0.993	1	variant_3	6
barcode_simulation_26_simu_seq_1	0.977	0.999	1	base	1
barcode_simulation_26_simu_seq_6	0.959	0.993	1	variant_3	6
barcode_simulation_27_simu_seq_1	0.962	0.999	1	base	1
barcode_simulation_27_simu_seq_6	0.942	0.987	1	variant_3	6
barcode_simulation_28_simu_seq_1	0.962	0.999	1	base	1
barcode_simulation_28_simu_seq_6	0.955	0.988	1	variant_3	6
barcode_simulation_29_simu_seq_1	0.964	0.998	1	base	1
barcode_simulation_29_simu_seq_6	0.954	0.982	1	variant_3	6
barcode_simulation_3_simu_seq_1	0.961	0.999	1	base	1
barcode_simulation_3_simu_seq_6	0.966	0.997	1	variant_3	6
barcode_simulation_30_simu_seq_1	0.958	0.998	1	base	1
barcode_simulation_30_simu_seq_6	0.946	0.991	1	variant_3	6
barcode_simulation_4_simu_seq_1	0.976	0.999	1	base	1
barcode_simulation_4_simu_seq_6	0.952	0.989	1	variant_3	6
barcode_simulation_5_simu_seq_1	0.973	0.999	1	base	1
barcode_simulation_5_simu_seq_6	0.898	0.948	1	variant_3	6
barcode_simulation_6_simu_seq_1	0.976	0.999	1	base	1
barcode_simulation_6_simu_seq_6	0.964	0.985	1	variant_3	6
barcode_simulation_7_simu_seq_1	0.964	0.997	1	base	1
barcode_simulation_7_simu_seq_6	0.951	0.981	1	variant_3	6
barcode_simulation_8_simu_seq_1	0.975	0.999	1	base	1
barcode_simulation_8_simu_seq_6	0.957	0.984	1	variant_3	6
barcode_simulation_9_simu_seq_1	0.985	1	1	base	1
barcode_simulation_9_simu_seq_6	0.962	0.994	1	variant_3	6
