# Supplementary material for: Extracting, filtering and simulating cellular barcodes using CellBarcode tools
Source: Nat Comput Sci. 2024 Feb 19;4(2):128–43. doi: 10.1038/s43588-024-00595-7 (PMC10899113; doi:10.1038/s43588-024-00595-7)
Supplement: Supplementary file 7 — Statistical source data. [file 43588_2024_595_MOESM7_ESM.xlsx]

## Sheet: Figure_4A
Cycle	Base	Count	sample
1	A	99985	Rep1
2	A	15	Rep1
3	A	4	Rep1
4	A	4	Rep1
5	A	99978	Rep1
6	A	99987	Rep1
7	A	13	Rep1
8	A	7	Rep1
9	A	29	Rep1
10	A	125	Rep1
11	A	99714	Rep1
12	A	289	Rep1
13	A	99727	Rep1
14	A	99583	Rep1
15	A	411	Rep1
16	A	99314	Rep1
17	A	82	Rep1
18	A	67	Rep1
19	A	133	Rep1
20	A	801	Rep1
21	A	99012	Rep1
22	A	921	Rep1
23	A	98868	Rep1
24	A	186	Rep1
25	A	837	Rep1
26	A	98815	Rep1
27	A	298	Rep1
28	A	5613	Rep1
29	A	3109	Rep1
30	A	10532	Rep1
31	A	68712	Rep1
32	A	3743	Rep1
33	A	12354	Rep1
34	A	73256	Rep1
35	A	11524	Rep1
36	A	628	Rep1
37	A	9353	Rep1
38	A	88852	Rep1
39	A	10763	Rep1
40	A	3263	Rep1
41	A	68411	Rep1
42	A	7603	Rep1
43	A	12832	Rep1
44	A	9693	Rep1
45	A	10798	Rep1
46	A	5488	Rep1
47	A	11742	Rep1
48	A	89000	Rep1
49	A	6553	Rep1
50	A	6540	Rep1
51	A	1500	Rep1
52	A	1342	Rep1
53	A	1518	Rep1
54	A	4434	Rep1
55	A	87703	Rep1
56	A	385	Rep1
57	A	4277	Rep1
58	A	92646	Rep1
59	A	1297	Rep1
60	A	542	Rep1
61	A	5141	Rep1
62	A	88036	Rep1
63	A	5441	Rep1
64	A	5500	Rep1
65	A	92894	Rep1
1	C	7	Rep1
2	C	99975	Rep1
3	C	12	Rep1
4	C	5	Rep1
5	C	5	Rep1
6	C	0	Rep1
7	C	9	Rep1
8	C	6	Rep1
9	C	99818	Rep1
10	C	90	Rep1
11	C	31	Rep1
12	C	40	Rep1
13	C	79	Rep1
14	C	318	Rep1
15	C	99490	Rep1
16	C	521	Rep1
17	C	99291	Rep1
18	C	744	Rep1
19	C	98964	Rep1
20	C	96	Rep1
21	C	32	Rep1
22	C	64	Rep1
23	C	109	Rep1
24	C	882	Rep1
25	C	98893	Rep1
26	C	154	Rep1
27	C	251	Rep1
28	C	12478	Rep1
29	C	70971	Rep1
30	C	74617	Rep1
31	C	6976	Rep1
32	C	72378	Rep1
33	C	10130	Rep1
34	C	8196	Rep1
35	C	69989	Rep1
36	C	1566	Rep1
37	C	7016	Rep1
38	C	4897	Rep1
39	C	73339	Rep1
40	C	78859	Rep1
41	C	9575	Rep1
42	C	3895	Rep1
43	C	73540	Rep1
44	C	10785	Rep1
45	C	2989	Rep1
46	C	17604	Rep1
47	C	4179	Rep1
48	C	1316	Rep1
49	C	645	Rep1
50	C	1074	Rep1
51	C	790	Rep1
52	C	5349	Rep1
53	C	1385	Rep1
54	C	5649	Rep1
55	C	7079	Rep1
56	C	1886	Rep1
57	C	1307	Rep1
58	C	1315	Rep1
59	C	608	Rep1
60	C	518	Rep1
61	C	5543	Rep1
62	C	1323	Rep1
63	C	4968	Rep1
64	C	88434	Rep1
65	C	692	Rep1
1	G	4	Rep1
2	G	3	Rep1
3	G	99980	Rep1
4	G	99989	Rep1
5	G	14	Rep1
6	G	2	Rep1
7	G	1	Rep1
8	G	99975	Rep1
9	G	47	Rep1
10	G	40	Rep1
11	G	197	Rep1
12	G	99615	Rep1
13	G	86	Rep1
14	G	42	Rep1
15	G	13	Rep1
16	G	51	Rep1
17	G	37	Rep1
18	G	106	Rep1
19	G	752	Rep1
20	G	99045	Rep1
21	G	896	Rep1
22	G	98881	Rep1
23	G	164	Rep1
24	G	62	Rep1
25	G	139	Rep1
26	G	990	Rep1
27	G	99209	Rep1
28	G	71792	Rep1
29	G	17107	Rep1
30	G	5886	Rep1
31	G	2313	Rep1
32	G	10196	Rep1
33	G	72025	Rep1
34	G	1365	Rep1
35	G	15010	Rep1
36	G	4525	Rep1
37	G	73158	Rep1
38	G	4509	Rep1
39	G	9629	Rep1
40	G	11399	Rep1
41	G	13009	Rep1
42	G	74235	Rep1
43	G	12185	Rep1
44	G	75173	Rep1
45	G	69052	Rep1
46	G	4532	Rep1
47	G	12337	Rep1
48	G	278	Rep1
49	G	4122	Rep1
50	G	88012	Rep1
51	G	9280	Rep1
52	G	92573	Rep1
53	G	92890	Rep1
54	G	2144	Rep1
55	G	838	Rep1
56	G	5065	Rep1
57	G	93069	Rep1
58	G	1477	Rep1
59	G	4291	Rep1
60	G	88104	Rep1
61	G	633	Rep1
62	G	5299	Rep1
63	G	1289	Rep1
64	G	5193	Rep1
65	G	1957	Rep1
1	T	4	Rep1
2	T	7	Rep1
3	T	4	Rep1
4	T	2	Rep1
5	T	3	Rep1
6	T	11	Rep1
7	T	99977	Rep1
8	T	12	Rep1
9	T	106	Rep1
10	T	99745	Rep1
11	T	58	Rep1
12	T	56	Rep1
13	T	63	Rep1
14	T	57	Rep1
15	T	86	Rep1
16	T	111	Rep1
17	T	589	Rep1
18	T	99080	Rep1
19	T	151	Rep1
20	T	58	Rep1
21	T	60	Rep1
22	T	134	Rep1
23	T	848	Rep1
24	T	98870	Rep1
25	T	130	Rep1
26	T	41	Rep1
27	T	242	Rep1
28	T	10117	Rep1
29	T	8813	Rep1
30	T	8965	Rep1
31	T	21999	Rep1
32	T	13683	Rep1
33	T	5489	Rep1
34	T	17175	Rep1
35	T	3473	Rep1
36	T	93278	Rep1
37	T	10466	Rep1
38	T	1732	Rep1
39	T	6258	Rep1
40	T	6476	Rep1
41	T	8999	Rep1
42	T	14260	Rep1
43	T	1441	Rep1
44	T	4346	Rep1
45	T	17153	Rep1
46	T	72368	Rep1
47	T	71728	Rep1
48	T	9387	Rep1
49	T	88655	Rep1
50	T	4363	Rep1
51	T	88429	Rep1
52	T	716	Rep1
53	T	4196	Rep1
54	T	87768	Rep1
55	T	4369	Rep1
56	T	92645	Rep1
57	T	1334	Rep1
58	T	4553	Rep1
59	T	93798	Rep1
60	T	10833	Rep1
61	T	88677	Rep1
62	T	5329	Rep1
63	T	88296	Rep1
64	T	870	Rep1
65	T	4457	Rep1
1	A	100000	Rep2
2	A	0	Rep2
3	A	0	Rep2
4	A	0	Rep2
5	A	100000	Rep2
6	A	100000	Rep2
7	A	0	Rep2
8	A	0	Rep2
9	A	26	Rep2
10	A	112	Rep2
11	A	99757	Rep2
12	A	264	Rep2
13	A	99737	Rep2
14	A	99580	Rep2
15	A	376	Rep2
16	A	99392	Rep2
17	A	60	Rep2
18	A	55	Rep2
19	A	123	Rep2
20	A	748	Rep2
21	A	99099	Rep2
22	A	845	Rep2
23	A	98979	Rep2
24	A	165	Rep2
25	A	760	Rep2
26	A	98913	Rep2
27	A	220	Rep2
28	A	6486	Rep2
29	A	3869	Rep2
30	A	14023	Rep2
31	A	69714	Rep2
32	A	5009	Rep2
33	A	16109	Rep2
34	A	76128	Rep2
35	A	15965	Rep2
36	A	569	Rep2
37	A	11690	Rep2
38	A	87984	Rep2
39	A	4807	Rep2
40	A	1578	Rep2
41	A	69302	Rep2
42	A	1434	Rep2
43	A	15102	Rep2
44	A	4089	Rep2
45	A	4794	Rep2
46	A	5189	Rep2
47	A	7355	Rep2
48	A	93920	Rep2
49	A	370	Rep2
50	A	258	Rep2
51	A	173	Rep2
52	A	419	Rep2
53	A	633	Rep2
54	A	5412	Rep2
55	A	94003	Rep2
56	A	231	Rep2
57	A	5304	Rep2
58	A	93927	Rep2
59	A	179	Rep2
60	A	253	Rep2
61	A	5735	Rep2
62	A	93920	Rep2
63	A	277	Rep2
64	A	5433	Rep2
65	A	94017	Rep2
1	C	0	Rep2
2	C	100000	Rep2
3	C	0	Rep2
4	C	0	Rep2
5	C	0	Rep2
6	C	0	Rep2
7	C	0	Rep2
8	C	0	Rep2
9	C	99839	Rep2
10	C	68	Rep2
11	C	26	Rep2
12	C	37	Rep2
13	C	71	Rep2
14	C	313	Rep2
15	C	99516	Rep2
16	C	473	Rep2
17	C	99368	Rep2
18	C	654	Rep2
19	C	99060	Rep2
20	C	84	Rep2
21	C	31	Rep2
22	C	58	Rep2
23	C	98	Rep2
24	C	821	Rep2
25	C	98991	Rep2
26	C	145	Rep2
27	C	267	Rep2
28	C	15867	Rep2
29	C	71195	Rep2
30	C	69810	Rep2
31	C	6818	Rep2
32	C	73385	Rep2
33	C	5241	Rep2
34	C	1095	Rep2
35	C	69776	Rep2
36	C	1016	Rep2
37	C	895	Rep2
38	C	4314	Rep2
39	C	75144	Rep2
40	C	75724	Rep2
41	C	11216	Rep2
42	C	4379	Rep2
43	C	76681	Rep2
44	C	14578	Rep2
45	C	3629	Rep2
46	C	15220	Rep2
47	C	3743	Rep2
48	C	413	Rep2
49	C	351	Rep2
50	C	274	Rep2
51	C	424	Rep2
52	C	162	Rep2
53	C	157	Rep2
54	C	205	Rep2
55	C	226	Rep2
56	C	376	Rep2
57	C	261	Rep2
58	C	384	Rep2
59	C	273	Rep2
60	C	171	Rep2
61	C	282	Rep2
62	C	210	Rep2
63	C	5912	Rep2
64	C	94107	Rep2
65	C	319	Rep2
1	G	0	Rep2
2	G	0	Rep2
3	G	100000	Rep2
4	G	100000	Rep2
5	G	0	Rep2
6	G	0	Rep2
7	G	0	Rep2
8	G	100000	Rep2
9	G	23	Rep2
10	G	43	Rep2
11	G	175	Rep2
12	G	99651	Rep2
13	G	50	Rep2
14	G	33	Rep2
15	G	19	Rep2
16	G	39	Rep2
17	G	41	Rep2
18	G	97	Rep2
19	G	683	Rep2
20	G	99109	Rep2
21	G	817	Rep2
22	G	98979	Rep2
23	G	142	Rep2
24	G	54	Rep2
25	G	123	Rep2
26	G	894	Rep2
27	G	99406	Rep2
28	G	73475	Rep2
29	G	14854	Rep2
30	G	4767	Rep2
31	G	1693	Rep2
32	G	5294	Rep2
33	G	72811	Rep2
34	G	873	Rep2
35	G	11558	Rep2
36	G	3884	Rep2
37	G	74755	Rep2
38	G	5545	Rep2
39	G	11729	Rep2
40	G	15196	Rep2
41	G	16513	Rep2
42	G	76507	Rep2
43	G	7188	Rep2
44	G	75799	Rep2
45	G	69890	Rep2
46	G	5507	Rep2
47	G	15593	Rep2
48	G	214	Rep2
49	G	5300	Rep2
50	G	94144	Rep2
51	G	5394	Rep2
52	G	98978	Rep2
53	G	93870	Rep2
54	G	335	Rep2
55	G	385	Rep2
56	G	5398	Rep2
57	G	94143	Rep2
58	G	360	Rep2
59	G	5336	Rep2
60	G	93805	Rep2
61	G	210	Rep2
62	G	177	Rep2
63	G	46	Rep2
64	G	56	Rep2
65	G	254	Rep2
1	T	0	Rep2
2	T	0	Rep2
3	T	0	Rep2
4	T	0	Rep2
5	T	0	Rep2
6	T	0	Rep2
7	T	100000	Rep2
8	T	0	Rep2
9	T	112	Rep2
10	T	99777	Rep2
11	T	42	Rep2
12	T	48	Rep2
13	T	101	Rep2
14	T	74	Rep2
15	T	86	Rep2
16	T	91	Rep2
17	T	531	Rep2
18	T	99189	Rep2
19	T	134	Rep2
20	T	59	Rep2
21	T	53	Rep2
22	T	118	Rep2
23	T	776	Rep2
24	T	98960	Rep2
25	T	126	Rep2
26	T	48	Rep2
27	T	106	Rep2
28	T	4172	Rep2
29	T	10082	Rep2
30	T	11400	Rep2
31	T	21775	Rep2
32	T	16312	Rep2
33	T	5838	Rep2
34	T	21901	Rep2
35	T	2698	Rep2
36	T	94531	Rep2
37	T	12656	Rep2
38	T	2151	Rep2
39	T	8312	Rep2
40	T	7499	Rep2
41	T	2966	Rep2
42	T	17676	Rep2
43	T	1027	Rep2
44	T	5530	Rep2
45	T	21680	Rep2
46	T	74078	Rep2
47	T	73301	Rep2
48	T	5438	Rep2
49	T	93958	Rep2
50	T	5317	Rep2
51	T	94007	Rep2
52	T	429	Rep2
53	T	5331	Rep2
54	T	94043	Rep2
55	T	5378	Rep2
56	T	93980	Rep2
57	T	280	Rep2
58	T	5320	Rep2
59	T	94206	Rep2
60	T	5765	Rep2
61	T	93759	Rep2
62	T	5677	Rep2
63	T	93753	Rep2
64	T	399	Rep2
65	T	5410	Rep2

## Sheet: Figure_4B
Cycle	Base	Count	sample
1	A	100000	Rep2
2	A	0	Rep2
3	A	0	Rep2
4	A	0	Rep2
5	A	100000	Rep2
6	A	100000	Rep2
7	A	0	Rep2
8	A	0	Rep2
9	A	26	Rep2
10	A	112	Rep2
11	A	99757	Rep2
12	A	264	Rep2
13	A	99737	Rep2
14	A	99580	Rep2
15	A	376	Rep2
16	A	99392	Rep2
17	A	60	Rep2
18	A	55	Rep2
19	A	123	Rep2
20	A	748	Rep2
21	A	99099	Rep2
22	A	845	Rep2
23	A	98979	Rep2
24	A	165	Rep2
25	A	760	Rep2
26	A	98913	Rep2
27	A	220	Rep2
28	A	6486	Rep2
29	A	3869	Rep2
30	A	14023	Rep2
31	A	69714	Rep2
32	A	5009	Rep2
33	A	16109	Rep2
34	A	76128	Rep2
35	A	15965	Rep2
36	A	569	Rep2
37	A	11690	Rep2
38	A	87984	Rep2
39	A	4807	Rep2
40	A	1578	Rep2
41	A	69302	Rep2
42	A	1434	Rep2
43	A	15102	Rep2
44	A	4089	Rep2
45	A	4794	Rep2
46	A	5189	Rep2
47	A	7355	Rep2
48	A	93920	Rep2
49	A	370	Rep2
50	A	258	Rep2
51	A	173	Rep2
52	A	419	Rep2
53	A	633	Rep2
54	A	5412	Rep2
55	A	94003	Rep2
56	A	231	Rep2
57	A	5304	Rep2
58	A	93927	Rep2
59	A	179	Rep2
60	A	253	Rep2
61	A	5735	Rep2
62	A	93920	Rep2
63	A	277	Rep2
64	A	5433	Rep2
65	A	94017	Rep2
1	C	0	Rep2
2	C	100000	Rep2
3	C	0	Rep2
4	C	0	Rep2
5	C	0	Rep2
6	C	0	Rep2
7	C	0	Rep2
8	C	0	Rep2
9	C	99839	Rep2
10	C	68	Rep2
11	C	26	Rep2
12	C	37	Rep2
13	C	71	Rep2
14	C	313	Rep2
15	C	99516	Rep2
16	C	473	Rep2
17	C	99368	Rep2
18	C	654	Rep2
19	C	99060	Rep2
20	C	84	Rep2
21	C	31	Rep2
22	C	58	Rep2
23	C	98	Rep2
24	C	821	Rep2
25	C	98991	Rep2
26	C	145	Rep2
27	C	267	Rep2
28	C	15867	Rep2
29	C	71195	Rep2
30	C	69810	Rep2
31	C	6818	Rep2
32	C	73385	Rep2
33	C	5241	Rep2
34	C	1095	Rep2
35	C	69776	Rep2
36	C	1016	Rep2
37	C	895	Rep2
38	C	4314	Rep2
39	C	75144	Rep2
40	C	75724	Rep2
41	C	11216	Rep2
42	C	4379	Rep2
43	C	76681	Rep2
44	C	14578	Rep2
45	C	3629	Rep2
46	C	15220	Rep2
47	C	3743	Rep2
48	C	413	Rep2
49	C	351	Rep2
50	C	274	Rep2
51	C	424	Rep2
52	C	162	Rep2
53	C	157	Rep2
54	C	205	Rep2
55	C	226	Rep2
56	C	376	Rep2
57	C	261	Rep2
58	C	384	Rep2
59	C	273	Rep2
60	C	171	Rep2
61	C	282	Rep2
62	C	210	Rep2
63	C	5912	Rep2
64	C	94107	Rep2
65	C	319	Rep2
1	G	0	Rep2
2	G	0	Rep2
3	G	100000	Rep2
4	G	100000	Rep2
5	G	0	Rep2
6	G	0	Rep2
7	G	0	Rep2
8	G	100000	Rep2
9	G	23	Rep2
10	G	43	Rep2
11	G	175	Rep2
12	G	99651	Rep2
13	G	50	Rep2
14	G	33	Rep2
15	G	19	Rep2
16	G	39	Rep2
17	G	41	Rep2
18	G	97	Rep2
19	G	683	Rep2
20	G	99109	Rep2
21	G	817	Rep2
22	G	98979	Rep2
23	G	142	Rep2
24	G	54	Rep2
25	G	123	Rep2
26	G	894	Rep2
27	G	99406	Rep2
28	G	73475	Rep2
29	G	14854	Rep2
30	G	4767	Rep2
31	G	1693	Rep2
32	G	5294	Rep2
33	G	72811	Rep2
34	G	873	Rep2
35	G	11558	Rep2
36	G	3884	Rep2
37	G	74755	Rep2
38	G	5545	Rep2
39	G	11729	Rep2
40	G	15196	Rep2
41	G	16513	Rep2
42	G	76507	Rep2
43	G	7188	Rep2
44	G	75799	Rep2
45	G	69890	Rep2
46	G	5507	Rep2
47	G	15593	Rep2
48	G	214	Rep2
49	G	5300	Rep2
50	G	94144	Rep2
51	G	5394	Rep2
52	G	98978	Rep2
53	G	93870	Rep2
54	G	335	Rep2
55	G	385	Rep2
56	G	5398	Rep2
57	G	94143	Rep2
58	G	360	Rep2
59	G	5336	Rep2
60	G	93805	Rep2
61	G	210	Rep2
62	G	177	Rep2
63	G	46	Rep2
64	G	56	Rep2
65	G	254	Rep2
1	T	0	Rep2
2	T	0	Rep2
3	T	0	Rep2
4	T	0	Rep2
5	T	0	Rep2
6	T	0	Rep2
7	T	100000	Rep2
8	T	0	Rep2
9	T	112	Rep2
10	T	99777	Rep2
11	T	42	Rep2
12	T	48	Rep2
13	T	101	Rep2
14	T	74	Rep2
15	T	86	Rep2
16	T	91	Rep2
17	T	531	Rep2
18	T	99189	Rep2
19	T	134	Rep2
20	T	59	Rep2
21	T	53	Rep2
22	T	118	Rep2
23	T	776	Rep2
24	T	98960	Rep2
25	T	126	Rep2
26	T	48	Rep2
27	T	106	Rep2
28	T	4172	Rep2
29	T	10082	Rep2
30	T	11400	Rep2
31	T	21775	Rep2
32	T	16312	Rep2
33	T	5838	Rep2
34	T	21901	Rep2
35	T	2698	Rep2
36	T	94531	Rep2
37	T	12656	Rep2
38	T	2151	Rep2
39	T	8312	Rep2
40	T	7499	Rep2
41	T	2966	Rep2
42	T	17676	Rep2
43	T	1027	Rep2
44	T	5530	Rep2
45	T	21680	Rep2
46	T	74078	Rep2
47	T	73301	Rep2
48	T	5438	Rep2
49	T	93958	Rep2
50	T	5317	Rep2
51	T	94007	Rep2
52	T	429	Rep2
53	T	5331	Rep2
54	T	94043	Rep2
55	T	5378	Rep2
56	T	93980	Rep2
57	T	280	Rep2
58	T	5320	Rep2
59	T	94206	Rep2
60	T	5765	Rep2
61	T	93759	Rep2
62	T	5677	Rep2
63	T	93753	Rep2
64	T	399	Rep2
65	T	5410	Rep2

## Sheet: Figure_4C
barcode_seq	sample1_filtered.fastq	sample2_filtered.fastq	in_ref	var.Totalreads.AE3_HIGH_1_M_a	var.Totalreads.AE3_HIGH_1_M_b
AATTGTTTTCCAAGCTTCAT	231.2731817614548	1014	Yes	254.940145934177	200.607592254901
ACGCCTTTTGAGTTGGGTTG	1432.7103110511523	4201	Yes	1549.96832910147	801.910170171231
AGACGTAATTAAGGTGCATG	2722.4616964432103	20709	Yes	2925.03586041089	4019.38733817087
ATACTCTATTTCTTGGGTAA	876.0353599894859	7306	Yes	961.137659814016	1420.28472847512
ATCACATAGCCTTCACTGTT	81.20705506824046	154	Yes	81.8542993471621	28.8000998781789
ATCGTTGCTCGTGCCAGTTG	19.909242349378342	16	Yes	0	0
CCGGGGGGGTATAGATCGGT	63.49879806056917	3	Yes	0	0
CGTTTATGTAAGGGTACTCG	7876.018543547543	56887	Yes	8096.3158305489	10843.3558311453
CTATAATATGGTTCGCTTGA	0	0	0	3252.39255942604	4535.18814173622
CTTATCTCATATCTGGTAAA	0	0	0	12.9466519292629	47.2435135932688
GAAGGTTGTGGTTATTTACC	28.99039978920977	26	Yes	0	0
GAGTTAGAGGACCCCGTCTA	23.314676389315128	54	Yes	22.3843981954545	11.633537881826
GCATTTGCCGAAGGTCTCTG	0	0	0	41.9253728363513	30.2188240101089
GCCACGACTGACCAGCGGTT	72765.429029863	379117	Yes	76450.1006390443	70779.7213247479
GCCTATGGGCGGTTAGTGAG	19.68221341338256	35	Yes	0	0
GGGGTAGGTGCTAGAGGGGT	102.77480398784009	373	Yes	108.897072302211	72.8278387724064
GTAGTCTGCTGCGGAAAACT	698.9527899127731	2911	Yes	728.581912075294	555.619660868183
GTGTTGTATTACCCCAGTCC	2484.762400455623	17575	Yes	2618.85359212118	3266.32856894243
TAATCCAAGTCTCCTCACAT	2120.153929246391	15624	Yes	2250.29750075169	2931.27321978496
TATGGTTTTTTTTAGATTCA	115.71545333959986	1122	Yes	128.196053449103	207.370177283768
TGAGGATTGAACAGTTGTGC	179.73761329041142	489	Yes	186.697980624791	92.169777771052
TTAGGTATATTATGCTGGTT	39.4337308450159	202	Yes	38.5979622937837	37.7853527137355
TTGCGGCCACGTATACTAGC	21.72547383734463	0	Yes	0	0
TTGTGTGTTCTTTCGAACTA	73.94212911637533	348	Yes	75.9859571175429	60.1539031938318
TTTAGAAGTAAGGTTTGGTG	28.082284045226626	0	Yes	0	0

## Sheet: Figure_4D
barcode_seq	sample1_filtered.fastq	sample2_filtered.fastq	in_ref
AAAATGCTTTTGTCGATTGT	0	0.0378283204828103	Yes
AAACCGGATGATCCGTCGGC	0.031617641916918605	0.06304720080468383	Yes
AAACCGGATGATCCGTGGTT	0.031617641916918605	0	No
AAACGTAATTAAGGTGCATG	0.04742646287537791	0.08826608112655736	No
AAATCCAAGTCTCCTCACAT	0.07904410479229651	0.10087552128749412	No
AACACGACTGACCAGCGGTT	0.07904410479229651	0	No
AACCTTATAGCGAAAAATGG	0	0.02521888032187353	Yes
AACTGACTTACCCTCGTTCT	0	0.05043776064374706	Yes
AATCCTGAGGTGTCCTTGCC	0.06323528383383721	0.02521888032187353	Yes
AATCGTTTTCCAAGCTTCAT	0.031617641916918605	0	No
AATGGTTTTTTTTAGATTCA	0.031617641916918605	0	No
AATTGCTTTCCAAGCTTCAT	0.04742646287537791	0	No
AATTGGTTATTATGTTTTCG	0.06323528383383721	0.02521888032187353	No
AATTGGTTTCCAAGCTTCAT	0.031617641916918605	0	No
AATTGTCCATAGTTCGTAAC	0.12647056766767442	0.0378283204828103	Yes
AATTGTGTTCCAAGCTTCAT	0	0.02521888032187353	No
AATTGTTCTCCAAGCTTCAT	0.031617641916918605	0.05043776064374706	No
AATTGTTTTACAAGCTTCAT	0.031617641916918605	0.05043776064374706	No
AATTGTTTTCAAAGCTTCAT	0.031617641916918605	0.02521888032187353	No
AATTGTTTTCCAAGATTCAT	0.04742646287537791	0	No
AATTGTTTTCCAAGCCTCAT	0.031617641916918605	0	No
AATTGTTTTCCAAGCTTCAC	0.031617641916918605	0.02521888032187353	No
AATTGTTTTCCAAGCTTCAG	0	0.02521888032187353	No
AATTGTTTTCCAAGCTTCAT	15.966909168043896	12.78597232318988	Yes
AATTGTTTTCCAAGCTTCGT	0.031617641916918605	0	No
AATTGTTTTCCAAGCTTTAT	0.031617641916918605	0	No
AATTGTTTTCCAATCTTCAT	0	0.02521888032187353	No
AATTGTTTTCCAGGCTTCAT	0	0.02521888032187353	No
AATTGTTTTTCAAGCTTCAT	0	0.02521888032187353	No
ACAACGACTGACCAGCGGTT	0.031617641916918605	0.02521888032187353	No
ACACCTTTTGAGTTGGGTTG	0.07904410479229651	0.11348496144843088	No
ACACGTAATTAAGGTGCATG	0.06323528383383721	0.06304720080468383	No
ACACGTAATTAAGGTTCATG	0	0.02521888032187353	No
ACACGTAATTACGGTGCATG	0	0.0378283204828103	No
ACACTCTATTTCTTGGGTAA	0.04742646287537791	0.0756566409656206	No
ACCAAGACTGACCAGCGGTT	0	0.02521888032187353	No
ACCACAACTGACCAGCGGGT	0.04742646287537791	0.05043776064374706	No
ACCACAACTGACCAGCGGTT	0.031617641916918605	0.0756566409656206	No
ACCACAACTGACCCGCGGTT	0	0.02521888032187353	No
ACCACACCTCACCAGCGGGA	0.031617641916918605	0	No
ACCACACCTGACCAGCGGTT	0	0.02521888032187353	No
ACCACATAGCCTTCACTGTT	0.031617641916918605	0	No
ACCACGAATGACCAGCGGTT	0.04742646287537791	0.0378283204828103	No
ACCACGAATGACCCGCGGTT	0.07904410479229651	0	No
ACCACGACAGACCAGCGGTT	0.04742646287537791	0.02521888032187353	No
ACCACGACTAACCAGCGGTT	0	0.02521888032187353	No
ACCACGACTCACCAGCGGGT	0.04742646287537791	0	No
ACCACGACTCACCAGCGGTT	0.031617641916918605	0.0378283204828103	No
ACCACGACTGAACAGCGGTT	0.031617641916918605	0.02521888032187353	No
ACCACGACTGACAAGCGGTT	0.06323528383383721	0.05043776064374706	No
ACCACGACTGACCAACGGTT	0	0.02521888032187353	No
ACCACGACTGACCAGAGGTT	0.06323528383383721	0.02521888032187353	No
ACCACGACTGACCAGCCGTT	0	0.02521888032187353	No
ACCACGACTGACCAGCGGAT	0.06323528383383721	0.02521888032187353	No
ACCACGACTGACCAGCGGCT	0.11066174670921512	0.02521888032187353	No
ACCACGACTGACCAGCGGGC	0.031617641916918605	0	No
ACCACGACTGACCAGCGGGT	0.20551467245997093	0.20175104257498824	No
ACCACGACTGACCAGCGGTA	0.031617641916918605	0.02521888032187353	No
ACCACGACTGACCAGCGGTC	0	0.02521888032187353	No
ACCACGACTGACCAGCGGTG	0.031617641916918605	0.05043776064374706	No
ACCACGACTGACCAGCGGTT	9.358822007407907	7.880900100585478	No
ACCACGACTGACCAGCGTGT	0.04742646287537791	0	No
ACCACGACTGACCAGCGTTT	0.06323528383383721	0	No
ACCACGACTGACCAGCTGTT	0.06323528383383721	0.05043776064374706	No
ACCACGACTGACCAGGGGTT	0.04742646287537791	0.02521888032187353	No
ACCACGACTGACCATCGGAT	0.031617641916918605	0	No
ACCACGACTGACCATCGGTT	0	0.02521888032187353	No
ACCACGACTGACCCGAGGTT	0.031617641916918605	0.0378283204828103	No
ACCACGACTGACCCGCGGTT	0.04742646287537791	0.10087552128749412	No
ACCACGACTGACCGGCGGGT	0.06323528383383721	0.05043776064374706	No
ACCACGACTGACCGGCGGTT	0.031617641916918605	0.05043776064374706	No
ACCACGACTGACCTACGGTT	0	0.02521888032187353	No
ACCACGACTGACCTGCGGTT	0.06323528383383721	0.02521888032187353	No
ACCACGACTGACTAGCGGTT	0.09485292575075582	0	No
ACCACGACTGATCAGCGGTT	0.031617641916918605	0.02521888032187353	No
ACCACGACTGGCCAGCGGTT	0.06323528383383721	0.06304720080468383	No
ACCACGACTGTCCAGCGGTT	0	0.02521888032187353	No
ACCACGACTTACCAGCCGTT	0	0.02521888032187353	No
ACCACGACTTACCAGCGGTT	0.09485292575075582	0.0378283204828103	No
ACCACGACTTACCATCGGTG	0.031617641916918605	0	No
ACCACGATTGACCAGCGGTT	0	0.02521888032187353	No
ACCACGCCCGACCAGCGGTT	0.031617641916918605	0	No
ACCACGCCTGACCAGCGGGT	0.04742646287537791	0.02521888032187353	No
ACCACGCCTGACCAGCGGTT	0.04742646287537791	0.08826608112655736	No
ACCACGCCTGACCGGCGGTT	0	0.0378283204828103	No
ACCACGGCTGACCAGCGGTT	0	0.02521888032187353	No
ACCACTACTGACCAGCCGTT	0	0.02521888032187353	No
ACCACTACTGACCAGCGGTT	0	0.05043776064374706	No
ACCATGACTGACCAGCGGGT	0.031617641916918605	0	No
ACCATGACTGACCAGCGGTT	0	0.05043776064374706	No
ACCCCGACTGACCAGCGGTT	0.07904410479229651	0.02521888032187353	No
ACCCCTTTTGAGTTGGGTTG	0.031617641916918605	0.02521888032187353	No
ACCGCGACTGACCAGCGGTT	0	0.06304720080468383	No
ACCGTACTACACGGGGGTGA	0	0.02521888032187353	No
ACCGTACTACACTGGGGGGA	0	0.0378283204828103	No
ACCGTACTACACTGGGGTGA	0.15808820958459302	0.06304720080468383	Yes
ACCGTACTTCACTGGGGTGA	0	0.02521888032187353	No
ACCGTGCGACGCCAGGGTGA	0	0.02521888032187353	Yes
ACCGTGCTACACTGGGGTGA	0	0.0378283204828103	No
ACGACTTTTGAGTTGGGTTG	0.09485292575075582	0.05043776064374706	No
ACGCATTTTGAGTTGGGTTG	0.031617641916918605	0.0378283204828103	No
ACGCCATTTGAGTTGGGTTG	0.11066174670921512	0.02521888032187353	No
ACGCCCTTTGAGTTGGGTTG	0.15808820958459302	0.13870384177030443	No
ACGCCCTTTGCGTTGGGTTG	0.031617641916918605	0	No
ACGCCGGTTGAGTTGGGTTG	0.031617641916918605	0	No
ACGCCGTTTGAGTTGGGTTG	0.06323528383383721	0.06304720080468383	No
ACGCCTATTGAGTTGGGTTG	0.06323528383383721	0	No
ACGCCTCTTGAGTTGGGTTG	0.06323528383383721	0.22696992289686177	No
ACGCCTGTTGAGTTGGGTTG	0.12647056766767442	0	No
ACGCCTTCTGAGCTGGGTTG	0.031617641916918605	0	No
ACGCCTTCTGAGTTGGGTTG	0.04742646287537791	0	No
ACGCCTTGTGAGGTGGGTTG	0.031617641916918605	0	No
ACGCCTTGTGAGTTGGGTTG	0.031617641916918605	0	No
ACGCCTTTAGAGTTGGGTTG	0.031617641916918605	0.02521888032187353	No
ACGCCTTTCGAGTTGGGTTG	0.04742646287537791	0	No
ACGCCTTTGGAGTTGGGTTG	0.06323528383383721	0	No
ACGCCTTTTAAGTTGGGTTG	0.031617641916918605	0	No
ACGCCTTTTGAATTGGGTTG	0.09485292575075582	0.02521888032187353	No
ACGCCTTTTGACTTGGGTTG	0.031617641916918605	0	No
ACGCCTTTTGAGATGGGTTG	0.18970585150151165	0.13870384177030443	No
ACGCCTTTTGAGCTGAGTTG	0.031617641916918605	0	No
ACGCCTTTTGAGCTGGATTG	0.031617641916918605	0	No
ACGCCTTTTGAGCTGGGGTG	0	0.02521888032187353	No
ACGCCTTTTGAGCTGGGTTG	0.28455877725226747	0.1513132819312412	No
ACGCCTTTTGAGGTGGGTTG	0.14227938862613373	0.1513132819312412	No
ACGCCTTTTGAGTAGGGTTG	0.18970585150151165	0.02521888032187353	No
ACGCCTTTTGAGTCGGGTTG	0.12647056766767442	0.05043776064374706	No
ACGCCTTTTGAGTGGGGTGG	0.031617641916918605	0	No
ACGCCTTTTGAGTGGGGTTG	0.20551467245997093	0.08826608112655736	No
ACGCCTTTTGAGTTAGGTTG	0.11066174670921512	0.0756566409656206	No
ACGCCTTTTGAGTTCGCTTG	0	0.02521888032187353	No
ACGCCTTTTGAGTTCGGTTG	0.031617641916918605	0.02521888032187353	No
ACGCCTTTTGAGTTGAGTTG	0.031617641916918605	0.0378283204828103	No
ACGCCTTTTGAGTTGGATTG	0.06323528383383721	0	No
ACGCCTTTTGAGTTGGGCTG	0.07904410479229651	0.05043776064374706	No
ACGCCTTTTGAGTTGGGGTG	0.07904410479229651	0.0378283204828103	No
ACGCCTTTTGAGTTGGGTAA	0	0.13870384177030443	No
ACGCCTTTTGAGTTGGGTCG	0.17389703054305233	0.12609440160936766	No
ACGCCTTTTGAGTTGGGTGG	0.06323528383383721	0.05043776064374706	No
ACGCCTTTTGAGTTGGGTTA	0.04742646287537791	0.05043776064374706	No
ACGCCTTTTGAGTTGGGTTG	99.62718968021052	52.972258116095354	Yes
ACGCCTTTTGAGTTGGGTTT	0.06323528383383721	0.0378283204828103	No
ACGCCTTTTGAGTTGGTTTG	0.06323528383383721	0.0378283204828103	No
ACGCCTTTTGAGTTGTGTTG	0.09485292575075582	0.05043776064374706	No
ACGCCTTTTGAGTTTGGTTG	0.07904410479229651	0.05043776064374706	No
ACGCCTTTTGATTTGGGTTG	0.07904410479229651	0.0378283204828103	No
ACGCCTTTTGCGTGGGGTTG	0.031617641916918605	0	No
ACGCCTTTTGCGTTGGGTTG	0.12647056766767442	0.02521888032187353	No
ACGCCTTTTGGGCTGGGTTG	0	0.02521888032187353	No
ACGCCTTTTGGGTCGGGTTG	0.031617641916918605	0	No
ACGCCTTTTGGGTTGGGTTG	0.18970585150151165	0.06304720080468383	No
ACGCCTTTTGGTTTGGGTTG	0.031617641916918605	0	No
ACGCCTTTTGTGTTGGGTTG	0.14227938862613373	0.0378283204828103	No
ACGCCTTTTTAGTTGGGTTG	0.06323528383383721	0.02521888032187353	No
ACGCGTTTTGAGTTGGGTTG	0.031617641916918605	0	No
ACGCTTTTTGAGTTGGGTTG	0.12647056766767442	0.06304720080468383	No
ACGTCACGGTCGTTGTCGGC	0.031617641916918605	0.02521888032187353	Yes
ACGTCTTTTGAGTTGGGTTG	0.031617641916918605	0	No
ACTAAAGACAAATGAATATG	0	0.02521888032187353	Yes
ACTACGACTGACCAGCGGTT	0	0.02521888032187353	No
ACTATAGCGTCGTTCATTTT	0.04742646287537791	0.02521888032187353	Yes
ACTCCTTTTGAGTTGGGTTG	0.09485292575075582	0	No
ACTTGGAACTTGTTTTATGA	0.17389703054305233	0.06304720080468383	Yes
AGAAGGAATTAAGGTGCATG	0.04742646287537791	0	No
AGAAGTAATTAAGGTGCATG	0.11066174670921512	0.11348496144843088	No
AGAAGTACTTAAGGTGCATG	0	0.02521888032187353	No
AGACATAATTAAGGTGCATG	0.11066174670921512	0.18914160241405148	No
AGACCATGTAAGGGTACTCG	0.031617641916918605	0	No
AGACCTAATTAAGGTGCATG	0	0.05043776064374706	No
AGACGAAATTAAGGTGCATG	0.17389703054305233	0.06304720080468383	No
AGACGAAATTAATGTGCATG	0.031617641916918605	0	No
AGACGCAATTAAGGTGCATG	0.15808820958459302	0.10087552128749412	No
AGACGGAATTAAGGGGCATG	0	0.02521888032187353	No
AGACGGAATTAAGGTGCATG	0.23713231437688953	0.22696992289686177	No
AGACGGAATTAATGTGCATG	0.031617641916918605	0	No
AGACGGAATTAGTGTGCATG	0.031617641916918605	0	No
AGACGTAAATAAGGTGCATG	0.04742646287537791	0.13870384177030443	No
AGACGTAACTAAGGTGCATG	0.12647056766767442	0.06304720080468383	No
AGACGTAAGTAAGGTGCATG	0.031617641916918605	0.06304720080468383	No
AGACGTAATAAAGGTGCATG	0.04742646287537791	0.05043776064374706	No
AGACGTAATCAAGGTGCATG	0.06323528383383721	0.0756566409656206	No
AGACGTAATGAAGGTGCATG	0.07904410479229651	0.11348496144843088	No
AGACGTAATGAAGGTGCATT	0	0.02521888032187353	No
AGACGTAATTAAAGTGCATG	0.07904410479229651	0.22696992289686177	No
AGACGTAATTAACGTGCATG	0.031617641916918605	0.10087552128749412	No
AGACGTAATTAAGATGCATG	0.17389703054305233	0.214360482735925	No
AGACGTAATTAAGCGGCATG	0	0.02521888032187353	No
AGACGTAATTAAGCTGCATG	0.04742646287537791	0.10087552128749412	No
AGACGTAATTAAGGAGCATG	0.09485292575075582	0.2521888032187353	No
AGACGTAATTAAGGCGCATG	0.22132349341843024	0.36567376466716617	No
AGACGTAATTAAGGGGCATG	0.18970585150151165	0.27740768354060885	No
AGACGTAATTAAGGTACATG	0.12647056766767442	0.17653216225311472	No
AGACGTAATTAAGGTACTCG	0	0.10087552128749412	No
AGACGTAATTAAGGTCCATG	0.031617641916918605	0.08826608112655736	No
AGACGTAATTAAGGTGAATG	0.09485292575075582	0.13870384177030443	No
AGACGTAATTAAGGTGCAAG	0.031617641916918605	0.08826608112655736	No
AGACGTAATTAAGGTGCACG	0.22132349341843024	0.5422059269202809	No
AGACGTAATTAAGGTGCAGG	0.26874995629380816	0.17653216225311472	No
AGACGTAATTAAGGTGCATA	0.11066174670921512	0.1513132819312412	No
AGACGTAATTAAGGTGCATC	0.04742646287537791	0.02521888032187353	No
AGACGTAATTAAGGTGCATG	189.43710154521781	261.12889629283944	Yes
AGACGTAATTAAGGTGCATT	0.18970585150151165	0.214360482735925	No
AGACGTAATTAAGGTGCCTG	0.15808820958459302	0.1513132819312412	No
AGACGTAATTAAGGTGCGTG	0.20551467245997093	0.27740768354060885	No
AGACGTAATTAAGGTGCTTG	0.22132349341843024	0.27740768354060885	No
AGACGTAATTAAGGTGGATG	0	0.0378283204828103	No
AGACGTAATTAAGGTGTATG	0.09485292575075582	0.16392272209217795	No
AGACGTAATTAAGGTTCATG	0.20551467245997093	0.3278454441843559	No
AGACGTAATTAAGGTTCTTG	0.031617641916918605	0	No
AGACGTAATTAAGTTGCATA	0	0.02521888032187353	No
AGACGTAATTAAGTTGCATG	0.11066174670921512	0.1513132819312412	No
AGACGTAATTAAGTTGCATT	0.04742646287537791	0	No
AGACGTAATTAATGGGCATG	0	0.0378283204828103	No
AGACGTAATTAATGTGCATG	0.17389703054305233	0.36567376466716617	No
AGACGTAATTACGGTGCATG	0.11066174670921512	0.13870384177030443	No
AGACGTAATTAGGGTGCATG	0.20551467245997093	0.3278454441843559	No
AGACGTAATTATGGTGCATG	0.12647056766767442	0.20175104257498824	No
AGACGTAATTCAGGTGCATG	0.031617641916918605	0.0756566409656206	No
AGACGTAATTGAGGTGCATG	0.14227938862613373	0.0378283204828103	No
AGACGTAATTTAGGTGCATG	0.04742646287537791	0.02521888032187353	No
AGACGTAATTTTGGTGCATG	0	0.02521888032187353	No
AGACGTACTTAAGATGCATG	0.031617641916918605	0	No
AGACGTACTTAAGGTGCATG	0.28455877725226747	0.3278454441843559	No
AGACGTACTTAAGGTGCCTG	0.04742646287537791	0	No
AGACGTAGTTAAGGCACATG	0	0.02521888032187353	No
AGACGTAGTTAAGGTGCATG	0.18970585150151165	0.3908926449890397	No
AGACGTATTTAAGGTGCATG	0.12647056766767442	0.10087552128749412	No
AGACGTATTTAAGGTGCTTG	0.031617641916918605	0	No
AGACGTCATTAAGGTGCATG	0.12647056766767442	0.0756566409656206	No
AGACGTCCTTAAGGTGCATG	0	0.02521888032187353	No
AGACGTGATTAAGGTGCATG	0.17389703054305233	0.11348496144843088	No
AGACGTTATTAAGGTGCATG	0.11066174670921512	0.06304720080468383	No
AGACTCTATTTCTTGGGTAA	0	0.02521888032187353	No
AGACTGAATTAAGGTGCATG	0.04742646287537791	0	No
AGACTTAATTAAGGTGCATG	0.031617641916918605	0.18914160241405148	No
AGAGATCATTGTAGTGTGAT	0.23713231437688953	0.0378283204828103	Yes
AGAGGTAATTAAGGTGCATG	0.07904410479229651	0.05043776064374706	No
AGATATCTAGGTTGTATTGG	0.04742646287537791	0.05043776064374706	Yes
AGATGTAATTAAGGTGCATG	0.031617641916918605	0.18914160241405148	No
AGATTATGTAAGGGTACTCG	0	0.02521888032187353	No
AGCAAAAATTGCCTGGCTCC	0.11066174670921512	0.05043776064374706	Yes
AGCAATCCTAATTGTAAATT	0.031617641916918605	0	Yes
AGCAGTAATTAAGGTGCATG	0	0.02521888032187353	No
AGCATTTTTTCCGATATTCT	0	0.02521888032187353	Yes
AGCCGAAATTAAGGTGCATG	0.031617641916918605	0	No
AGCCGTAATTAAGGTGCATG	0.28455877725226747	0.3908926449890397	No
AGCCGTAATTACGGTGCATG	0	0.0378283204828103	No
AGCCGTACTTAAGGTGCATG	0	0.02521888032187353	No
AGCCGTATTTAAGGTGCATG	0	0.02521888032187353	No
AGCCGTCATTAAGGTGCATG	0.031617641916918605	0	No
AGCGTGCAGAAAGACGGCAT	0.04742646287537791	0	Yes
AGCTATCTTCTCCATGGGCG	0.031617641916918605	0	Yes
AGCTTATGTAAGGGTACTCG	0	0.05043776064374706	No
AGGCAGGCTGATGTACGGTA	0	0.02521888032187353	No
AGGCGAAATTAAGGTGCATG	0.031617641916918605	0	No
AGGCGTAAGTAAGGTGCATG	0.031617641916918605	0	No
AGGCGTAATTAAGGGGCATG	0	0.02521888032187353	No
AGGCGTAATTAAGGTGAATG	0	0.02521888032187353	No
AGGCGTAATTAAGGTGCATG	0.4584558077953198	0.6556908883687118	No
AGGGTAGGTGCTAGAGGGGT	0.06323528383383721	0	No
AGGTTATGTAAGGGTACTCG	0	0.02521888032187353	No
AGTATATGTAAGGGTACTCG	0	0.02521888032187353	No
AGTCGTAATTAAGGTGATTG	0	0.02521888032187353	No
AGTCGTAATTAAGGTGCATG	0.28455877725226747	0.27740768354060885	No
AGTCTATGTAAGGGTACTCG	0.06323528383383721	0.02521888032187353	No
AGTGAATTCGTGTCTGGAAG	0.14227938862613373	0	Yes
AGTGTATGTAAGGGTACTCG	0	0.0378283204828103	No
AGTTCATGTAAGGGTACTCG	0	0.02521888032187353	No
AGTTTATGTAAGGATACTCG	0	0.02521888032187353	No
AGTTTATGTAAGGGTACTAG	0	0.0756566409656206	No
AGTTTATGTAAGGGTACTCG	0.9169116155906396	1.0591929735186882	No
AGTTTATGTAAGTGTACTCG	0	0.02521888032187353	No
AGTTTATGTCAGGGTACTCG	0	0.02521888032187353	No
AGTTTTTGTAAGGGTACTCG	0.031617641916918605	0	No
ATAATCTATTTCTTGGGTAA	0.06323528383383721	0.08826608112655736	No
ATACACTAATTCTTGGGTAA	0	0.02521888032187353	No
ATACACTATTTCTTGGGTAA	0.031617641916918605	0	No
ATACCCTATTTCTTGGGTAA	0.14227938862613373	0.36567376466716617	No
ATACGCTATTTCTTGGGTAA	0.031617641916918605	0.0378283204828103	No
ATACGTAATTAAGGGGCATG	0	0.02521888032187353	No
ATACGTAATTAAGGTGCATG	0.15808820958459302	0.2900171237015456	No
ATACTATATTTCTTGGGTAA	0	0.0378283204828103	No
ATACTCCATTTCTTGGGTAA	0.07904410479229651	0.12609440160936766	No
ATACTCTAATTCTTGGGGAA	0	0.02521888032187353	No
ATACTCTAATTCTTGGGTAA	0.07904410479229651	0.0378283204828103	No
ATACTCTACTTCTTGGGTAA	0.12647056766767442	0.12609440160936766	No
ATACTCTAGTTCTTGGGTAA	0.031617641916918605	0.06304720080468383	No
ATACTCTATATCTTGGGTAA	0	0.06304720080468383	No
ATACTCTATCTCTTGGGTAA	0	0.0756566409656206	No
ATACTCTATGTCTTGGGTAA	0.031617641916918605	0	No
ATACTCTATTACTTGGGTAA	0.06323528383383721	0	No
ATACTCTATTCCTTGGGTAA	0.09485292575075582	0.06304720080468383	No
ATACTCTATTGCTTGGGTAA	0.031617641916918605	0.06304720080468383	No
ATACTCTATTTATTGGGTAA	0.06323528383383721	0.11348496144843088	No
ATACTCTATTTCAGGGGTAA	0.031617641916918605	0	No
ATACTCTATTTCATGGGTAA	0.04742646287537791	0.12609440160936766	No
ATACTCTATTTCCTGGGTAA	0.15808820958459302	0.214360482735925	No
ATACTCTATTTCGTGGGTAA	0.11066174670921512	0.1513132819312412	No
ATACTCTATTTCGTTGGTAA	0	0.02521888032187353	No
ATACTCTATTTCTAGGGTAA	0.04742646287537791	0.0378283204828103	No
ATACTCTATTTCTCGGGTAA	0.17389703054305233	0.06304720080468383	No
ATACTCTATTTCTGGGGTAA	0.06323528383383721	0.22696992289686177	No
ATACTCTATTTCTGGGGTAG	0.031617641916918605	0	No
ATACTCTATTTCTTAGGTAA	0.06323528383383721	0.16392272209217795	No
ATACTCTATTTCTTCGGTAA	0.031617641916918605	0	No
ATACTCTATTTCTTGAGTAA	0.04742646287537791	0.05043776064374706	No
ATACTCTATTTCTTGGACAA	0	0.02521888032187353	No
ATACTCTATTTCTTGGGAAA	0.031617641916918605	0.05043776064374706	No
ATACTCTATTTCTTGGGCAA	0	0.10087552128749412	No
ATACTCTATTTCTTGGGGAA	0.07904410479229651	0.08826608112655736	No
ATACTCTATTTCTTGGGTAA	60.86396069006832	92.12456981580401	Yes
ATACTCTATTTCTTGGGTAG	0.12647056766767442	0.08826608112655736	No
ATACTCTATTTCTTGGGTAT	0.06323528383383721	0.10087552128749412	No
ATACTCTATTTCTTGGGTCA	0	0.06304720080468383	No
ATACTCTATTTCTTGGGTGA	0.12647056766767442	0	No
ATACTCTATTTCTTGGGTTA	0.031617641916918605	0.0756566409656206	No
ATACTCTATTTCTTGGGTTG	0	0.02521888032187353	No
ATACTCTATTTCTTGGTTAA	0	0.02521888032187353	No
ATACTCTATTTCTTGTGTAA	0.04742646287537791	0.12609440160936766	No
ATACTCTATTTCTTTGGTAA	0.07904410479229651	0.12609440160936766	No
ATACTCTATTTGTTGGGTAA	0	0.05043776064374706	No
ATACTCTATTTTTTGGGTAA	0.04742646287537791	0.05043776064374706	No
ATACTCTCTTTCTTGGGTAA	0.04742646287537791	0.06304720080468383	No
ATACTCTCTTTCTTGGTTAA	0	0.02521888032187353	No
ATACTCTTTTTATTGGGTAA	0.031617641916918605	0	No
ATACTCTTTTTCTTGGGTAA	0	0.0378283204828103	No
ATACTCTTTTTCTTGGGTTA	0	0.02521888032187353	No
ATACTTTATTTCTTGGGTAA	0.04742646287537791	0.02521888032187353	No
ATAGTCTATTTCTTGGGTAA	0	0.0378283204828103	No
ATAGTCTGCTGCGGAAAACT	0.04742646287537791	0.05043776064374706	No
ATATTCTATTTCTTGGGTAA	0	0.0756566409656206	No
ATCACATAGCCTTCACGGTT	0.031617641916918605	0	No
ATCACATAGCCTTCACTGTT	5.517278514502297	1.9418537847842618	Yes
ATCACATAGCCTTCGCGGTT	0.031617641916918605	0	No
ATCACATATCCCTCACGGTT	0.031617641916918605	0	No
ATCACATATCCTTCACTGTT	0.04742646287537791	0.0378283204828103	No
ATCACGACTGACCAGCGGTT	0.031617641916918605	0.0378283204828103	No
ATCCTCTATTTCTTGGGTAA	0.031617641916918605	0.0378283204828103	No
ATCGTTGCTCGTGCCAGTTG	1.248896855718285	0.20175104257498824	Yes
ATCTTTTGTATTGTAGTGTG	0.12647056766767442	0.6052531277249648	Yes
ATGCCTTTTGAGTTGGGTTG	0.031617641916918605	0	No
ATGCTCTATTTCTTGGGTAA	0.12647056766767442	0.16392272209217795	No
ATGTGTGTTCTTTCGAACTA	0	0.0378283204828103	No
ATGTTGCCCGGCTGTCGTGC	0.14227938862613373	0.02521888032187353	Yes
ATGTTGTATTACCCCAGTCC	0.15808820958459302	0.13870384177030443	No
ATGTTTCCTGCATATGGCTA	0.04742646287537791	0	Yes
ATTAACACTGGACTTATACA	0	0.02521888032187353	Yes
ATTCCTCAAATGTGTAATGC	0	0.02521888032187353	No
ATTCTATAACTACGTGCCTA	0.031617641916918605	0	No
ATTCTCTATTTCTTGGGTAA	0.031617641916918605	0.06304720080468383	No
ATTGTTGTGAGCGGGTGTAA	0.06323528383383721	0	Yes
ATTTGTTTTCCAAGCTTCAT	0	0.02521888032187353	No
CAACTATGCACGGGGCTACT	0	0.02521888032187353	Yes
CAATCCAAGTCTCCTCACAT	0.12647056766767442	0.11348496144843088	No
CACACGACTGACCAGCGGTT	0	0.0378283204828103	No
CACAGAACGTTAGTAGTATT	0.11066174670921512	0	Yes
CACGTTCTGGATTTTCATCA	0	0.02521888032187353	Yes
CACTGGCTGTAAGCAGGCAC	0	0.05043776064374706	Yes
CAGACCACACGGTAAGGTTT	0.07904410479229651	0	Yes
CAGTTATGTAAGGGTACTCG	0	0.02521888032187353	No
CATCAAAGTTACCTTAAGGG	0.04742646287537791	0	Yes
CATGGTTTTTTTTAGATTCA	0.031617641916918605	0.13870384177030443	No
CATTGACTGATTTGAATTTG	0.3794117030030233	0.0756566409656206	Yes
CATTGTTTTCCAAGCTTCAT	0.04742646287537791	0.06304720080468383	No
CATTTATGTAAGGGTACTCG	0.18970585150151165	0.16392272209217795	No
CATTTATGTCAGGGTACTCG	0	0.0378283204828103	No
CCAACGACTGACCAGCGGTT	0.06323528383383721	0.02521888032187353	No
CCAACGACTGTCCAGCGGTT	0	0.02521888032187353	No
CCAGGGTAGAAAGGTGTTTG	0	0.02521888032187353	Yes
CCAGTCCTAGGTATCAGGCC	0.20551467245997093	0.18914160241405148	Yes
CCCAAGACTGACCAGCGGTT	0	0.02521888032187353	No
CCCAAGACTGCCCAGCGGTT	0	0.02521888032187353	No
CCCACAACTAACCATACTCG	0.031617641916918605	0	No
CCCACAACTGACCAGCGGTT	0.12647056766767442	0.02521888032187353	No
CCCACAACTGGCCGGCGGTT	0.031617641916918605	0	No
CCCACCACTGACCAGCGGAT	0.031617641916918605	0	No
CCCACCACTGACCAGCGGTT	0	0.0378283204828103	No
CCCACGAATGACCAGCGGTT	0.04742646287537791	0.02521888032187353	No
CCCACGACGGACCAGCGGTT	0	0.02521888032187353	No
CCCACGACTAACAAGCGGAA	0.031617641916918605	0	No
CCCACGACTAACCAGCGGGT	0.031617641916918605	0	No
CCCACGACTAACCAGCGGTT	0.06323528383383721	0	No
CCCACGACTAACCAGCGTTT	0.031617641916918605	0	No
CCCACGACTGAACAGCGGTT	0.031617641916918605	0.02521888032187353	No
CCCACGACTGACAAGCGGAT	0	0.02521888032187353	No
CCCACGACTGACAAGCGGTT	0.031617641916918605	0	No
CCCACGACTGACCAACGGTT	0.07904410479229651	0.02521888032187353	No
CCCACGACTGACCACCGGTT	0.031617641916918605	0	No
CCCACGACTGACCAGAGGCT	0.06323528383383721	0.0378283204828103	No
CCCACGACTGACCAGAGGTT	0.07904410479229651	0.10087552128749412	No
CCCACGACTGACCAGCAGGT	0.031617641916918605	0	No
CCCACGACTGACCAGCAGTT	0	0.0378283204828103	No
CCCACGACTGACCAGCGCTT	0.031617641916918605	0	No
CCCACGACTGACCAGCGGAT	0.09485292575075582	0.0756566409656206	No
CCCACGACTGACCAGCGGCA	0.031617641916918605	0	No
CCCACGACTGACCAGCGGCT	0.23713231437688953	0.12609440160936766	No
CCCACGACTGACCAGCGGGT	0.12647056766767442	0.12609440160936766	No
CCCACGACTGACCAGCGGTA	0	0.02521888032187353	No
CCCACGACTGACCAGCGGTC	0.031617641916918605	0.02521888032187353	No
CCCACGACTGACCAGCGGTG	0.11066174670921512	0.05043776064374706	No
CCCACGACTGACCAGCGGTT	2.5294113533534883	2.257089788807681	No
CCCACGACTGACCAGCGTCT	0.04742646287537791	0	No
CCCACGACTGACCAGCGTTG	0.031617641916918605	0.02521888032187353	No
CCCACGACTGACCAGCGTTT	0.07904410479229651	0.05043776064374706	No
CCCACGACTGACCAGCTGTT	0	0.0378283204828103	No
CCCACGACTGACCAGGGGTT	0.031617641916918605	0	No
CCCACGACTGACCAGTGGCT	0.031617641916918605	0	No
CCCACGACTGACCAGTGGTT	0.07904410479229651	0.02521888032187353	No
CCCACGACTGACCATAGGTT	0	0.02521888032187353	No
CCCACGACTGACCATCGGCT	0	0.0378283204828103	No
CCCACGACTGACCATCGGTG	0	0.02521888032187353	No
CCCACGACTGACCATCGGTT	0.09485292575075582	0.06304720080468383	No
CCCACGACTGACCCGCGGTT	0	0.02521888032187353	No
CCCACGACTGACCGGCGGTT	0.07904410479229651	0.06304720080468383	No
CCCACGACTGACCGGCTGTT	0	0.02521888032187353	No
CCCACGACTGACCTGAGGCT	0	0.02521888032187353	No
CCCACGACTGACCTGCGGTT	0.04742646287537791	0	No
CCCACGACTGACGAGCGGTT	0.031617641916918605	0.05043776064374706	No
CCCACGACTGACTAGAGGCT	0	0.02521888032187353	No
CCCACGACTGACTAGCGGCT	0.031617641916918605	0	No
CCCACGACTGACTAGCGGTT	0.04742646287537791	0.0756566409656206	No
CCCACGACTGACTGGCAGTT	0.031617641916918605	0	No
CCCACGACTGACTTGCGGCT	0	0.02521888032187353	No
CCCACGACTGAGCAGCGGTT	0.04742646287537791	0.08826608112655736	No
CCCACGACTGATCAGCGGTT	0.04742646287537791	0	No
CCCACGACTGATCATCGGCT	0.031617641916918605	0	No
CCCACGACTGCAAAGCGGAT	0.031617641916918605	0	No
CCCACGACTGCCAAGCGGAT	0.031617641916918605	0	No
CCCACGACTGCCCAGCGGAT	0	0.02521888032187353	No
CCCACGACTGCCCAGCGGCT	0	0.02521888032187353	No
CCCACGACTGCCCAGCGGTG	0	0.0378283204828103	No
CCCACGACTGCCCAGCGGTT	0.04742646287537791	0.06304720080468383	No
CCCACGACTTACCAGCGGCG	0.04742646287537791	0	No
CCCACGACTTACCAGCGGCT	0.031617641916918605	0	No
CCCACGACTTACCAGCGGTT	0.14227938862613373	0.05043776064374706	No
CCCACGACTTACCAGCGTCG	0	0.02521888032187353	No
CCCACGACTTACCATCGGTT	0.031617641916918605	0	No
CCCACGACTTACCCGCGGTT	0.031617641916918605	0	No
CCCACGATTGACCAGCGGTT	0	0.0378283204828103	No
CCCACGATTGACTAGCGGTT	0	0.0378283204828103	No
CCCACGCCTGACCAGCGGTT	0	0.02521888032187353	No
CCCACGTCTGACCAGCGGGT	0.04742646287537791	0.02521888032187353	No
CCCACGTCTGACCAGCGGTT	0	0.02521888032187353	No
CCCACGTCTGAGCAGCGGGT	0	0.02521888032187353	No
CCCACTACTGACCAGCGGTT	0.09485292575075582	0.0378283204828103	No
CCCACTACTGACCGGCGGTT	0	0.02521888032187353	No
CCCATGACTGACCAGCGGCT	0.031617641916918605	0	No
CCCATGACTGATCGGTGGCT	0.031617641916918605	0	No
CCCATGACTGCCCAGCGACT	0	0.02521888032187353	No
CCCATGTGTATTTGGTACCC	0.06323528383383721	0.05043776064374706	No
CCCCCAACTGACCTGCGGTT	0	0.02521888032187353	No
CCCCCGACTGACCAGCGGTT	0.031617641916918605	0	No
CCCGATTATGATAGTCATCG	0.12647056766767442	0	Yes
CCCGCAACTGGCCAGCGGTT	0.031617641916918605	0	No
CCCGCGACTGACCAGCGGTA	0.031617641916918605	0	No
CCCGCGACTGACCAGCGGTT	0.04742646287537791	0	No
CCCTCGACTGACCAGCGGTT	0.031617641916918605	0.0378283204828103	No
CCCTTATGTAAGGGTACTCG	0	0.02521888032187353	No
CCGACGACTAACCAGCGGTT	0.031617641916918605	0	No
CCGACGACTGACCAGCGGTT	0	0.0378283204828103	No
CCGACGACTGCAAAGGGGAT	0.031617641916918605	0	No
CCGCCTTTTGAGTTGGGTTG	0.20551467245997093	0.08826608112655736	No
CCGGCCATTACAATGGGTAA	0.031617641916918605	0	No
CCGGGGGGGTATAGATCGGT	4.284190479742471	0.0378283204828103	Yes
CCGGGGGGGTATAGGTCGGT	0.031617641916918605	0	No
CCTACAACTGACCAGCGGTT	0.031617641916918605	0	No
CCTACGACAGACGAGCGGTT	0	0.02521888032187353	No
CCTATATGTAAGGGTACTCG	0	0.0378283204828103	No
CCTCACTATTACTCATATCG	0.031617641916918605	0	Yes
CCTGGGCGGTCGGTATGGAG	0.31617641916918604	0.27740768354060885	Yes
CCTTTATGTAAGGGTACTCG	0	0.06304720080468383	No
CGAATATGTAAGGGTACTCG	0	0.02521888032187353	No
CGACGTAATTAAAGTGCATG	0.031617641916918605	0	No
CGACGTAATTAAGGTGCATG	0.4584558077953198	0.7187380891733957	No
CGACGTAATTCAGGTGCTTG	0	0.0378283204828103	No
CGACTATGTAAGGGTACTCG	0	0.06304720080468383	No
CGAGGATTGAACAGTTGTGC	0.031617641916918605	0.02521888032187353	No
CGAGTATGTAAGGGTACTCG	0.07904410479229651	0.10087552128749412	No
CGAGTATGTAAGGGTACTCT	0.04742646287537791	0	No
CGATAATGTAAGGGTACTCG	0	0.0378283204828103	No
CGATACTGTAAGGGTACTCG	0	0.02521888032187353	No
CGATCATGTAAGGGTACTCG	0	0.02521888032187353	No
CGATTATGTAACGGTACTCG	0	0.02521888032187353	No
CGATTATGTAAGCGTACTCG	0	0.05043776064374706	No
CGATTATGTAAGGGAACTCG	0	0.0378283204828103	No
CGATTATGTAAGGGGACTCG	0	0.0378283204828103	No
CGATTATGTAAGGGTACTCA	0.031617641916918605	0	No
CGATTATGTAAGGGTACTCG	1.1540439299675291	1.3492100972202339	No
CGATTATGTAAGGGTACTCT	0	0.0378283204828103	No
CGATTATGTAAGGGTACTTG	0.031617641916918605	0.02521888032187353	No
CGATTATGTAAGGGTCCTCG	0	0.0756566409656206	No
CGATTATGTAAGGGTTCTCG	0	0.05043776064374706	No
CGATTATGTAAGTGTACTCG	0	0.0378283204828103	No
CGATTATGTAATGGTACTCT	0.04742646287537791	0	No
CGATTATGTCAGGGTACTCG	0.031617641916918605	0	No
CGATTATGTGAGGGGACTCG	0	0.02521888032187353	No
CGATTGTGTAAGGGTACTCG	0.031617641916918605	0	No
CGCAAATGTAAGGGTACTCG	0.031617641916918605	0	No
CGCACGACTGACCAGCGGTT	0	0.0378283204828103	No
CGCATAAGTAAGGGTACTCG	0.031617641916918605	0	No
CGCATATGTAAGGGTACTCG	0.06323528383383721	0.11348496144843088	No
CGCATATGTAAGGGTCCTCG	0	0.02521888032187353	No
CGCATATGTACGGGTACTCG	0	0.0378283204828103	No
CGCCTATGTAAGGGTACTCG	0	0.02521888032187353	No
CGCGCGTGTAGTACTATGCT	0	0.02521888032187353	Yes
CGCGTATGTAAGGGTACTCG	0.04742646287537791	0	No
CGCGTATGTAGGGGTACTCG	0.031617641916918605	0	No
CGCTAGTCCACGTTATGGGT	0	0.02521888032187353	No
CGCTCATGTAAGGGTACTCG	0	0.08826608112655736	No
CGCTTACGTAAGGGTACTCG	0	0.02521888032187353	No
CGCTTAGGTAAGGGTACTCG	0	0.02521888032187353	No
CGCTTATGTAAGGATACTCG	0.031617641916918605	0	No
CGCTTATGTAAGGGCACTCG	0	0.02521888032187353	No
CGCTTATGTAAGGGGACTCG	0	0.02521888032187353	No
CGCTTATGTAAGGGTACTAG	0	0.02521888032187353	No
CGCTTATGTAAGGGTACTCG	1.5018379910536337	1.28616289641555	No
CGCTTATGTAAGGGTACTTG	0.031617641916918605	0	No
CGCTTATGTAAGGGTCCTCG	0.031617641916918605	0	No
CGCTTATGTAAGTGTACTCG	0	0.02521888032187353	No
CGCTTATGTAATGGTACTCG	0	0.02521888032187353	No
CGCTTATGTACGGGTACTCG	0.06323528383383721	0.0378283204828103	No
CGCTTATGTCAGGGTACTCG	0.031617641916918605	0.05043776064374706	No
CGCTTATGTTAGGGTACTCG	0	0.02521888032187353	No
CGCTTATTTAAGGGTACTCG	0.031617641916918605	0	No
CGCTTCTGTAAGGGTACTCG	0	0.02521888032187353	No
CGCTTGTGTAAGGGTACTCG	0	0.06304720080468383	No
CGCTTTTGTAAGGGTACTAG	0	0.02521888032187353	No
CGCTTTTGTAAGGGTACTCG	0	0.02521888032187353	No
CGGACCACTGCAATGGAGAA	0.031617641916918605	0	No
CGGACCATTACAATGGAGAA	0	0.02521888032187353	No
CGGACCATTACAATGGATAA	0.031617641916918605	0	No
CGGATATGTAAGGGTACTCG	0.04742646287537791	0.02521888032187353	No
CGGATCATTACAATGGATAA	0.06323528383383721	0	No
CGGCTATGTAAGGGTACTCG	0.04742646287537791	0.05043776064374706	No
CGGGCCATTACAATGGATAA	0.04742646287537791	0	No
CGGGCGATTAAAATGGAGAA	0.031617641916918605	0	No
CGGGGATGTAAGGGTACTCG	0	0.02521888032187353	No
CGGGGCATTACAATGGATAA	0.031617641916918605	0	No
CGGGGCATTACAGGTGATAA	0.031617641916918605	0	No
CGGGTAGGTAAGGGTACTCG	0.031617641916918605	0	No
CGGGTATGTAAGGGTACTAG	0	0.02521888032187353	No
CGGGTATGTAAGGGTACTCG	0.12647056766767442	0.10087552128749412	No
CGGGTATGTAATGGTACTCG	0	0.02521888032187353	No
CGGGTCATTAAAATGGATAA	0.031617641916918605	0	No
CGGGTCATTACAACGGATAA	0.031617641916918605	0	No
CGGGTCATTACAATGGAGAA	0.06323528383383721	0	No
CGGGTCATTACAATGGATAA	0.9169116155906396	0.2521888032187353	Yes
CGGGTCATTACAATGGATAG	0.031617641916918605	0	No
CGGGTCATTACAATGGATGA	0.031617641916918605	0	No
CGGGTCATTACAATGGATTA	0.031617641916918605	0	No
CGGGTCATTACAATGGGTAA	0.11066174670921512	0	No
CGGGTCATTACAATTGATAA	0.031617641916918605	0	No
CGGGTCATTACACTGGATAA	0.031617641916918605	0	No
CGGGTCATTACCATGGATAA	0.031617641916918605	0	No
CGGGTGATTACAATGGATAA	0.04742646287537791	0	No
CGGTTAGGTAAGGGTACTCG	0.031617641916918605	0	No
CGGTTATGTAAAGGGACTCG	0.04742646287537791	0	No
CGGTTATGTAAAGGTACTCG	0.04742646287537791	0	No
CGGTTATGTAAGAGTACTCG	0.04742646287537791	0	No
CGGTTATGTAAGCGTACTCG	0	0.02521888032187353	No
CGGTTATGTAAGGCTACTCG	0	0.02521888032187353	No
CGGTTATGTAAGGGCACTCG	0	0.02521888032187353	No
CGGTTATGTAAGGGGACTCG	0.06323528383383721	0.06304720080468383	No
CGGTTATGTAAGGGGATTCG	0	0.02521888032187353	No
CGGTTATGTAAGGGTACTCG	1.3437497814690407	1.2735534562546134	No
CGGTTATGTAAGGGTACTCT	0.031617641916918605	0.0378283204828103	No
CGGTTATGTAAGGGTAGTCG	0	0.02521888032187353	No
CGGTTATGTAAGGGTGCTCG	0	0.02521888032187353	No
CGGTTATGTAAGTGTACTCG	0	0.02521888032187353	No
CGGTTATGTAATGGTACTCG	0	0.0756566409656206	No
CGGTTATGTATGGGTACTCG	0.04742646287537791	0	No
CGGTTATGTTAGGGTACTCG	0	0.02521888032187353	No
CGGTTATTTAAGGGTACTCG	0.031617641916918605	0	No
CGGTTCAGTACGGGTACTAG	0.031617641916918605	0	No
CGGTTCATTACAATGGATAA	0.06323528383383721	0	No
CGGTTCTGTAAGGGTACTCG	0.04742646287537791	0	No
CGGTTTTGTAAGGGTACTCG	0	0.02521888032187353	No
CGTAAATGTAAGGGTACTCG	0	0.05043776064374706	No
CGTACATGTAAGGGTACTCG	0.04742646287537791	0.02521888032187353	No
CGTATAAGTAAGGGTACTCG	0	0.02521888032187353	No
CGTATAGGTAAGGGTACTCG	0	0.0378283204828103	No
CGTATATGTAACGGTACTCG	0	0.02521888032187353	No
CGTATATGTAAGCGTACTCG	0.031617641916918605	0.02521888032187353	No
CGTATATGTAAGGATACTCG	0	0.02521888032187353	No
CGTATATGTAAGGGTACTCG	0.8536763317568024	0.8574419309437	No
CGTATATGTAAGGGTACTCT	0	0.02521888032187353	No
CGTATATGTAAGGGTCCTCG	0.06323528383383721	0	No
CGTATATGTAATGGTACTCG	0	0.0378283204828103	No
CGTATATGTACGGGTACTCG	0	0.02521888032187353	No
CGTATATGTGAGGGTACTCG	0	0.02521888032187353	No
CGTATGTGTAAGGGTACTCG	0.04742646287537791	0.02521888032187353	No
CGTCGATGTAAGGGTACTCG	0	0.0378283204828103	No
CGTCTATGTAAGGGTACTCC	0	0.02521888032187353	No
CGTCTATGTAAGGGTACTCG	1.0433821832583139	1.2987723365764867	No
CGTCTATGTAATGGTACTCG	0	0.0378283204828103	No
CGTCTATGTACGGGTACTCG	0	0.02521888032187353	No
CGTCTATGTAGGGGTACTCG	0	0.02521888032187353	No
CGTGGATGTAAGGGTACTCG	0.04742646287537791	0.0378283204828103	No
CGTGGATTTAAGGGTACTCG	0	0.02521888032187353	No
CGTGTAGGTAAGGGTACTCG	0.031617641916918605	0.02521888032187353	No
CGTGTATATAAGGGTACTCG	0	0.02521888032187353	No
CGTGTATGAAAGGGTACTCG	0.031617641916918605	0	No
CGTGTATGTAAAGGGACTCG	0	0.02521888032187353	No
CGTGTATGTAAAGGTACTCG	0.031617641916918605	0	No
CGTGTATGTAAGAGTACTCG	0.031617641916918605	0.02521888032187353	No
CGTGTATGTAAGGGGACTCG	0	0.05043776064374706	No
CGTGTATGTAAGGGTACTAG	0.04742646287537791	0	No
CGTGTATGTAAGGGTACTCA	0.031617641916918605	0	No
CGTGTATGTAAGGGTACTCG	1.1066174670921511	1.4753044988296016	No
CGTGTATGTAAGGGTACTCT	0	0.05043776064374706	No
CGTGTATGTAAGTGTACTCG	0.06323528383383721	0	No
CGTGTATGTAATGGTACTCG	0	0.0378283204828103	No
CGTGTATGTACGGGTACTCG	0	0.0378283204828103	No
CGTGTATGTAGGGGTACTCG	0	0.02521888032187353	No
CGTGTATTTAAGGGGACTCG	0	0.02521888032187353	No
CGTGTATTTAAGGGTACTCG	0	0.0378283204828103	No
CGTGTCTGTAAGGGTACTCG	0.031617641916918605	0	No
CGTGTGTGTAAGGGTACTCG	0.031617641916918605	0	No
CGTTAATGTAAGGGTACTCG	0.3003675982107267	0.20175104257498824	No
CGTTAATGTAAGGTTACTCG	0	0.0378283204828103	No
CGTTAATGTAATGGTACTCG	0.031617641916918605	0.02521888032187353	No
CGTTAGTCCACGCTATGGGT	0.031617641916918605	0	No
CGTTAGTCCACGTTATGGGT	0.09485292575075582	0.08826608112655736	Yes
CGTTCATGTAAGGGTACTCG	0.4426469868368605	0.592643687564028	No
CGTTCATGTAAGGGTCCTCG	0	0.0378283204828103	No
CGTTCGTGTAAGGGTACTCG	0.04742646287537791	0	No
CGTTGATGTAAGGGTACTAG	0	0.02521888032187353	No
CGTTGATGTAAGGGTACTCG	0.363602882044564	0.3278454441843559	No
CGTTGATGTAAGTGTACTCG	0	0.0378283204828103	No
CGTTTAAGTAAGGGTACTCG	0.06323528383383721	0.0756566409656206	No
CGTTTACGTAAGGGTACCCG	0.04742646287537791	0	No
CGTTTACGTAAGGGTACTCG	0.52169109162915694	0.4413304056327868	No
CGTTTAGGTAAGGGTACTCG	0.14227938862613373	0.27740768354060885	No
CGTTTAGGTAAGGTTACTCG	0	0.02521888032187353	No
CGTTTAGGTACGGGTACTCG	0.031617641916918605	0	No
CGTTTATATAAGGGCACTCG	0.031617641916918605	0	No
CGTTTATATAAGGGTACTCG	0.28455877725226747	0.214360482735925	No
CGTTTATCTAAGGGTACTCG	0.09485292575075582	0.08826608112655736	No
CGTTTATCTAAGGGTGCTCG	0	0.02521888032187353	No
CGTTTATCTAAGTGTACTCG	0	0.02521888032187353	No
CGTTTATGAAAGGGTAATCG	0	0.02521888032187353	No
CGTTTATGAAAGGGTACTCG	0.17389703054305233	0.35306432450622943	No
CGTTTATGCAAGAGTACTCG	0.031617641916918605	0	No
CGTTTATGCAAGGGTACTCG	0.9959557203829361	0.49176816627653386	No
CGTTTATGGAAGGGTACTCG	0.18970585150151165	0.1513132819312412	No
CGTTTATGTAAAGGTACTCG	0.41102934491994186	0.5800342474030912	No
CGTTTATGTAAAGGTACTTG	0.031617641916918605	0	No
CGTTTATGTAACGGTACTCC	0.031617641916918605	0	No
CGTTTATGTAACGGTACTCG	0.12647056766767442	0.22696992289686177	No
CGTTTATGTAAGAGTACTCG	0.6323528383383721	0.7187380891733957	No
CGTTTATGTAAGCGTACTCG	0.15808820958459302	0.3278454441843559	No
CGTTTATGTAAGGATAATCG	0	0.02521888032187353	No
CGTTTATGTAAGGATACTCG	0.33198524012764535	0.7943947301390162	No
CGTTTATGTAAGGCGACTCG	0	0.0378283204828103	No
CGTTTATGTAAGGCTACTAG	0	0.02521888032187353	No
CGTTTATGTAAGGCTACTCG	0.18970585150151165	0.26479824337967206	No
CGTTTATGTAAGGGAACTCG	0.47426462875377906	0.5422059269202809	No
CGTTTATGTAAGGGAACTCT	0	0.02521888032187353	No
CGTTTATGTAAGGGAACTGG	0	0.02521888032187353	No
CGTTTATGTAAGGGACCTCG	0.031617641916918605	0.0378283204828103	No
CGTTTATGTAAGGGCACTAG	0.031617641916918605	0	No
CGTTTATGTAAGGGCACTCG	0.7113969431306686	0.9835363325530677	No
CGTTTATGTAAGGGGACGCT	0	0.02521888032187353	No
CGTTTATGTAAGGGGACTCG	0.6007351964214535	0.6809097686905853	No
CGTTTATGTAAGGGTAATAG	0	0.02521888032187353	No
CGTTTATGTAAGGGTAATCG	0.14227938862613373	0.23957936305779853	No
CGTTTATGTAAGGGTAATTG	0	0.02521888032187353	No
CGTTTATGTAAGGGTACACG	0.12647056766767442	0.1513132819312412	No
CGTTTATGTAAGGGTACCCG	0.28455877725226747	0.214360482735925	No
CGTTTATGTAAGGGTACGCG	0.12647056766767442	0.06304720080468383	No
CGTTTATGTAAGGGTACGCT	0	0.02521888032187353	No
CGTTTATGTAAGGGTACTAG	0.41102934491994186	0.8322230506218266	No
CGTTTATGTAAGGGTACTCA	0.4900734497122384	0.8826608112655736	No
CGTTTATGTAAGGGTACTCC	0.363602882044564	1.2483345759327398	No
CGTTTATGTAAGGGTACTCG	548.297337302244	717.3132224352098	Yes
CGTTTATGTAAGGGTACTCT	0.28455877725226747	0.643081448207775	No
CGTTTATGTAAGGGTACTGG	0.34779406108610467	0.5800342474030912	No
CGTTTATGTAAGGGTACTTG	0.9801468994244767	1.8914160241405147	No
CGTTTATGTAAGGGTAGTCG	0.12647056766767442	0.12609440160936766	No
CGTTTATGTAAGGGTATTCG	0.34779406108610467	0.27740768354060885	No
CGTTTATGTAAGGGTCCTCG	0.23713231437688953	0.3026265638624824	No
CGTTTATGTAAGGGTCCTTG	0	0.02521888032187353	No
CGTTTATGTAAGGGTGCTCG	0.8378675107983431	0.592643687564028	No
CGTTTATGTAAGGGTTATCG	0	0.02521888032187353	No
CGTTTATGTAAGGGTTCTCG	0.15808820958459302	0.16392272209217795	No
CGTTTATGTAAGGTAACTCG	0	0.0378283204828103	No
CGTTTATGTAAGGTGACTCG	0.031617641916918605	0	No
CGTTTATGTAAGGTTACGCG	0.031617641916918605	0	No
CGTTTATGTAAGGTTACTAG	0	0.02521888032187353	No
CGTTTATGTAAGGTTACTCG	0.3794117030030233	0.42872096547185	No
CGTTTATGTAAGTGTACTCG	0.7113969431306686	1.235725135771803	No
CGTTTATGTAAGTGTACTCT	0.031617641916918605	0	No
CGTTTATGTAAGTTTACTCG	0	0.02521888032187353	No
CGTTTATGTAATGGAACTCG	0.031617641916918605	0	No
CGTTTATGTAATGGGACTCG	0	0.02521888032187353	No
CGTTTATGTAATGGTACTCA	0	0.0378283204828103	No
CGTTTATGTAATGGTACTCG	0.8536763317568024	1.3113817767374236	No
CGTTTATGTAATGGTACTCT	0	0.02521888032187353	No
CGTTTATGTAATGGTACTTG	0	0.02521888032187353	No
CGTTTATGTAATGGTTCTCG	0	0.02521888032187353	No
CGTTTATGTAATTGTACTCG	0	0.0756566409656206	No
CGTTTATGTAATTTTACTCG	0	0.02521888032187353	No
CGTTTATGTACGGGTACTAG	0.04742646287537791	0.06304720080468383	No
CGTTTATGTACGGGTACTCG	0.31617641916918604	0.4413304056327868	No
CGTTTATGTACGGGTAGTCG	0	0.02521888032187353	No
CGTTTATGTACGGGTCCTCG	0.031617641916918605	0	No
CGTTTATGTACGGTTACTCG	0	0.02521888032187353	No
CGTTTATGTAGGGGGACTCG	0	0.02521888032187353	No
CGTTTATGTAGGGGTACTCA	0	0.0378283204828103	No
CGTTTATGTAGGGGTACTCG	1.2172792138013664	1.1096307341624354	No
CGTTTATGTAGTGGTACTCG	0	0.02521888032187353	No
CGTTTATGTATGAGTACTCG	0.031617641916918605	0	No
CGTTTATGTATGGGTACTCG	0.23713231437688953	0.42872096547185	No
CGTTTATGTATGGGTACTCT	0	0.02521888032187353	No
CGTTTATGTCAGAGTACTCG	0	0.02521888032187353	No
CGTTTATGTCAGCGTACTCG	0	0.02521888032187353	No
CGTTTATGTCAGGGTACTCG	0.31617641916918604	0.2900171237015456	No
CGTTTATGTCAGGGTATTCG	0	0.02521888032187353	No
CGTTTATGTCGGGGTACTCG	0	0.02521888032187353	No
CGTTTATGTGAGGGTACTCG	0.5058822706706977	0.592643687564028	No
CGTTTATGTTAGGGTACTCG	0.18970585150151165	0.12609440160936766	No
CGTTTATGTTAGTGTACTCG	0	0.02521888032187353	No
CGTTTATTTAAGGGGACTCG	0	0.0378283204828103	No
CGTTTATTTAAGGGTACTCG	0.18970585150151165	0.46654928595466033	No
CGTTTATTTAAGGGTACTCT	0.031617641916918605	0.02521888032187353	No
CGTTTATTTAAGGTTACTCG	0	0.02521888032187353	No
CGTTTATTTAAGTGTACTCG	0	0.06304720080468383	No
CGTTTATTTAATGGTACTCG	0	0.02521888032187353	No
CGTTTCTGTAAGGGTAATCG	0	0.02521888032187353	No
CGTTTCTGTAAGGGTACTAG	0.031617641916918605	0	No
CGTTTCTGTAAGGGTACTCG	0.26874995629380816	0.4161115253109133	No
CGTTTCTGTACGGGTACTCG	0	0.02521888032187353	No
CGTTTCTGTTAGGGTACTCG	0.031617641916918605	0	No
CGTTTGTGTAAGGGTACTAG	0	0.02521888032187353	No
CGTTTGTGTAAGGGTACTCG	1.0749998251752326	0.6683003285296486	No
CGTTTGTGTAAGGGTAGTCG	0.031617641916918605	0	No
CGTTTGTGTATGGGTACTCG	0.031617641916918605	0	No
CGTTTTTGTAAGGATACTCG	0	0.02521888032187353	No
CGTTTTTGTAAGGGTAATCG	0.031617641916918605	0	No
CGTTTTTGTAAGGGTACTCG	0.20551467245997093	0.20175104257498824	No
CGTTTTTGTAAGGGTACTCT	0	0.02521888032187353	No
CGTTTTTGTAAGGGTACTTG	0	0.02521888032187353	No
CTACTCTATTTCTTGGGAAA	0	0.02521888032187353	No
CTACTCTATTTCTTGGGTAA	0.12647056766767442	0.23957936305779853	No
CTAGAAGTAAAGCGTCCACT	0.33198524012764535	0.20175104257498824	Yes
CTAGAGTCGGATAGAGAAAC	0.04742646287537791	0.0378283204828103	Yes
CTAGCTGGGGAGGAGTGTGT	0.04742646287537791	0	Yes
CTAGTGCTTATTGTACGATT	0.06323528383383721	0.02521888032187353	Yes
CTATCGCTTGTTCGGAGGTA	0	0.02521888032187353	No
CTATCTCTTGTTCGGAGGTA	0	0.02521888032187353	No
CTATCTCTTGTTCGGAGTTA	0.04742646287537791	0.06304720080468383	Yes
CTATTATGTAAGGGTACTCG	0.031617641916918605	0	No
CTCACAACTCACCAGCGGTT	0.031617641916918605	0	No
CTCACAACTTGTTTGAGGCA	0.031617641916918605	0	No
CTCACGACTGACCAGCGGTT	0.031617641916918605	0.02521888032187353	No
CTCACGATTGACCAGCGGTT	0.04742646287537791	0	No
CTCATGTTTTCTTGTTGTCG	0.20551467245997093	0.17653216225311472	Yes
CTCCCAATTTGTTTGAGGCA	0.11066174670921512	0.0756566409656206	Yes
CTCCTCTATTTCTTGGGTAA	0	0.02521888032187353	No
CTCGTAATTCGGCGGTGCTT	0.031617641916918605	0	No
CTCGTAATTCGGTGGTGCTT	0.12647056766767442	0.0756566409656206	Yes
CTCGTAATTCGGTGGTGTTT	0.031617641916918605	0	No
CTCTGTGTCCTTTCATCGGA	0.031617641916918605	0	Yes
CTGCGTAGCAAACTCATCTT	0.52169109162915694	0	Yes
CTGTAATACGTGGAATGTCT	0.04742646287537791	0	Yes
CTGTGGGTAGCGGATCGACA	0.031617641916918605	0	Yes
CTGTGGTCTCTCGTTAGGCC	0	0.02521888032187353	Yes
CTGTTGTATTACCCCAGTCC	0.04742646287537791	0.10087552128749412	No
CTTAAGAAAGGGGGCTAGTT	0.04742646287537791	0.05043776064374706	Yes
CTTAATCGAACATCCGGTGA	0.07904410479229651	0	Yes
CTTATATGTAAGGGTACTCG	0	0.0378283204828103	No
CTTATCTCATATCTGGTAAA	0.8062498688814245	3.1649694803951283	Yes
CTTATCTCGTATCTGGTAAA	0.031617641916918605	0	No
CTTATTTCGTGTTCTGTGTG	0.04742646287537791	0	Yes
CTTCTATGTAAGGGTACTCG	0	0.02521888032187353	No
CTTGTATGTAAGGGTACTCG	0	0.0378283204828103	No
CTTTTATGTAAGGGTACTCG	0.26874995629380816	0.20175104257498824	No
CTTTTGTGTAAGGGTACTCG	0	0.02521888032187353	No
GAAAAAGACACGCTGTGGTA	0.06323528383383721	0	Yes
GAAACGAATGACCAGCGGTT	0	0.0378283204828103	No
GAAACGACTGACCAGCGGTT	0.07904410479229651	0.02521888032187353	No
GAAACGACTGACCCGCGGAT	0.031617641916918605	0	No
GAAACGACTGACCCGCGGTT	0	0.02521888032187353	No
GAAATAAGTTAGAATGGGAG	0	0.2521888032187353	Yes
GAACCGACTGACCAGCGGGT	0	0.02521888032187353	No
GAACGGACGTCTATAGTATG	0.031617641916918605	0	Yes
GAAGGTTGTGGTTATTTACC	1.881249694056657	0.3278454441843559	Yes
GAATCCAAGTCTCCTCACAT	0	0.12609440160936766	No
GAATCCAATTCTCCTCACAT	0	0.0378283204828103	No
GACAAGACTGACCAGAGGTT	0	0.02521888032187353	No
GACAAGACTGACCAGCGGTT	0.04742646287537791	0.05043776064374706	No
GACAAGACTGACCCGCGGTT	0.04742646287537791	0	No
GACAATAGGGGTGCCCTATA	0.04742646287537791	0	Yes
GACACAACTGACAAGAGGCT	0.031617641916918605	0	No
GACACAACTGACCAGCGGTT	0.04742646287537791	0.0756566409656206	No
GACACGAATGACCAGCGGTT	0.09485292575075582	0.08826608112655736	No
GACACGAATGACCCGCGGTT	0.031617641916918605	0	No
GACACGACTCAACCGAGGCT	0	0.02521888032187353	No
GACACGACTCACCAGCGGTT	0	0.02521888032187353	No
GACACGACTGAAACGAGGCC	0.031617641916918605	0	No
GACACGACTGAAACGAGGTT	0.031617641916918605	0	No
GACACGACTGAACAGCGGTT	0	0.0378283204828103	No
GACACGACTGACAAGAGGTT	0	0.02521888032187353	No
GACACGACTGACAAGCGGTT	0.09485292575075582	0	No
GACACGACTGACACGCGGTT	0.031617641916918605	0.02521888032187353	No
GACACGACTGACCAACGGAT	0	0.02521888032187353	No
GACACGACTGACCACCGGTT	0.04742646287537791	0	No
GACACGACTGACCAGAGGTT	0.12647056766767442	0.06304720080468383	No
GACACGACTGACCAGCGCTT	0.031617641916918605	0	No
GACACGACTGACCAGCGGAT	0.14227938862613373	0.02521888032187353	No
GACACGACTGACCAGCGGCT	0.09485292575075582	0.06304720080468383	No
GACACGACTGACCAGCGGGT	0.04742646287537791	0	No
GACACGACTGACCAGCGGTA	0.07904410479229651	0	No
GACACGACTGACCAGCGGTG	0.04742646287537791	0.06304720080468383	No
GACACGACTGACCAGCGGTT	2.450367248561192	2.1688237076811236	No
GACACGACTGACCAGCGTTT	0.04742646287537791	0	No
GACACGACTGACCAGCTGTT	0	0.0378283204828103	No
GACACGACTGACCAGTGGTT	0.031617641916918605	0	No
GACACGACTGACCCGAGGTT	0.031617641916918605	0.0756566409656206	No
GACACGACTGACCCGCGGAT	0.031617641916918605	0	No
GACACGACTGACCCGCGGTT	0.12647056766767442	0.18914160241405148	No
GACACGACTGACCGGCGGTT	0.031617641916918605	0.02521888032187353	No
GACACGACTGACCTGCGGTT	0.04742646287537791	0	No
GACACGACTGACTAGCGGTT	0	0.0378283204828103	No
GACACGACTGATCAGCGGTT	0	0.02521888032187353	No
GACACGACTGATCGGCGGTT	0	0.02521888032187353	No
GACACGACTGCCCAGCGGTT	0.031617641916918605	0.06304720080468383	No
GACACGACTGCCTAGCGGTT	0.031617641916918605	0	No
GACACGACTGGCCAGAGGTT	0	0.02521888032187353	No
GACACGACTGGCCAGCGGTT	0.031617641916918605	0.0756566409656206	No
GACACGACTTACCAGCGGTT	0.04742646287537791	0.02521888032187353	No
GACACGCCTGACCAGCGGTT	0.031617641916918605	0	No
GACACGGCTGACCAGCGGTT	0.031617641916918605	0	No
GACACGGTCACTTGCGCGAT	0.031617641916918605	0	No
GACACGGTCACTTGCGCTAG	0	0.0378283204828103	Yes
GACACGTCTGACCAGCGGTT	0	0.0378283204828103	No
GACACTACTGACCAGCGGTT	0.04742646287537791	0	No
GACATGACTGACCCGCGGTT	0	0.02521888032187353	No
GACCCGACTGACCAGCGGTT	0.031617641916918605	0.05043776064374706	No
GACTCGACTGACCAGCGGTT	0	0.02521888032187353	No
GACTCTTACGGCTAACGGGA	0.031617641916918605	0	No
GACTCTTACGGTTAACGGGA	0.6007351964214535	0.4161115253109133	Yes
GAGAAATTTAATACTTGCAC	0.031617641916918605	0	No
GAGCAATTTAATACTTGCAC	0.07904410479229651	0.5169870465984073	Yes
GAGCTGTATTACCCCAGTCC	0.031617641916918605	0	No
GAGGTTTGAGTCAATGACTG	0.5374999125876163	0.17653216225311472	Yes
GAGTGGTATCTCACTGTAAG	0.04742646287537791	0.02521888032187353	Yes
GAGTTAGAGGACCCCGTCTA	1.4860291700951744	0.6809097686905853	Yes
GAGTTGTATTACCCCAGTCC	0.33198524012764535	0.3278454441843559	No
GAGTTGTATTACCCCAGTTC	0	0.02521888032187353	No
GAGTTGTATTACCCCATTCC	0	0.02521888032187353	No
GATACGACTGACCAGCGGTT	0	0.05043776064374706	No
GATGGTTTTTTTTAGATTCA	0.04742646287537791	0.02521888032187353	No
GATTGTTTTCCAAGCTTCAT	0	0.02521888032187353	No
GCAAAGACTGACCAGAGGTT	0	0.05043776064374706	No
GCAAAGACTGACCAGCGGGT	0.04742646287537791	0	No
GCAAAGACTGACCAGCGGTT	0.09485292575075582	0.08826608112655736	No
GCAAAGACTGACCCGCGGTT	0	0.02521888032187353	No
GCAAAGCCTGACCAGAGGTT	0	0.02521888032187353	No
GCAAAGCCTGACCAGCGGTT	0.04742646287537791	0	No
GCAAAGGCTACCCAGCGGTT	0.031617641916918605	0	No
GCAACAACTGACCAGCGGTT	0.031617641916918605	0.02521888032187353	No
GCAACCACTGACCAGCGGTT	0.031617641916918605	0	No
GCAACGAATGACCAGAGGTT	0.031617641916918605	0	No
GCAACGAATGACCAGCCGTT	0	0.02521888032187353	No
GCAACGAATGACCAGCGGTT	0.06323528383383721	0.10087552128749412	No
GCAACGACGGACCAGCGGTT	0	0.02521888032187353	No
GCAACGACTAACAAGCGGTT	0	0.02521888032187353	No
GCAACGACTAACCAGCGGGT	0	0.02521888032187353	No
GCAACGACTAACCAGCGGTT	0.031617641916918605	0.06304720080468383	No
GCAACGACTACCCAGCGCTT	0	0.02521888032187353	No
GCAACGACTGAACAGCGGAT	0.031617641916918605	0	No
GCAACGACTGAACAGCGGTT	0.12647056766767442	0.10087552128749412	No
GCAACGACTGAACAGTGGTT	0	0.02521888032187353	No
GCAACGACTGACAAGCGGGT	0	0.05043776064374706	No
GCAACGACTGACAAGCGGTT	0.06323528383383721	0.12609440160936766	No
GCAACGACTGACAGGCGGTT	0	0.0378283204828103	No
GCAACGACTGACAGGCGTTT	0.031617641916918605	0	No
GCAACGACTGACCAACGGTT	0.031617641916918605	0.0378283204828103	No
GCAACGACTGACCACCGGGT	0.031617641916918605	0	No
GCAACGACTGACCACCGGTT	0	0.02521888032187353	No
GCAACGACTGACCAGAGGCT	0	0.02521888032187353	No
GCAACGACTGACCAGAGGTT	0.18970585150151165	0.17653216225311472	No
GCAACGACTGACCAGCGGAT	0.04742646287537791	0.0756566409656206	No
GCAACGACTGACCAGCGGCT	0.09485292575075582	0.05043776064374706	No
GCAACGACTGACCAGCGGGC	0.031617641916918605	0	No
GCAACGACTGACCAGCGGGT	0.11066174670921512	0.17653216225311472	No
GCAACGACTGACCAGCGGTA	0.031617641916918605	0.0378283204828103	No
GCAACGACTGACCAGCGGTC	0	0.05043776064374706	No
GCAACGACTGACCAGCGGTG	0.031617641916918605	0.02521888032187353	No
GCAACGACTGACCAGCGGTT	4.963969780956221	4.261990774396627	No
GCAACGACTGACCAGCGTAT	0.031617641916918605	0	No
GCAACGACTGACCAGCGTTT	0.031617641916918605	0.02521888032187353	No
GCAACGACTGACCAGCTGTT	0.04742646287537791	0	No
GCAACGACTGACCAGTGGTT	0.09485292575075582	0.05043776064374706	No
GCAACGACTGACCATCGGTT	0.04742646287537791	0.0378283204828103	No
GCAACGACTGACCCGCGGTT	0.14227938862613373	0.1513132819312412	No
GCAACGACTGACCGGAGGTT	0.031617641916918605	0	No
GCAACGACTGACCGGCGGTG	0	0.02521888032187353	No
GCAACGACTGACCGGCGGTT	0.06323528383383721	0.214360482735925	No
GCAACGACTGACCTGCGGGT	0	0.02521888032187353	No
GCAACGACTGACCTGCGGTT	0	0.0378283204828103	No
GCAACGACTGACGAGCGGTT	0	0.02521888032187353	No
GCAACGACTGACGTACGGTT	0.031617641916918605	0	No
GCAACGACTGACTAGCGGTT	0.11066174670921512	0.06304720080468383	No
GCAACGACTGACTAGGGGTT	0	0.02521888032187353	No
GCAACGACTGATCAGCGGTT	0.04742646287537791	0.05043776064374706	No
GCAACGACTGATCAGTGGTT	0.031617641916918605	0	No
GCAACGACTGATCGGCGGGT	0.031617641916918605	0	No
GCAACGACTGCCCAGCGGAT	0.031617641916918605	0	No
GCAACGACTGCCCAGCGGTT	0.11066174670921512	0.05043776064374706	No
GCAACGACTGCCCAGTGGTT	0	0.02521888032187353	No
GCAACGACTGGCCAGCGGTT	0	0.02521888032187353	No
GCAACGACTGTACAGCGGTT	0	0.02521888032187353	No
GCAACGACTGTCCAGCGGGT	0	0.02521888032187353	No
GCAACGACTGTCCTGCGGTT	0	0.02521888032187353	No
GCAACGACTTACCAGCGGTT	0.031617641916918605	0	No
GCAACGATTGACCAGCGGTT	0	0.06304720080468383	No
GCAACGCCTGACCAACGGTT	0	0.02521888032187353	No
GCAACGCCTGACCAGCGGTT	0.06323528383383721	0.13870384177030443	No
GCAACGGCTAACCAGCGGTT	0.031617641916918605	0	No
GCAACGGCTGACCAGCGGTT	0	0.02521888032187353	No
GCAACGTCTGACCAGCGCTT	0	0.02521888032187353	No
GCAACTACTGACCAGAGGTT	0	0.02521888032187353	No
GCAACTACTGACCAGCGGTT	0	0.06304720080468383	No
GCAATGACTGACCAGCGGTT	0	0.02521888032187353	No
GCACCGAATGACCAGCGGTT	0	0.02521888032187353	No
GCACCGACTGACCAGAGGTT	0	0.0378283204828103	No
GCACCGACTGACCAGCGGTC	0.031617641916918605	0	No
GCACCGACTGACCAGCGGTT	0.06323528383383721	0.05043776064374706	No
GCAGAGGAAATTATGTATCG	1.2172792138013664	1.2231156956108662	No
GCAGAGGAAGTTATGTATCG	0	0.02521888032187353	No
GCAGCGACTGACCAGCGGTT	0	0.0378283204828103	No
GCAGCTACTGACCAGCGGTT	0	0.02521888032187353	No
GCATCGACTGACCAGCGGTT	0.04742646287537791	0.0378283204828103	No
GCATTTGCCGAAGGTCTCTG	0.18970585150151165	0.22696992289686177	Yes
GCCAAAACGGACCAGCGGTT	0.031617641916918605	0	No
GCCAAAACTCACCTGCCGTT	0	0.02521888032187353	No
GCCAAAACTGACCAGCGGTT	0.031617641916918605	0	No
GCCAAAACTGTCCAGCCGTT	0	0.02521888032187353	No
GCCAAGAATGACCAGCGGTT	0.07904410479229651	0.05043776064374706	No
GCCAAGACCGACCAGCGGTT	0	0.05043776064374706	No
GCCAAGACGGACCAGCGGTT	0	0.0378283204828103	No
GCCAAGACGGTCCAGCGGTT	0	0.02521888032187353	No
GCCAAGACTAACCAGCGGGT	0	0.02521888032187353	No
GCCAAGACTAACCAGCGGTT	0.06323528383383721	0.05043776064374706	No
GCCAAGACTCACCAGCGGTT	0.031617641916918605	0.0378283204828103	No
GCCAAGACTGAACAGAGGCT	0	0.02521888032187353	No
GCCAAGACTGAACAGCGGTT	0.031617641916918605	0	No
GCCAAGACTGACAAGCGGTT	0.04742646287537791	0.02521888032187353	No
GCCAAGACTGACCAGAGGCT	0.031617641916918605	0	No
GCCAAGACTGACCAGAGGTT	0.04742646287537791	0.10087552128749412	No
GCCAAGACTGACCAGCCGTT	0.06323528383383721	0.05043776064374706	No
GCCAAGACTGACCAGCGGAT	0.07904410479229651	0.0378283204828103	No
GCCAAGACTGACCAGCGGCT	0.031617641916918605	0.02521888032187353	No
GCCAAGACTGACCAGCGGGT	0.11066174670921512	0.12609440160936766	No
GCCAAGACTGACCAGCGGTA	0	0.02521888032187353	No
GCCAAGACTGACCAGCGGTG	0.031617641916918605	0.05043776064374706	No
GCCAAGACTGACCAGCGGTT	2.355514322810436	2.1562142675201867	No
GCCAAGACTGACCAGCGTTT	0	0.02521888032187353	No
GCCAAGACTGACCAGCTGTT	0	0.02521888032187353	No
GCCAAGACTGACCATCGGTT	0.07904410479229651	0.0378283204828103	No
GCCAAGACTGACCCGCGGTT	0.07904410479229651	0.06304720080468383	No
GCCAAGACTGACCGGCGGTT	0.04742646287537791	0	No
GCCAAGACTGACCTGCGGTT	0.07904410479229651	0.06304720080468383	No
GCCAAGACTGACTAGCGGGT	0	0.02521888032187353	No
GCCAAGACTGACTAGCGGTT	0.031617641916918605	0.02521888032187353	No
GCCAAGACTGAGCAGCGGTT	0	0.02521888032187353	No
GCCAAGACTGATCAGCGGTT	0.031617641916918605	0	No
GCCAAGACTGCCCAGCGGTT	0.07904410479229651	0.0756566409656206	No
GCCAAGACTGGCCAGCGGTT	0.07904410479229651	0.02521888032187353	No
GCCAAGACTGTCCAGCGGTT	0.031617641916918605	0.0756566409656206	No
GCCAAGACTTAACAGCGGTT	0.031617641916918605	0	No
GCCAAGACTTACCAGCGGTT	0	0.02521888032187353	No
GCCAAGCCTGACCAGCGGTT	0.07904410479229651	0.10087552128749412	No
GCCAAGCCTGCCTAGCGGTT	0.031617641916918605	0	No
GCCAAGGCTGACCAGCGGTT	0	0.02521888032187353	No
GCCAAGTCTACCCAGCGGGT	0	0.02521888032187353	No
GCCAAGTCTGACCTGCGGTT	0	0.02521888032187353	No
GCCAATACTGACCAGCGGTT	0	0.0378283204828103	No
GCCAATACTGACCAGCTGAT	0	0.02521888032187353	No
GCCACAAATGACCAGCGGTT	0.09485292575075582	0.0756566409656206	No
GCCACAAATGACCCCCGGTT	0.031617641916918605	0	No
GCCACAACCGACCAGCGGTT	0.04742646287537791	0	No
GCCACAACGGACCAGCGGTT	0.06323528383383721	0.02521888032187353	No
GCCACAACTAACCAGCGGTT	0.04742646287537791	0.02521888032187353	No
GCCACAACTCACCAGAGGTT	0.031617641916918605	0	No
GCCACAACTCACCAGCGGGT	0	0.02521888032187353	No
GCCACAACTCACCAGCGGTT	0.04742646287537791	0.10087552128749412	No
GCCACAACTGAACAGCGGTT	0	0.06304720080468383	No
GCCACAACTGACAAGCGGTT	0.031617641916918605	0.06304720080468383	No
GCCACAACTGACCAACGGGT	0.031617641916918605	0.02521888032187353	No
GCCACAACTGACCAGAGGTT	0.06323528383383721	0.02521888032187353	No
GCCACAACTGACCAGCCGTT	0.04742646287537791	0	No
GCCACAACTGACCAGCGATT	0	0.02521888032187353	No
GCCACAACTGACCAGCGGCG	0.031617641916918605	0	No
GCCACAACTGACCAGCGGCT	0.07904410479229651	0.0756566409656206	No
GCCACAACTGACCAGCGGGT	0.11066174670921512	0.20175104257498824	No
GCCACAACTGACCAGCGGTA	0.07904410479229651	0.02521888032187353	No
GCCACAACTGACCAGCGGTC	0.04742646287537791	0	No
GCCACAACTGACCAGCGGTT	4.284190479742471	5.258136547110631	No
GCCACAACTGACCAGCGTGT	0.031617641916918605	0	No
GCCACAACTGACCAGCGTTT	0.031617641916918605	0.02521888032187353	No
GCCACAACTGACCAGCTGCT	0	0.02521888032187353	No
GCCACAACTGACCAGCTGTT	0	0.05043776064374706	No
GCCACAACTGACCAGGGGTT	0.031617641916918605	0.0378283204828103	No
GCCACAACTGACCATCAGGT	0.031617641916918605	0	No
GCCACAACTGACCATCGGTT	0.031617641916918605	0.0378283204828103	No
GCCACAACTGACCCGCGGTT	0.06323528383383721	0.0378283204828103	No
GCCACAACTGACCGGCGGGT	0.031617641916918605	0.08826608112655736	No
GCCACAACTGACCGGCGGTT	0.06323528383383721	0.06304720080468383	No
GCCACAACTGACCTGCGGTT	0.06323528383383721	0.05043776064374706	No
GCCACAACTGACGAGCGGCT	0.031617641916918605	0	No
GCCACAACTGACTAGCGGTT	0.06323528383383721	0.02521888032187353	No
GCCACAACTGAGCAGCGGTT	0.04742646287537791	0	No
GCCACAACTGCCAAGCGGTT	0	0.02521888032187353	No
GCCACAACTGCCCAGCGGTT	0.031617641916918605	0.13870384177030443	No
GCCACAACTGTCCAGCGGTT	0.04742646287537791	0	No
GCCACAACTTACCAGCGGGT	0.031617641916918605	0	No
GCCACAACTTACCAGCGGTT	0	0.0378283204828103	No
GCCACAATTGACCAGCGGGT	0.031617641916918605	0	No
GCCACAATTGACCAGCGGTT	0.04742646287537791	0.0378283204828103	No
GCCACACCTGACCAGCGGTT	0.07904410479229651	0	No
GCCACAGCCAACCAGCGGTT	0	0.02521888032187353	No
GCCACAGCTGACCAGCGGTT	0	0.05043776064374706	No
GCCACAGGTGATCGGCGGGT	0	0.02521888032187353	No
GCCACATCTGACCAGCGGTT	0.09485292575075582	0.02521888032187353	No
GCCACCACTAACCAGCGGTT	0.031617641916918605	0	No
GCCACCACTGAACAGCGGTT	0	0.02521888032187353	No
GCCACCACTGACCAACGGTT	0.031617641916918605	0.0378283204828103	No
GCCACCACTGACCAGAGGTT	0.04742646287537791	0	No
GCCACCACTGACCAGCAGTT	0.031617641916918605	0	No
GCCACCACTGACCAGCGGAG	0	0.02521888032187353	No
GCCACCACTGACCAGCGGAT	0.07904410479229651	0.0756566409656206	No
GCCACCACTGACCAGCGGCT	0.06323528383383721	0.02521888032187353	No
GCCACCACTGACCAGCGGGT	0.031617641916918605	0.05043776064374706	No
GCCACCACTGACCAGCGGTA	0.031617641916918605	0.02521888032187353	No
GCCACCACTGACCAGCGGTG	0.031617641916918605	0	No
GCCACCACTGACCAGCGGTT	0.7113969431306686	0.6556908883687118	No
GCCACCACTGACCAGCGTTT	0.031617641916918605	0	No
GCCACCACTGACCAGCTGTT	0.031617641916918605	0	No
GCCACCACTGACCAGGGGAT	0.04742646287537791	0	No
GCCACCACTGACCATCGGTT	0.031617641916918605	0	No
GCCACCACTGACCCGCGGTT	0.031617641916918605	0	No
GCCACCACTGCCCAGCGGTT	0	0.0378283204828103	No
GCCACCACTGGCCAGCGGTT	0	0.02521888032187353	No
GCCACCACTTACCAGCGGTT	0	0.02521888032187353	No
GCCACCAGTGACCAGCGGTT	0.031617641916918605	0	No
GCCACCCCTGACCAGCGGTT	0.031617641916918605	0	No
GCCACCGCTGACCAGCGGTT	0.031617641916918605	0	No
GCCACGAACGACCAGCGGTT	0.031617641916918605	0.02521888032187353	No
GCCACGAATAACCAGCGGTT	0.04742646287537791	0.02521888032187353	No
GCCACGAATCACCAGCGGTT	0	0.02521888032187353	No
GCCACGAATGAACAGCGGTT	0.06323528383383721	0	No
GCCACGAATGACAAGCGGTT	0	0.0756566409656206	No
GCCACGAATGACCAACGGTT	0	0.05043776064374706	No
GCCACGAATGACCACCGGTT	0.04742646287537791	0.0378283204828103	No
GCCACGAATGACCAGAGGCT	0.04742646287537791	0	No
GCCACGAATGACCAGAGGTT	0.04742646287537791	0.10087552128749412	No
GCCACGAATGACCAGAGTTT	0.031617641916918605	0	No
GCCACGAATGACCAGCCGTT	0.031617641916918605	0.05043776064374706	No
GCCACGAATGACCAGCGATT	0.031617641916918605	0	No
GCCACGAATGACCAGCGGAT	0.031617641916918605	0.05043776064374706	No
GCCACGAATGACCAGCGGCT	0.07904410479229651	0.05043776064374706	No
GCCACGAATGACCAGCGGGT	0.07904410479229651	0.02521888032187353	No
GCCACGAATGACCAGCGGTA	0.04742646287537791	0	No
GCCACGAATGACCAGCGGTG	0	0.02521888032187353	No
GCCACGAATGACCAGCGGTT	2.0709555455581685	2.257089788807681	No
GCCACGAATGACCAGCGTAT	0	0.02521888032187353	No
GCCACGAATGACCAGCGTTT	0.06323528383383721	0.0378283204828103	No
GCCACGAATGACCAGGGGTT	0	0.02521888032187353	No
GCCACGAATGACCAGTGGTT	0	0.0378283204828103	No
GCCACGAATGACCCGAGGCT	0.031617641916918605	0	No
GCCACGAATGACCCGCGGTT	0.07904410479229651	0.18914160241405148	No
GCCACGAATGACCGGCGGGT	0.031617641916918605	0	No
GCCACGAATGACCGGCGGTT	0.031617641916918605	0.02521888032187353	No
GCCACGAATGACGAGCGGTT	0.04742646287537791	0.0378283204828103	No
GCCACGAATGAGCAGCGGTT	0	0.02521888032187353	No
GCCACGAATGAGCAGTGGTT	0	0.02521888032187353	No
GCCACGAATGCCCAGCGGTT	0.06323528383383721	0.06304720080468383	No
GCCACGAATGGCCAGCGGTT	0.031617641916918605	0.0378283204828103	No
GCCACGAATGTCCAGCGGTT	0	0.0378283204828103	No
GCCACGAATTACCAGAGTCT	0.031617641916918605	0	No
GCCACGAATTACCAGCGGTT	0.031617641916918605	0.08826608112655736	No
GCCACGACAGACCAACGGTT	0.031617641916918605	0	No
GCCACGACAGACCACCGGTT	0	0.02521888032187353	No
GCCACGACAGACCAGAAGTT	0.031617641916918605	0	No
GCCACGACAGACCAGCGGAT	0.06323528383383721	0.02521888032187353	No
GCCACGACAGACCAGCGGCT	0.031617641916918605	0	No
GCCACGACAGACCAGCGGGT	0.11066174670921512	0.16392272209217795	No
GCCACGACAGACCAGCGGTC	0.031617641916918605	0	No
GCCACGACAGACCAGCGGTT	2.1025731874750875	1.8535877036577044	No
GCCACGACAGACCAGCGTTT	0.031617641916918605	0	No
GCCACGACAGACCAGCTGTT	0	0.0378283204828103	No
GCCACGACAGACCATCGGTT	0.031617641916918605	0	No
GCCACGACAGACCCGCGGTT	0	0.05043776064374706	No
GCCACGACAGACCGGCGGGT	0	0.02521888032187353	No
GCCACGACAGACCGGCGGTT	0	0.02521888032187353	No
GCCACGACAGGCCAGCGGTT	0.031617641916918605	0.02521888032187353	No
GCCACGACATACCAGCGGTT	0	0.0378283204828103	No
GCCACGACCAACCAGCGGTT	0	0.02521888032187353	No
GCCACGACCCACCAGCGGTT	0.031617641916918605	0	No
GCCACGACCGACCAGCGGCT	0.031617641916918605	0.05043776064374706	No
GCCACGACCGACCAGCGGTT	4.379043405493227	3.228016681199812	No
GCCACGACCGACCCGCGGTT	0.031617641916918605	0	No
GCCACGACCGCCCAGCGGTT	0.04742646287537791	0.05043776064374706	No
GCCACGACCGGCCAGCGGTT	0.031617641916918605	0	No
GCCACGACGCACCATCGGTT	0	0.02521888032187353	No
GCCACGACGGACAAGCGGTT	0	0.0378283204828103	No
GCCACGACGGACCAACGGTT	0.04742646287537791	0.02521888032187353	No
GCCACGACGGACCAGAGGTT	0.031617641916918605	0	No
GCCACGACGGACCAGCGGAT	0.031617641916918605	0.02521888032187353	No
GCCACGACGGACCAGCGGGG	0	0.02521888032187353	No
GCCACGACGGACCAGCGGGT	0.04742646287537791	0.0756566409656206	No
GCCACGACGGACCAGCGGTA	0	0.02521888032187353	No
GCCACGACGGACCAGCGGTC	0	0.02521888032187353	No
GCCACGACGGACCAGCGGTG	0.04742646287537791	0	No
GCCACGACGGACCAGCGGTT	2.0077202617243315	1.7274933020483367	No
GCCACGACGGACCAGCGTTT	0.031617641916918605	0.06304720080468383	No
GCCACGACGGACCAGCTGTT	0.031617641916918605	0.0378283204828103	No
GCCACGACGGACCAGGGGTT	0	0.02521888032187353	No
GCCACGACGGACCATCGGTT	0.07904410479229651	0.11348496144843088	No
GCCACGACGGACCCGCGGTT	0.09485292575075582	0.02521888032187353	No
GCCACGACGGACCGGCGGTT	0	0.02521888032187353	No
GCCACGACGGACGAGCGGTT	0.031617641916918605	0	No
GCCACGACGGATCAGCGGTT	0.031617641916918605	0	No
GCCACGACGGGCCAGCGGTT	0	0.02521888032187353	No
GCCACGACGGGCCAGCTGTT	0	0.02521888032187353	No
GCCACGACGGTTCAGCGGTT	0	0.02521888032187353	No
GCCACGACGTACCAGCGGTT	0.04742646287537791	0.0756566409656206	No
GCCACGACTAAACAGCGGAA	0.031617641916918605	0	No
GCCACGACTAAACAGCGGAT	0	0.02521888032187353	No
GCCACGACTAACAAGCGGTC	0	0.02521888032187353	No
GCCACGACTAACAAGCGGTT	0.04742646287537791	0.0378283204828103	No
GCCACGACTAACCACCGGTT	0.031617641916918605	0	No
GCCACGACTAACCAGAGGCT	0.04742646287537791	0	No
GCCACGACTAACCAGAGGTT	0.04742646287537791	0.02521888032187353	No
GCCACGACTAACCAGCCGTC	0.031617641916918605	0.02521888032187353	No
GCCACGACTAACCAGCCGTT	0.06323528383383721	0	No
GCCACGACTAACCAGCGCTT	0.031617641916918605	0	No
GCCACGACTAACCAGCGGAT	0.15808820958459302	0.05043776064374706	No
GCCACGACTAACCAGCGGCT	0.07904410479229651	0.0756566409656206	No
GCCACGACTAACCAGCGGGC	0.031617641916918605	0.02521888032187353	No
GCCACGACTAACCAGCGGGT	0.15808820958459302	0.16392272209217795	No
GCCACGACTAACCAGCGGTA	0.06323528383383721	0	No
GCCACGACTAACCAGCGGTC	0.09485292575075582	0.0756566409656206	No
GCCACGACTAACCAGCGGTG	0.06323528383383721	0.11348496144843088	No
GCCACGACTAACCAGCGGTT	3.7783082090717732	3.1271411599123176	No
GCCACGACTAACCAGCGTGT	0	0.02521888032187353	No
GCCACGACTAACCAGCGTTT	0.06323528383383721	0.02521888032187353	No
GCCACGACTAACCAGTGGTT	0.031617641916918605	0.0756566409656206	No
GCCACGACTAACCATCGGCT	0.031617641916918605	0	No
GCCACGACTAACCATCGGTT	0.031617641916918605	0.06304720080468383	No
GCCACGACTAACCCGCGGTT	0	0.0378283204828103	No
GCCACGACTAACCGGCGGGT	0.031617641916918605	0	No
GCCACGACTAACCGGCGGTT	0.031617641916918605	0.02521888032187353	No
GCCACGACTAACCGGCGTTT	0	0.02521888032187353	No
GCCACGACTAACCTGCGGTT	0	0.0378283204828103	No
GCCACGACTAACTAGCGGTT	0.031617641916918605	0.06304720080468383	No
GCCACGACTAAGCAGCGGTT	0	0.0378283204828103	No
GCCACGACTACAAAGCGGAT	0.031617641916918605	0	No
GCCACGACTACCAAGCGGTT	0.06323528383383721	0	No
GCCACGACTACCCAGCGGTA	0.031617641916918605	0	No
GCCACGACTACCCAGCGGTT	0.031617641916918605	0.06304720080468383	No
GCCACGACTAGCCAGCGGTT	0.06323528383383721	0.02521888032187353	No
GCCACGACTATCCAGCGGTT	0.031617641916918605	0	No
GCCACGACTCACAAGCGGTT	0.031617641916918605	0	No
GCCACGACTCACCAACGAGT	0	0.02521888032187353	No
GCCACGACTCACCAACGGTT	0.04742646287537791	0	No
GCCACGACTCACCACCGGTT	0.031617641916918605	0	No
GCCACGACTCACCAGCAGTT	0.031617641916918605	0	No
GCCACGACTCACCAGCCGTT	0	0.0378283204828103	No
GCCACGACTCACCAGCGCTT	0.04742646287537791	0	No
GCCACGACTCACCAGCGGAT	0	0.0378283204828103	No
GCCACGACTCACCAGCGGGT	0.031617641916918605	0.0378283204828103	No
GCCACGACTCACCAGCGGTA	0.031617641916918605	0.02521888032187353	No
GCCACGACTCACCAGCGGTT	1.4227938862613372	0.8952702514265103	No
GCCACGACTCACCAGCGTTT	0	0.0378283204828103	No
GCCACGACTCACCAGCTGTT	0	0.02521888032187353	No
GCCACGACTCACCAGGGGTT	0.031617641916918605	0	No
GCCACGACTCACCATCGGTT	0	0.02521888032187353	No
GCCACGACTCACCCGCGGTT	0.06323528383383721	0	No
GCCACGACTCACCTGCGGCT	0	0.02521888032187353	No
GCCACGACTCATCAGCGGTT	0.04742646287537791	0	No
GCCACGACTCGCCAGCGGTT	0.031617641916918605	0.02521888032187353	No
GCCACGACTCTCCAGCGGTT	0	0.02521888032187353	No
GCCACGACTGAAAAGCGGAT	0	0.02521888032187353	No
GCCACGACTGAAAAGCGGTA	0	0.02521888032187353	No
GCCACGACTGAAAAGCGGTT	0.07904410479229651	0.08826608112655736	No
GCCACGACTGAAACGAGGCT	0	0.02521888032187353	No
GCCACGACTGAAACGAGGTT	0	0.05043776064374706	No
GCCACGACTGAAACGCGGTT	0	0.0378283204828103	No
GCCACGACTGAACAACGGTT	0.031617641916918605	0.02521888032187353	No
GCCACGACTGAACAGAGGTT	0.12647056766767442	0.11348496144843088	No
GCCACGACTGAACAGCAGTT	0.031617641916918605	0	No
GCCACGACTGAACAGCCGTC	0	0.02521888032187353	No
GCCACGACTGAACAGCCGTT	0.04742646287537791	0	No
GCCACGACTGAACAGCGATT	0.031617641916918605	0	No
GCCACGACTGAACAGCGGAT	0.18970585150151165	0.1513132819312412	No
GCCACGACTGAACAGCGGCT	0.07904410479229651	0.08826608112655736	No
GCCACGACTGAACAGCGGGT	0	0.0378283204828103	No
GCCACGACTGAACAGCGGTA	0	0.05043776064374706	No
GCCACGACTGAACAGCGGTC	0.031617641916918605	0.05043776064374706	No
GCCACGACTGAACAGCGGTG	0.04742646287537791	0.02521888032187353	No
GCCACGACTGAACAGCGGTT	2.9562495192318896	3.1523600402341914	No
GCCACGACTGAACAGCTGTT	0	0.05043776064374706	No
GCCACGACTGAACAGGGGTT	0.031617641916918605	0.05043776064374706	No
GCCACGACTGAACAGTCGTT	0.031617641916918605	0	No
GCCACGACTGAACAGTGGTC	0	0.02521888032187353	No
GCCACGACTGAACAGTGGTT	0.07904410479229651	0.02521888032187353	No
GCCACGACTGAACCGAGGTT	0	0.02521888032187353	No
GCCACGACTGAACCGCGGCT	0	0.02521888032187353	No
GCCACGACTGAACCGCGGTT	0.06323528383383721	0.10087552128749412	No
GCCACGACTGAACGGCGGTT	0.07904410479229651	0.02521888032187353	No
GCCACGACTGAACTGCGGTT	0	0.02521888032187353	No
GCCACGACTGAATAGCGGTT	0.031617641916918605	0.02521888032187353	No
GCCACGACTGACAAGAGGCT	0.031617641916918605	0.0378283204828103	No
GCCACGACTGACAAGAGGTT	0.031617641916918605	0.10087552128749412	No
GCCACGACTGACAAGCGGAT	0.17389703054305233	0.11348496144843088	No
GCCACGACTGACAAGCGGCT	0.11066174670921512	0.08826608112655736	No
GCCACGACTGACAAGCGGGT	0.22132349341843024	0.10087552128749412	No
GCCACGACTGACAAGCGGTA	0	0.02521888032187353	No
GCCACGACTGACAAGCGGTC	0.06323528383383721	0.0756566409656206	No
GCCACGACTGACAAGCGGTT	4.742646287537791	4.3124285350403735	No
GCCACGACTGACAAGCGTTT	0.06323528383383721	0.05043776064374706	No
GCCACGACTGACAAGCTGTT	0.09485292575075582	0.05043776064374706	No
GCCACGACTGACAAGGGGTT	0.06323528383383721	0.02521888032187353	No
GCCACGACTGACAAGTGGTT	0.031617641916918605	0	No
GCCACGACTGACACGAGGCT	0.031617641916918605	0	No
GCCACGACTGACACGAGGTT	0.04742646287537791	0.0756566409656206	No
GCCACGACTGACACGCGGCT	0.031617641916918605	0.0756566409656206	No
GCCACGACTGACACGCGGTT	0.12647056766767442	0.12609440160936766	No
GCCACGACTGACAGGCGGTT	0.06323528383383721	0.08826608112655736	No
GCCACGACTGACAGGTGGGT	0.031617641916918605	0	No
GCCACGACTGACCAAAGGTT	0	0.02521888032187353	No
GCCACGACTGACCAACAGTT	0	0.0378283204828103	No
GCCACGACTGACCAACGATT	0.031617641916918605	0	No
GCCACGACTGACCAACGGAT	0.06323528383383721	0	No
GCCACGACTGACCAACGGCT	0	0.11348496144843088	No
GCCACGACTGACCAACGGGT	0.09485292575075582	0.12609440160936766	No
GCCACGACTGACCAACGGTC	0	0.0378283204828103	No
GCCACGACTGACCAACGGTG	0	0.02521888032187353	No
GCCACGACTGACCAACGGTT	7.25624881993282	6.241672879663699	No
GCCACGACTGACCAACTGTT	0.031617641916918605	0	No
GCCACGACTGACCAAGGGTT	0	0.06304720080468383	No
GCCACGACTGACCAATGGTT	0.04742646287537791	0	No
GCCACGACTGACCACAGGTT	0.04742646287537791	0	No
GCCACGACTGACCACCGGAT	0.04742646287537791	0.02521888032187353	No
GCCACGACTGACCACCGGCT	0.031617641916918605	0.02521888032187353	No
GCCACGACTGACCACCGGGT	0.14227938862613373	0.11348496144843088	No
GCCACGACTGACCACCGGTA	0	0.02521888032187353	No
GCCACGACTGACCACCGGTT	1.296323318593663	1.6013989004389693	No
GCCACGACTGACCACCGTAT	0.031617641916918605	0	No
GCCACGACTGACCACCGTTT	0.04742646287537791	0	No
GCCACGACTGACCAGAAGTT	0.031617641916918605	0.05043776064374706	No
GCCACGACTGACCAGACGTT	0.09485292575075582	0	No
GCCACGACTGACCAGAGCTT	0.031617641916918605	0	No
GCCACGACTGACCAGAGGAT	0.25294113533534884	0.1513132819312412	No
GCCACGACTGACCAGAGGCG	0.031617641916918605	0	No
GCCACGACTGACCAGAGGCT	0.26874995629380816	0.22696992289686177	No
GCCACGACTGACCAGAGGGT	0.12647056766767442	0.05043776064374706	No
GCCACGACTGACCAGAGGTA	0.031617641916918605	0.05043776064374706	No
GCCACGACTGACCAGAGGTC	0.04742646287537791	0	No
GCCACGACTGACCAGAGGTG	0.04742646287537791	0.02521888032187353	No
GCCACGACTGACCAGAGGTT	4.094484628240959	3.921535890051334	No
GCCACGACTGACCAGAGTAT	0	0.02521888032187353	No
GCCACGACTGACCAGAGTTT	0.07904410479229651	0.05043776064374706	No
GCCACGACTGACCAGATGTT	0	0.02521888032187353	No
GCCACGACTGACCAGCAATT	0	0.02521888032187353	No
GCCACGACTGACCAGCACCT	0.031617641916918605	0	No
GCCACGACTGACCAGCAGAT	0.04742646287537791	0.05043776064374706	No
GCCACGACTGACCAGCAGCT	0.09485292575075582	0	No
GCCACGACTGACCAGCAGGT	0	0.02521888032187353	No
GCCACGACTGACCAGCAGTA	0.031617641916918605	0.0378283204828103	No
GCCACGACTGACCAGCAGTG	0.031617641916918605	0	No
GCCACGACTGACCAGCAGTT	3.1143377288164826	2.950608997659203	No
GCCACGACTGACCAGCATAT	0	0.02521888032187353	No
GCCACGACTGACCAGCATTT	0.031617641916918605	0.0378283204828103	No
GCCACGACTGACCAGCCCAT	0.031617641916918605	0	No
GCCACGACTGACCAGCCGAT	0.06323528383383721	0.02521888032187353	No
GCCACGACTGACCAGCCGCT	0.07904410479229651	0.0378283204828103	No
GCCACGACTGACCAGCCGGC	0.031617641916918605	0	No
GCCACGACTGACCAGCCGGT	0.11066174670921512	0.11348496144843088	No
GCCACGACTGACCAGCCGTA	0.031617641916918605	0	No
GCCACGACTGACCAGCCGTC	0.031617641916918605	0	No
GCCACGACTGACCAGCCGTT	1.0433821832583139	0.6683003285296486	No
GCCACGACTGACCAGCCTTT	0	0.02521888032187353	No
GCCACGACTGACCAGCGAAT	0.031617641916918605	0.02521888032187353	No
GCCACGACTGACCAGCGACT	0	0.0378283204828103	No
GCCACGACTGACCAGCGAGT	0.06323528383383721	0.02521888032187353	No
GCCACGACTGACCAGCGATA	0	0.02521888032187353	No
GCCACGACTGACCAGCGATG	0.031617641916918605	0	No
GCCACGACTGACCAGCGATT	1.5808820958459302	1.3996478578639808	No
GCCACGACTGACCAGCGCAT	0.06323528383383721	0	No
GCCACGACTGACCAGCGCGT	0	0.0378283204828103	No
GCCACGACTGACCAGCGCTA	0	0.0378283204828103	No
GCCACGACTGACCAGCGCTG	0.06323528383383721	0.02521888032187353	No
GCCACGACTGACCAGCGCTT	0.885293973673721	0.47915872611559707	No
GCCACGACTGACCAGCGGAA	0.07904410479229651	0.06304720080468383	No
GCCACGACTGACCAGCGGAC	0.04742646287537791	0.06304720080468383	No
GCCACGACTGACCAGCGGAG	0.07904410479229651	0.1513132819312412	No
GCCACGACTGACCAGCGGAT	6.734557728303663	5.7877330338699755	No
GCCACGACTGACCAGCGGCA	0.15808820958459302	0.06304720080468383	No
GCCACGACTGACCAGCGGCC	0.04742646287537791	0.0756566409656206	No
GCCACGACTGACCAGCGGCG	0.15808820958459302	0.12609440160936766	No
GCCACGACTGACCAGCGGCT	13.848527159610349	12.332032477396156	No
GCCACGACTGACCAGCGGGA	0.09485292575075582	0.08826608112655736	No
GCCACGACTGACCAGCGGGC	0.12647056766767442	0.0756566409656206	No
GCCACGACTGACCAGCGGGG	0.12647056766767442	0.16392272209217795	No
GCCACGACTGACCAGCGGGT	15.097424015328635	12.67248736174145	No
GCCACGACTGACCAGCGGTA	2.1025731874750875	1.8409782634967677	No
GCCACGACTGACCAGCGGTC	4.031249344407122	4.842025021799718	No
GCCACGACTGACCAGCGGTG	5.9283078594222385	7.754805698976111	No
GCCACGACTGACCAGCGGTT	5066.774543649082	4780.453125493864	Yes
GCCACGACTGACCAGCGTAA	0	0.02521888032187353	No
GCCACGACTGACCAGCGTAG	0	0.0378283204828103	No
GCCACGACTGACCAGCGTAT	0.363602882044564	0.13870384177030443	No
GCCACGACTGACCAGCGTCG	0	0.10087552128749412	No
GCCACGACTGACCAGCGTCT	0.15808820958459302	0.06304720080468383	No
GCCACGACTGACCAGCGTGT	0.31617641916918604	0.3152360040234191	No
GCCACGACTGACCAGCGTTC	0.09485292575075582	0.0378283204828103	No
GCCACGACTGACCAGCGTTG	0.3794117030030233	0.214360482735925	No
GCCACGACTGACCAGCGTTT	2.7981613096472966	2.6605918739576575	No
GCCACGACTGACCAGCTGAT	0.06323528383383721	0.0378283204828103	No
GCCACGACTGACCAGCTGCT	0.06323528383383721	0.06304720080468383	No
GCCACGACTGACCAGCTGGT	0.34779406108610467	0.1513132819312412	No
GCCACGACTGACCAGCTGTG	0.07904410479229651	0.0378283204828103	No
GCCACGACTGACCAGCTGTT	3.5253670737364247	2.6984201944404678	No
GCCACGACTGACCAGCTTTG	0.031617641916918605	0.02521888032187353	No
GCCACGACTGACCAGCTTTT	0.04742646287537791	0	No
GCCACGACTGACCAGGCGTT	0	0.02521888032187353	No
GCCACGACTGACCAGGGCAT	0.031617641916918605	0	No
GCCACGACTGACCAGGGGAT	0.07904410479229651	0.10087552128749412	No
GCCACGACTGACCAGGGGCA	0	0.02521888032187353	No
GCCACGACTGACCAGGGGCT	0	0.0378283204828103	No
GCCACGACTGACCAGGGGGT	0.17389703054305233	0.10087552128749412	No
GCCACGACTGACCAGGGGTA	0.04742646287537791	0.05043776064374706	No
GCCACGACTGACCAGGGGTG	0.031617641916918605	0.0378283204828103	No
GCCACGACTGACCAGGGGTT	1.0275733622998546	1.0465835333577516	No
GCCACGACTGACCAGGGTTT	0	0.05043776064374706	No
GCCACGACTGACCAGTAGTT	0.04742646287537791	0.02521888032187353	No
GCCACGACTGACCAGTGGAT	0.031617641916918605	0.06304720080468383	No
GCCACGACTGACCAGTGGCT	0.22132349341843024	0.10087552128749412	No
GCCACGACTGACCAGTGGGC	0	0.02521888032187353	No
GCCACGACTGACCAGTGGGT	0.14227938862613373	0.16392272209217795	No
GCCACGACTGACCAGTGGTA	0	0.0378283204828103	No
GCCACGACTGACCAGTGGTC	0.031617641916918605	0.02521888032187353	No
GCCACGACTGACCAGTGGTG	0.09485292575075582	0.05043776064374706	No
GCCACGACTGACCAGTGGTT	4.1735287330332556	3.8963170097294606	No
GCCACGACTGACCAGTGTCT	0.031617641916918605	0	No
GCCACGACTGACCAGTGTTT	0.06323528383383721	0.06304720080468383	No
GCCACGACTGACCATAGGCT	0.031617641916918605	0	No
GCCACGACTGACCATAGGTT	0.06323528383383721	0.0756566409656206	No
GCCACGACTGACCATCAGTT	0	0.0378283204828103	No
GCCACGACTGACCATCCGTT	0.031617641916918605	0.02521888032187353	No
GCCACGACTGACCATCGATT	0.031617641916918605	0	No
GCCACGACTGACCATCGCTT	0	0.0378283204828103	No
GCCACGACTGACCATCGGAT	0.06323528383383721	0.05043776064374706	No
GCCACGACTGACCATCGGCG	0.031617641916918605	0	No
GCCACGACTGACCATCGGCT	0.09485292575075582	0.10087552128749412	No
GCCACGACTGACCATCGGGT	0.09485292575075582	0.1513132819312412	No
GCCACGACTGACCATCGGTC	0.031617641916918605	0.02521888032187353	No
GCCACGACTGACCATCGGTG	0.17389703054305233	0.11348496144843088	No
GCCACGACTGACCATCGGTT	4.284190479742471	3.4045488434529267	No
GCCACGACTGACCATCGTCG	0	0.02521888032187353	No
GCCACGACTGACCATCGTCT	0.031617641916918605	0	No
GCCACGACTGACCATCGTTG	0	0.05043776064374706	No
GCCACGACTGACCATCGTTT	0.23713231437688953	0.17653216225311472	No
GCCACGACTGACCATCTGGT	0.031617641916918605	0	No
GCCACGACTGACCATCTGTT	0.06323528383383721	0.05043776064374706	No
GCCACGACTGACCATGGGTT	0	0.02521888032187353	No
GCCACGACTGACCATTGGCT	0.031617641916918605	0	No
GCCACGACTGACCATTGGTT	0	0.0378283204828103	No
GCCACGACTGACCCACGGTT	0.031617641916918605	0.05043776064374706	No
GCCACGACTGACCCCCGGTT	0	0.0378283204828103	No
GCCACGACTGACCCCTGGTT	0.031617641916918605	0	No
GCCACGACTGACCCGAGGAT	0.031617641916918605	0.02521888032187353	No
GCCACGACTGACCCGAGGCT	0.031617641916918605	0.05043776064374706	No
GCCACGACTGACCCGAGGTC	0.04742646287537791	0	No
GCCACGACTGACCCGAGGTT	0.4900734497122384	0.36567376466716617	No
GCCACGACTGACCCGAGTAT	0.031617641916918605	0	No
GCCACGACTGACCCGATGTT	0	0.02521888032187353	No
GCCACGACTGACCCGCAGTT	0.04742646287537791	0.06304720080468383	No
GCCACGACTGACCCGCCGTT	0	0.02521888032187353	No
GCCACGACTGACCCGCGATT	0.031617641916918605	0	No
GCCACGACTGACCCGCGCAT	0.04742646287537791	0	No
GCCACGACTGACCCGCGCCT	0	0.02521888032187353	No
GCCACGACTGACCCGCGCTT	0.06323528383383721	0.02521888032187353	No
GCCACGACTGACCCGCGGAT	0.09485292575075582	0.13870384177030443	No
GCCACGACTGACCCGCGGCT	0.15808820958459302	0.12609440160936766	No
GCCACGACTGACCCGCGGGT	0.11066174670921512	0.06304720080468383	No
GCCACGACTGACCCGCGGTA	0.04742646287537791	0.05043776064374706	No
GCCACGACTGACCCGCGGTC	0.09485292575075582	0	No
GCCACGACTGACCCGCGGTG	0.031617641916918605	0.0378283204828103	No
GCCACGACTGACCCGCGGTT	5.011396243831599	5.510325350329366	No
GCCACGACTGACCCGCGTTT	0	0.0378283204828103	No
GCCACGACTGACCCGCTGTT	0	0.0378283204828103	No
GCCACGACTGACCCGGGGTT	0.031617641916918605	0.0378283204828103	No
GCCACGACTGACCCGTGGTT	0.06323528383383721	0.0378283204828103	No
GCCACGACTGACCGACGGGT	0.031617641916918605	0	No
GCCACGACTGACCGACGGTT	0.031617641916918605	0.0378283204828103	No
GCCACGACTGACCGCCGGTT	0.031617641916918605	0.02521888032187353	No
GCCACGACTGACCGGAAGTT	0.031617641916918605	0	No
GCCACGACTGACCGGAGGAT	0.031617641916918605	0	No
GCCACGACTGACCGGAGGCT	0	0.02521888032187353	No
GCCACGACTGACCGGAGGGT	0	0.0378283204828103	No
GCCACGACTGACCGGAGGTT	0.11066174670921512	0.0756566409656206	No
GCCACGACTGACCGGAGTTT	0	0.02521888032187353	No
GCCACGACTGACCGGCCGTT	0	0.02521888032187353	No
GCCACGACTGACCGGCGATT	0.031617641916918605	0.02521888032187353	No
GCCACGACTGACCGGCGCTT	0	0.02521888032187353	No
GCCACGACTGACCGGCGGAT	0.20551467245997093	0.13870384177030443	No
GCCACGACTGACCGGCGGCT	0.11066174670921512	0.11348496144843088	No
GCCACGACTGACCGGCGGGT	0.25294113533534884	0.3278454441843559	No
GCCACGACTGACCGGCGGTA	0.031617641916918605	0	No
GCCACGACTGACCGGCGGTC	0.04742646287537791	0.0756566409656206	No
GCCACGACTGACCGGCGGTG	0.09485292575075582	0.20175104257498824	No
GCCACGACTGACCGGCGGTT	10.022792487663198	9.923629406657234	No
GCCACGACTGACCGGCGTCG	0.031617641916918605	0	No
GCCACGACTGACCGGCGTCT	0.031617641916918605	0.0378283204828103	No
GCCACGACTGACCGGCGTGT	0.031617641916918605	0	No
GCCACGACTGACCGGCGTTG	0.031617641916918605	0	No
GCCACGACTGACCGGCGTTT	0.07904410479229651	0.08826608112655736	No
GCCACGACTGACCGGCTGTG	0	0.02521888032187353	No
GCCACGACTGACCGGCTGTT	0	0.05043776064374706	No
GCCACGACTGACCGGGGGGT	0.031617641916918605	0	No
GCCACGACTGACCGGGGGTT	0.04742646287537791	0.0378283204828103	No
GCCACGACTGACCGGTGGGG	0	0.02521888032187353	No
GCCACGACTGACCGGTGGGT	0	0.02521888032187353	No
GCCACGACTGACCGGTGGTT	0.04742646287537791	0.12609440160936766	No
GCCACGACTGACCGTCGGTG	0.031617641916918605	0.02521888032187353	No
GCCACGACTGACCGTCGGTT	0.04742646287537791	0.05043776064374706	No
GCCACGACTGACCGTCGTTT	0	0.0378283204828103	No
GCCACGACTGACCTACGGTT	0.031617641916918605	0.0756566409656206	No
GCCACGACTGACCTGAGGCT	0	0.05043776064374706	No
GCCACGACTGACCTGAGGTT	0.031617641916918605	0.02521888032187353	No
GCCACGACTGACCTGCAGTT	0	0.02521888032187353	No
GCCACGACTGACCTGCCGTT	0.04742646287537791	0	No
GCCACGACTGACCTGCGATT	0.031617641916918605	0.0378283204828103	No
GCCACGACTGACCTGCGGAT	0.04742646287537791	0.05043776064374706	No
GCCACGACTGACCTGCGGCT	0.09485292575075582	0.11348496144843088	No
GCCACGACTGACCTGCGGTA	0.04742646287537791	0.05043776064374706	No
GCCACGACTGACCTGCGGTC	0.031617641916918605	0	No
GCCACGACTGACCTGCGGTT	2.2606613970596805	2.093167066715503	No
GCCACGACTGACCTGCGTTT	0	0.05043776064374706	No
GCCACGACTGACCTGCTGTT	0	0.02521888032187353	No
GCCACGACTGACCTGGGGTT	0	0.02521888032187353	No
GCCACGACTGACCTGTGGGT	0.04742646287537791	0	No
GCCACGACTGACCTGTGGTT	0.06323528383383721	0.11348496144843088	No
GCCACGACTGACGACCGGTT	0.04742646287537791	0	No
GCCACGACTGACGAGAGGCT	0	0.02521888032187353	No
GCCACGACTGACGAGAGGTT	0	0.05043776064374706	No
GCCACGACTGACGAGCAGTT	0	0.0378283204828103	No
GCCACGACTGACGAGCCGTT	0.031617641916918605	0	No
GCCACGACTGACGAGCGATT	0.04742646287537791	0.02521888032187353	No
GCCACGACTGACGAGCGGAT	0	0.05043776064374706	No
GCCACGACTGACGAGCGGCT	0.031617641916918605	0.0378283204828103	No
GCCACGACTGACGAGCGGGT	0.07904410479229651	0.0378283204828103	No
GCCACGACTGACGAGCGGTC	0.04742646287537791	0.02521888032187353	No
GCCACGACTGACGAGCGGTG	0	0.02521888032187353	No
GCCACGACTGACGAGCGGTT	2.1816172922673838	2.421012510899859	No
GCCACGACTGACGAGCGTTT	0	0.05043776064374706	No
GCCACGACTGACGAGGGGGT	0	0.02521888032187353	No
GCCACGACTGACGAGTGGTT	0	0.02521888032187353	No
GCCACGACTGACGCGCGGTT	0.06323528383383721	0.0378283204828103	No
GCCACGACTGACGGGCGGTT	0.09485292575075582	0	No
GCCACGACTGACGTACGGTT	0.04742646287537791	0.02521888032187353	No
GCCACGACTGACGTGCGGTT	0.031617641916918605	0.0378283204828103	No
GCCACGACTGACTAACGGTT	0.07904410479229651	0	No
GCCACGACTGACTACCGGTT	0	0.0378283204828103	No
GCCACGACTGACTAGAGGTA	0.031617641916918605	0	No
GCCACGACTGACTAGAGGTT	0.18970585150151165	0.06304720080468383	No
GCCACGACTGACTAGCGCTT	0.031617641916918605	0.0378283204828103	No
GCCACGACTGACTAGCGGAT	0.04742646287537791	0.02521888032187353	No
GCCACGACTGACTAGCGGCT	0.04742646287537791	0.05043776064374706	No
GCCACGACTGACTAGCGGGT	0.23713231437688953	0.1513132819312412	No
GCCACGACTGACTAGCGGTG	0.04742646287537791	0	No
GCCACGACTGACTAGCGGTT	5.21691091629157	5.45988758968562	No
GCCACGACTGACTAGCGTGT	0	0.02521888032187353	No
GCCACGACTGACTAGCGTTT	0.04742646287537791	0	No
GCCACGACTGACTAGGGGTT	0.031617641916918605	0.02521888032187353	No
GCCACGACTGACTAGTGGTT	0.11066174670921512	0.06304720080468383	No
GCCACGACTGACTATCGGTT	0.04742646287537791	0.02521888032187353	No
GCCACGACTGACTCGCGGTA	0.031617641916918605	0	No
GCCACGACTGACTCGCGGTT	0.12647056766767442	0.13870384177030443	No
GCCACGACTGACTGGCGGCT	0.031617641916918605	0	No
GCCACGACTGACTGGCGGTT	0.07904410479229651	0.02521888032187353	No
GCCACGACTGACTTGCGGTT	0.031617641916918605	0.11348496144843088	No
GCCACGACTGAGCAACGGGT	0.031617641916918605	0	No
GCCACGACTGAGCACCGGTT	0.031617641916918605	0	No
GCCACGACTGAGCAGAGGTT	0.04742646287537791	0	No
GCCACGACTGAGCAGCCGTT	0	0.02521888032187353	No
GCCACGACTGAGCAGCGCTT	0.031617641916918605	0	No
GCCACGACTGAGCAGCGGAT	0	0.0378283204828103	No
GCCACGACTGAGCAGCGGGT	0.12647056766767442	0.11348496144843088	No
GCCACGACTGAGCAGCGGTT	2.561028995270407	2.471450271543606	No
GCCACGACTGAGCAGCGTGT	0	0.02521888032187353	No
GCCACGACTGAGCAGCGTTT	0	0.06304720080468383	No
GCCACGACTGAGCAGCTGTT	0	0.02521888032187353	No
GCCACGACTGAGCAGGGGTT	0	0.0378283204828103	No
GCCACGACTGAGCAGTGGTT	0.031617641916918605	0.0378283204828103	No
GCCACGACTGAGCATCATTG	0	0.02521888032187353	No
GCCACGACTGAGCCGCGGTT	0	0.0378283204828103	No
GCCACGACTGAGCGGCGGTG	0.031617641916918605	0	No
GCCACGACTGAGGAGCGGTT	0.04742646287537791	0	No
GCCACGACTGAGTAGCGGTT	0.06323528383383721	0	No
GCCACGACTGATAAGCGGTT	0	0.08826608112655736	No
GCCACGACTGATCAACGGTT	0	0.02521888032187353	No
GCCACGACTGATCAGAGGTT	0.04742646287537791	0.06304720080468383	No
GCCACGACTGATCAGCGGAT	0.06323528383383721	0.0378283204828103	No
GCCACGACTGATCAGCGGCG	0	0.02521888032187353	No
GCCACGACTGATCAGCGGCT	0.09485292575075582	0.13870384177030443	No
GCCACGACTGATCAGCGGGT	0.09485292575075582	0.0756566409656206	No
GCCACGACTGATCAGCGGTA	0	0.06304720080468383	No
GCCACGACTGATCAGCGGTG	0	0.0378283204828103	No
GCCACGACTGATCAGCGGTT	3.3356612222349127	6.771269366423043	No
GCCACGACTGATCAGCGTTT	0	0.0378283204828103	No
GCCACGACTGATCAGCTGGT	0	0.02521888032187353	No
GCCACGACTGATCAGCTGTT	0.04742646287537791	0	No
GCCACGACTGATCAGGGGTT	0.031617641916918605	0.02521888032187353	No
GCCACGACTGATCAGTGGTT	0.07904410479229651	0.10087552128749412	No
GCCACGACTGATCAGTGTCT	0.031617641916918605	0	No
GCCACGACTGATCATCGGTT	0.031617641916918605	0.0378283204828103	No
GCCACGACTGATCCGCGGCT	0.031617641916918605	0	No
GCCACGACTGATCCGCGGTT	0.04742646287537791	0.06304720080468383	No
GCCACGACTGATCCGTGGTT	0	0.02521888032187353	No
GCCACGACTGATCGGAGGTT	0	0.02521888032187353	No
GCCACGACTGATCGGCGGTT	0	0.10087552128749412	No
GCCACGACTGATCGGTGGTT	0	0.0378283204828103	No
GCCACGACTGATCTGCGGTT	0.06323528383383721	0.0378283204828103	No
GCCACGACTGATGAGCGGTT	0	0.0378283204828103	No
GCCACGACTGATTAGCGGTT	0.07904410479229651	0.16392272209217795	No
GCCACGACTGATTAGTGGTT	0.031617641916918605	0	No
GCCACGACTGCAAAGCGGAT	0.031617641916918605	0	No
GCCACGACTGCAAAGCGGTT	0	0.02521888032187353	No
GCCACGACTGCACAGCGATT	0.031617641916918605	0	No
GCCACGACTGCACAGCGGAT	0.031617641916918605	0.02521888032187353	No
GCCACGACTGCACAGCGGTT	0.14227938862613373	0.13870384177030443	No
GCCACGACTGCCAAACGGTT	0.031617641916918605	0	No
GCCACGACTGCCAAGCGGAT	0	0.02521888032187353	No
GCCACGACTGCCAAGCGGGT	0.06323528383383721	0	No
GCCACGACTGCCAAGCGGTA	0	0.02521888032187353	No
GCCACGACTGCCAAGCGGTT	0.14227938862613373	0.22696992289686177	No
GCCACGACTGCCAAGGGGTT	0	0.02521888032187353	No
GCCACGACTGCCAGGCGGTT	0.031617641916918605	0	No
GCCACGACTGCCCAACGGGT	0	0.02521888032187353	No
GCCACGACTGCCCAACGGTT	0	0.05043776064374706	No
GCCACGACTGCCCACCGGTT	0	0.02521888032187353	No
GCCACGACTGCCCAGAGGTT	0.09485292575075582	0.08826608112655736	No
GCCACGACTGCCCAGCGGAT	0.15808820958459302	0.16392272209217795	No
GCCACGACTGCCCAGCGGCG	0	0.02521888032187353	No
GCCACGACTGCCCAGCGGCT	0.11066174670921512	0.13870384177030443	No
GCCACGACTGCCCAGCGGGT	0.20551467245997093	0.17653216225311472	No
GCCACGACTGCCCAGCGGTA	0.031617641916918605	0.06304720080468383	No
GCCACGACTGCCCAGCGGTC	0	0.02521888032187353	No
GCCACGACTGCCCAGCGGTG	0	0.06304720080468383	No
GCCACGACTGCCCAGCGGTT	2.8613965934811336	2.9379995574982662	No
GCCACGACTGCCCAGCGTTT	0.07904410479229651	0.02521888032187353	No
GCCACGACTGCCCAGGGGGT	0.031617641916918605	0.0378283204828103	No
GCCACGACTGCCCAGGGGTT	0.04742646287537791	0	No
GCCACGACTGCCCAGTGGTT	0.07904410479229651	0.10087552128749412	No
GCCACGACTGCCCAGTGTCT	0	0.02521888032187353	No
GCCACGACTGCCCATCGGTT	0	0.02521888032187353	No
GCCACGACTGCCCCGAGGAT	0	0.02521888032187353	No
GCCACGACTGCCCCGCGCTT	0	0.02521888032187353	No
GCCACGACTGCCCCGCGGTT	0.11066174670921512	0.06304720080468383	No
GCCACGACTGCCCGGCGGCT	0	0.0378283204828103	No
GCCACGACTGCCCGGCGGTT	0.09485292575075582	0.12609440160936766	No
GCCACGACTGCCCTGCGGTT	0.06323528383383721	0	No
GCCACGACTGCCTAGCGGAT	0	0.02521888032187353	No
GCCACGACTGCCTAGCGGTT	0.06323528383383721	0.06304720080468383	No
GCCACGACTGCCTAGTGGTT	0	0.02521888032187353	No
GCCACGACTGCCTCGCGGTT	0	0.02521888032187353	No
GCCACGACTGCGCAGCGGGT	0	0.02521888032187353	No
GCCACGACTGCTAAGCGGTT	0.031617641916918605	0	No
GCCACGACTGCTCAGCGGTG	0.031617641916918605	0	No
GCCACGACTGCTCAGCGGTT	0.031617641916918605	0.06304720080468383	No
GCCACGACTGGACAGCGGTT	0.031617641916918605	0.02521888032187353	No
GCCACGACTGGCAAGCGGTT	0.031617641916918605	0.05043776064374706	No
GCCACGACTGGCCAACGGTT	0.04742646287537791	0	No
GCCACGACTGGCCAGAGGTT	0	0.0756566409656206	No
GCCACGACTGGCCAGCGGAT	0.12647056766767442	0.0378283204828103	No
GCCACGACTGGCCAGCGGCT	0.031617641916918605	0.0756566409656206	No
GCCACGACTGGCCAGCGGGT	0.09485292575075582	0.0756566409656206	No
GCCACGACTGGCCAGCGGTC	0.031617641916918605	0.02521888032187353	No
GCCACGACTGGCCAGCGGTG	0.06323528383383721	0.10087552128749412	No
GCCACGACTGGCCAGCGGTT	10.133454234372413	9.961457727140045	No
GCCACGACTGGCCAGCGTGT	0	0.02521888032187353	No
GCCACGACTGGCCAGCGTTT	0.031617641916918605	0	No
GCCACGACTGGCCAGCTCGT	0	0.02521888032187353	No
GCCACGACTGGCCAGCTGGT	0.031617641916918605	0.02521888032187353	No
GCCACGACTGGCCAGCTGTT	0.031617641916918605	0.02521888032187353	No
GCCACGACTGGCCAGGGGTT	0.07904410479229651	0	No
GCCACGACTGGCCAGTGGTT	0	0.05043776064374706	No
GCCACGACTGGCCATCGGTT	0.031617641916918605	0.02521888032187353	No
GCCACGACTGGCCCGCGGCT	0	0.02521888032187353	No
GCCACGACTGGCCCGCGGTT	0.06323528383383721	0.10087552128749412	No
GCCACGACTGGCCGGCGGTT	0.06323528383383721	0.06304720080468383	No
GCCACGACTGGCCTGCGGTT	0	0.06304720080468383	No
GCCACGACTGGCGAGCGGTT	0	0.02521888032187353	No
GCCACGACTGGCTAGCGGTT	0	0.02521888032187353	No
GCCACGACTGGCTGGCGGTT	0.031617641916918605	0	No
GCCACGACTGGGCAGCGGTT	0.031617641916918605	0	No
GCCACGACTGGTCAGCGGTT	0	0.02521888032187353	No
GCCACGACTGTACAGCGGTT	0	0.02521888032187353	No
GCCACGACTGTCAAGCGGTT	0	0.02521888032187353	No
GCCACGACTGTCCACCGGTT	0.031617641916918605	0	No
GCCACGACTGTCCAGAGGTT	0	0.02521888032187353	No
GCCACGACTGTCCAGCCGTT	0	0.02521888032187353	No
GCCACGACTGTCCAGCGCTT	0.031617641916918605	0	No
GCCACGACTGTCCAGCGGCT	0.04742646287537791	0.0378283204828103	No
GCCACGACTGTCCAGCGGGG	0	0.02521888032187353	No
GCCACGACTGTCCAGCGGGT	0.031617641916918605	0.17653216225311472	No
GCCACGACTGTCCAGCGGTA	0	0.02521888032187353	No
GCCACGACTGTCCAGCGGTT	1.612499737762849	1.2483345759327398	No
GCCACGACTGTCCAGCTGTT	0	0.0378283204828103	No
GCCACGACTGTCCAGTGGTT	0	0.02521888032187353	No
GCCACGACTGTCCATCGGTT	0.031617641916918605	0.05043776064374706	No
GCCACGACTGTCCCGCGGTT	0	0.08826608112655736	No
GCCACGACTGTCCGGCGGGT	0.031617641916918605	0.02521888032187353	No
GCCACGACTGTCCGGCGGTT	0.031617641916918605	0.02521888032187353	No
GCCACGACTGTCCTGCGGTT	0.04742646287537791	0.02521888032187353	No
GCCACGACTGTCGAGCGGTT	0.031617641916918605	0	No
GCCACGACTGTCGTACGGTT	0.04742646287537791	0	No
GCCACGACTGTCTAGCGGTT	0.15808820958459302	0.11348496144843088	No
GCCACGACTGTTCAGCGGTT	0.031617641916918605	0.08826608112655736	No
GCCACGACTTAACAGCGGTT	0	0.02521888032187353	No
GCCACGACTTACAAGCGGTT	0.04742646287537791	0	No
GCCACGACTTACCAACGGTT	0	0.05043776064374706	No
GCCACGACTTACCAACTGTT	0.04742646287537791	0.02521888032187353	No
GCCACGACTTACCACCGGTT	0.031617641916918605	0.08826608112655736	No
GCCACGACTTACCAGAGGAT	0	0.02521888032187353	No
GCCACGACTTACCAGAGGGT	0	0.02521888032187353	No
GCCACGACTTACCAGAGGTT	0.07904410479229651	0.06304720080468383	No
GCCACGACTTACCAGAGTTT	0.04742646287537791	0	No
GCCACGACTTACCAGCCGCT	0.031617641916918605	0	No
GCCACGACTTACCAGCCGTT	0	0.02521888032187353	No
GCCACGACTTACCAGCGGAT	0.17389703054305233	0.10087552128749412	No
GCCACGACTTACCAGCGGCT	0.22132349341843024	0.12609440160936766	No
GCCACGACTTACCAGCGGGT	0.12647056766767442	0.0756566409656206	No
GCCACGACTTACCAGCGGTA	0.04742646287537791	0.0756566409656206	No
GCCACGACTTACCAGCGGTC	0	0.0378283204828103	No
GCCACGACTTACCAGCGGTG	0.15808820958459302	0.20175104257498824	No
GCCACGACTTACCAGCGGTT	6.766175370220582	6.998239289319905	No
GCCACGACTTACCAGCGTCT	0.04742646287537791	0.02521888032187353	No
GCCACGACTTACCAGCGTGT	0.031617641916918605	0.02521888032187353	No
GCCACGACTTACCAGCGTTG	0.06323528383383721	0.02521888032187353	No
GCCACGACTTACCAGCGTTT	0.28455877725226747	0.23957936305779853	No
GCCACGACTTACCAGCTGTT	0.031617641916918605	0.06304720080468383	No
GCCACGACTTACCAGGGGTT	0	0.02521888032187353	No
GCCACGACTTACCAGTGGTT	0.04742646287537791	0.0378283204828103	No
GCCACGACTTACCATCAGTT	0	0.02521888032187353	No
GCCACGACTTACCATCGGCT	0	0.02521888032187353	No
GCCACGACTTACCATCGGTA	0.031617641916918605	0	No
GCCACGACTTACCATCGGTG	0	0.05043776064374706	No
GCCACGACTTACCATCGGTT	0.20551467245997093	0.11348496144843088	No
GCCACGACTTACCATCGTAT	0	0.02521888032187353	No
GCCACGACTTACCATCGTTG	0.031617641916918605	0.02521888032187353	No
GCCACGACTTACCATCGTTT	0.06323528383383721	0.08826608112655736	No
GCCACGACTTACCCGCGGTT	0.14227938862613373	0.0378283204828103	No
GCCACGACTTACCGGCGGTG	0.04742646287537791	0	No
GCCACGACTTACCGGCGGTT	0.04742646287537791	0.10087552128749412	No
GCCACGACTTACCGGCGTTT	0.031617641916918605	0	No
GCCACGACTTACCGTCGGTT	0	0.02521888032187353	No
GCCACGACTTACCTGCGGTT	0	0.0378283204828103	No
GCCACGACTTACGAGCGGTT	0.031617641916918605	0	No
GCCACGACTTACTAGCGGTT	0.11066174670921512	0.05043776064374706	No
GCCACGACTTACTAGCGTTG	0	0.02521888032187353	No
GCCACGACTTACTATCGTTT	0	0.02521888032187353	No
GCCACGACTTATCAGCGGTT	0.031617641916918605	0.0378283204828103	No
GCCACGACTTATCAGCGTTT	0	0.02521888032187353	No
GCCACGACTTCCCAGCGGAT	0.031617641916918605	0	No
GCCACGACTTCCCAGCGGCT	0.031617641916918605	0	No
GCCACGACTTCCCGGCGGCT	0.031617641916918605	0	No
GCCACGACTTGCCAGCGGTT	0.031617641916918605	0.0756566409656206	No
GCCACGACTTTCCAGCGGTT	0	0.0378283204828103	No
GCCACGAGTGACCAGAGGTT	0.031617641916918605	0	No
GCCACGAGTGACCAGCGGAT	0.06323528383383721	0	No
GCCACGAGTGACCAGCGGCT	0	0.0378283204828103	No
GCCACGAGTGACCAGCGGGT	0.09485292575075582	0.05043776064374706	No
GCCACGAGTGACCAGCGGTT	0.5058822706706977	0.4035020851499765	No
GCCACGAGTGACCAGCGTTT	0	0.02521888032187353	No
GCCACGAGTGACCAGGGGGT	0	0.0378283204828103	No
GCCACGAGTGACCAGGGGTT	0.031617641916918605	0	No
GCCACGAGTGACCAGTGGTT	0.031617641916918605	0	No
GCCACGAGTGACTAGCGGTT	0.031617641916918605	0	No
GCCACGAGTGATCAGCGGTG	0	0.02521888032187353	No
GCCACGAGTGGCCAGCGGAT	0.04742646287537791	0	No
GCCACGAGTTACCAGCGGTT	0.031617641916918605	0	No
GCCACGATAGACCAGCGGTT	0.031617641916918605	0.02521888032187353	No
GCCACGATGGACCAGCGGTT	0.031617641916918605	0	No
GCCACGATTAAACAGCGGAT	0	0.02521888032187353	No
GCCACGATTAACCAGCGGAT	0.031617641916918605	0	No
GCCACGATTAACCAGCGGTT	0.031617641916918605	0	No
GCCACGATTCACCAGCGGTT	0.031617641916918605	0	No
GCCACGATTGAACAGCGGTT	0.04742646287537791	0	No
GCCACGATTGACAAGCGGTT	0.04742646287537791	0.05043776064374706	No
GCCACGATTGACCAGCGGAT	0	0.06304720080468383	No
GCCACGATTGACCAGCGGCT	0.07904410479229651	0	No
GCCACGATTGACCAGCGGGT	0.07904410479229651	0.0756566409656206	No
GCCACGATTGACCAGCGGTA	0	0.05043776064374706	No
GCCACGATTGACCAGCGGTC	0	0.06304720080468383	No
GCCACGATTGACCAGCGGTT	2.3871319647273546	2.2823086691295544	No
GCCACGATTGACCAGCGTCT	0.031617641916918605	0	No
GCCACGATTGACCAGCGTTT	0	0.05043776064374706	No
GCCACGATTGACCAGGGGTT	0.031617641916918605	0	No
GCCACGATTGACCAGTGGTT	0.031617641916918605	0.0378283204828103	No
GCCACGATTGACCCGCGGTT	0	0.02521888032187353	No
GCCACGATTGACCGGCGGTT	0	0.05043776064374706	No
GCCACGATTGACCTGCGGTT	0.031617641916918605	0	No
GCCACGATTGACTAGCGGTT	0.07904410479229651	0.02521888032187353	No
GCCACGATTGACTAGCGTTT	0.031617641916918605	0	No
GCCACGATTGACTAGTGGTT	0	0.02521888032187353	No
GCCACGATTGATCAGCGGTT	0	0.02521888032187353	No
GCCACGATTGCCCAGCGGTT	0.06323528383383721	0.02521888032187353	No
GCCACGATTGGCCAGCGGTT	0.06323528383383721	0.02521888032187353	No
GCCACGATTGTCCAGCGGTT	0.031617641916918605	0	No
GCCACGATTTACCAGCGGTT	0	0.0378283204828103	No
GCCACGCATGACCAGCGGTT	0	0.0378283204828103	No
GCCACGCCAGACCAGCGGTT	0	0.02521888032187353	No
GCCACGCCCGACCAGAGGTT	0	0.02521888032187353	No
GCCACGCCTCACCAGCGGTT	0	0.0378283204828103	No
GCCACGCCTGAACAGCGGTT	0.06323528383383721	0.05043776064374706	No
GCCACGCCTGACACGCGGTT	0.031617641916918605	0	No
GCCACGCCTGACCAACGGTT	0.04742646287537791	0	No
GCCACGCCTGACCAGAGGTT	0.06323528383383721	0.06304720080468383	No
GCCACGCCTGACCAGCGATT	0.031617641916918605	0	No
GCCACGCCTGACCAGCGGAT	0.031617641916918605	0.02521888032187353	No
GCCACGCCTGACCAGCGGCT	0.09485292575075582	0.02521888032187353	No
GCCACGCCTGACCAGCGGGT	0.07904410479229651	0.08826608112655736	No
GCCACGCCTGACCAGCGGTA	0	0.06304720080468383	No
GCCACGCCTGACCAGCGGTT	1.881249694056657	1.8535877036577044	No
GCCACGCCTGACCAGGGGTT	0.031617641916918605	0.0378283204828103	No
GCCACGCCTGACCAGTGGTT	0.031617641916918605	0.0378283204828103	No
GCCACGCCTGACCCGCGGAT	0.031617641916918605	0	No
GCCACGCCTGACCCGCGGTT	0.07904410479229651	0.10087552128749412	No
GCCACGCCTGACCGGCGGGT	0.031617641916918605	0	No
GCCACGCCTGACCGGCGGTT	0.14227938862613373	0.06304720080468383	No
GCCACGCCTGACCTACGGTT	0	0.02521888032187353	No
GCCACGCCTGACCTGCGGTT	0.07904410479229651	0.05043776064374706	No
GCCACGCCTGACTAGCGGGT	0.031617641916918605	0	No
GCCACGCCTGACTAGCGGTT	0.031617641916918605	0.02521888032187353	No
GCCACGCCTGAGCAGCGGTT	0	0.05043776064374706	No
GCCACGCCTGATCAGCGGTT	0	0.02521888032187353	No
GCCACGCCTGCACAGCGGTT	0	0.02521888032187353	No
GCCACGCCTGCCCAGCGGTT	0	0.0378283204828103	No
GCCACGCCTGGCCAGCGGTT	0.06323528383383721	0	No
GCCACGCCTGTCCAGCGGTT	0	0.0378283204828103	No
GCCACGCCTGTCCTACGGTT	0	0.02521888032187353	No
GCCACGCTTGACCAGCGGTT	0	0.06304720080468383	No
GCCACGGCGGACCAGCGGTT	0.031617641916918605	0	No
GCCACGGCGGACCAGCTGTT	0.031617641916918605	0	No
GCCACGGCTAACCAGCGGTT	0	0.02521888032187353	No
GCCACGGCTGAACAGCGGTT	0	0.02521888032187353	No
GCCACGGCTGACAGGGGGGT	0.031617641916918605	0	No
GCCACGGCTGACCAACGGTT	0.04742646287537791	0	No
GCCACGGCTGACCACCGGTT	0	0.02521888032187353	No
GCCACGGCTGACCAGCAGTT	0	0.02521888032187353	No
GCCACGGCTGACCAGCCGTT	0	0.0378283204828103	No
GCCACGGCTGACCAGCGCTT	0	0.02521888032187353	No
GCCACGGCTGACCAGCGGAT	0	0.0378283204828103	No
GCCACGGCTGACCAGCGGCT	0.04742646287537791	0.05043776064374706	No
GCCACGGCTGACCAGCGGGT	0.11066174670921512	0.11348496144843088	No
GCCACGGCTGACCAGCGGTA	0	0.0378283204828103	No
GCCACGGCTGACCAGCGGTC	0.04742646287537791	0.02521888032187353	No
GCCACGGCTGACCAGCGGTG	0.031617641916918605	0.05043776064374706	No
GCCACGGCTGACCAGCGGTT	5.596322619294593	8.120479463643276	No
GCCACGGCTGACCAGCGTAT	0.031617641916918605	0	No
GCCACGGCTGACCAGCGTTT	0.031617641916918605	0.0378283204828103	No
GCCACGGCTGACCAGCTGTT	0	0.05043776064374706	No
GCCACGGCTGACCAGGGGGT	0	0.05043776064374706	No
GCCACGGCTGACCAGTGGTT	0.04742646287537791	0.02521888032187353	No
GCCACGGCTGACCATCGGTT	0.04742646287537791	0.02521888032187353	No
GCCACGGCTGACCCGCGGTT	0.04742646287537791	0.05043776064374706	No
GCCACGGCTGACCGGCGGGT	0.06323528383383721	0	No
GCCACGGCTGACCGGCGGTT	0	0.06304720080468383	No
GCCACGGCTGACCTGCGGTT	0	0.0378283204828103	No
GCCACGGCTGACGAGCGGTT	0	0.02521888032187353	No
GCCACGGCTGAGCAGCGGTT	0	0.02521888032187353	No
GCCACGGCTGCCAAGCGGTT	0.031617641916918605	0	No
GCCACGGCTGCCAGGCGGTT	0.031617641916918605	0	No
GCCACGGCTGCCCAGCGGGT	0.04742646287537791	0	No
GCCACGGCTGCCCAGCGGTT	0	0.06304720080468383	No
GCCACGGCTGCTCAGCGGGT	0.031617641916918605	0	No
GCCACGGCTGGCCAGCGGAT	0	0.02521888032187353	No
GCCACGGCTGGCCAGCGGTT	0.06323528383383721	0	No
GCCACGGCTGGGCAGCGGAT	0	0.02521888032187353	No
GCCACGGCTTACCAGCGGTT	0.07904410479229651	0.0378283204828103	No
GCCACGGGTGACCAGCGGTT	0.04742646287537791	0.02521888032187353	No
GCCACGGGTGAGCAGCGGTT	0	0.02521888032187353	No
GCCACGGGTGCCCAGCGGTT	0	0.02521888032187353	No
GCCACGGTTGACCAGCGGTT	0	0.06304720080468383	No
GCCACGNCNGACCAGCGGTT	0.031617641916918605	0.02521888032187353	No
GCCACGNCTGACCAGCGGTT	0	0.08826608112655736	No
GCCACGTATGACCAGCGGTT	0.031617641916918605	0.02521888032187353	No
GCCACGTATTACCCCAGTCC	0	0.02521888032187353	No
GCCACGTCCGACCAGCGGTT	0.031617641916918605	0.02521888032187353	No
GCCACGTCTAACCAGCGGTT	0.04742646287537791	0.05043776064374706	No
GCCACGTCTCACCAGCGGTT	0.031617641916918605	0	No
GCCACGTCTGACAAGCGGCT	0.031617641916918605	0	No
GCCACGTCTGACAAGCGGTT	0.06323528383383721	0.10087552128749412	No
GCCACGTCTGACCAGAGGTT	0.031617641916918605	0.0378283204828103	No
GCCACGTCTGACCAGCGCTT	0	0.02521888032187353	No
GCCACGTCTGACCAGCGGAT	0.09485292575075582	0.08826608112655736	No
GCCACGTCTGACCAGCGGCT	0.11066174670921512	0.10087552128749412	No
GCCACGTCTGACCAGCGGGT	0.18970585150151165	0.17653216225311472	No
GCCACGTCTGACCAGCGGTC	0.031617641916918605	0.06304720080468383	No
GCCACGTCTGACCAGCGGTG	0.04742646287537791	0	No
GCCACGTCTGACCAGCGGTT	1.6283085587213082	1.4374761783467913	No
GCCACGTCTGACCAGCGTTG	0.031617641916918605	0	No
GCCACGTCTGACCAGCGTTT	0.07904410479229651	0.02521888032187353	No
GCCACGTCTGACCAGCTGTT	0.04742646287537791	0.06304720080468383	No
GCCACGTCTGACCAGTGGTT	0.031617641916918605	0.05043776064374706	No
GCCACGTCTGACCATCGGTT	0	0.0378283204828103	No
GCCACGTCTGACCCGAGGTT	0	0.0378283204828103	No
GCCACGTCTGACCCGCGGTT	0.04742646287537791	0.0378283204828103	No
GCCACGTCTGACCGGCGGTT	0	0.02521888032187353	No
GCCACGTCTGACGATCGGTT	0	0.02521888032187353	No
GCCACGTCTGACTAGCGGTT	0	0.0378283204828103	No
GCCACGTCTGAGCAGCGGTT	0	0.02521888032187353	No
GCCACGTCTGCCCAGCGGTT	0	0.05043776064374706	No
GCCACGTCTGGCCAGCGGTT	0.04742646287537791	0.06304720080468383	No
GCCACGTCTGTCCAGCGGTT	0.031617641916918605	0	No
GCCACGTCTTACCAGCGGTT	0.04742646287537791	0.06304720080468383	No
GCCACGTCTTACCCCAGTCC	0.031617641916918605	0	No
GCCACNNCNGACCAGCGGTT	0	0.02521888032187353	No
GCCACTAATGACCAGCGGTT	0	0.0378283204828103	No
GCCACTACAGACCAGCGGTT	0.031617641916918605	0	No
GCCACTACCGACCAGCGGTT	0	0.02521888032187353	No
GCCACTACGGACCAGCGGTT	0.04742646287537791	0	No
GCCACTACGGACCAGCGTTT	0.031617641916918605	0	No
GCCACTACGGACCAGCTGTT	0	0.02521888032187353	No
GCCACTACTAACCAGCGGAT	0.031617641916918605	0	No
GCCACTACTCACCAGCGGTT	0	0.02521888032187353	No
GCCACTACTGAACAGCGGTT	0	0.02521888032187353	No
GCCACTACTGACCACCGGTT	0	0.0378283204828103	No
GCCACTACTGACCAGAGGTT	0.06323528383383721	0.05043776064374706	No
GCCACTACTGACCAGCAGTT	0	0.06304720080468383	No
GCCACTACTGACCAGCGGAT	0.06323528383383721	0	No
GCCACTACTGACCAGCGGCT	0.06323528383383721	0.05043776064374706	No
GCCACTACTGACCAGCGGGT	0.31617641916918604	0.23957936305779853	No
GCCACTACTGACCAGCGGTA	0	0.0378283204828103	No
GCCACTACTGACCAGCGGTG	0.14227938862613373	0.0756566409656206	No
GCCACTACTGACCAGCGGTT	4.853308034247006	4.24938133423569	No
GCCACTACTGACCAGCGTGT	0.09485292575075582	0.02521888032187353	No
GCCACTACTGACCAGCGTTG	0.04742646287537791	0.02521888032187353	No
GCCACTACTGACCAGCGTTT	0.09485292575075582	0.06304720080468383	No
GCCACTACTGACCAGCTGTT	0.07904410479229651	0.10087552128749412	No
GCCACTACTGACCAGGGGTT	0.031617641916918605	0	No
GCCACTACTGACCAGTGGTT	0	0.02521888032187353	No
GCCACTACTGACCATCGGTT	0.07904410479229651	0.08826608112655736	No
GCCACTACTGACCATCTGTT	0.031617641916918605	0	No
GCCACTACTGACCATTGGCT	0.031617641916918605	0	No
GCCACTACTGACCCGAGGTT	0.031617641916918605	0.02521888032187353	No
GCCACTACTGACCCGCGGTT	0.12647056766767442	0.06304720080468383	No
GCCACTACTGACCGGCGGTT	0.09485292575075582	0.0378283204828103	No
GCCACTACTGACCGGCGTTT	0	0.02521888032187353	No
GCCACTACTGACCTGCGGTT	0	0.0378283204828103	No
GCCACTACTGACGAGCGGGT	0.031617641916918605	0	No
GCCACTACTGACGAGCGGTT	0.031617641916918605	0.05043776064374706	No
GCCACTACTGACTAGCGGTG	0	0.02521888032187353	No
GCCACTACTGACTAGCGGTT	0.04742646287537791	0.08826608112655736	No
GCCACTACTGAGCAGCGGGT	0	0.02521888032187353	No
GCCACTACTGAGCAGCGGTT	0	0.02521888032187353	No
GCCACTACTGAGCAGCGTGT	0.031617641916918605	0	No
GCCACTACTGGCCAGCGGTA	0.031617641916918605	0	No
GCCACTACTGGCCAGCGGTT	0.031617641916918605	0.02521888032187353	No
GCCACTACTGGCCAGCGTTT	0	0.02521888032187353	No
GCCACTACTGTCCAGCGGTT	0	0.06304720080468383	No
GCCACTACTGTCTAGCGGTT	0.031617641916918605	0	No
GCCACTACTTACCAGCGGAT	0	0.02521888032187353	No
GCCACTACTTACCAGCGGTT	0.14227938862613373	0.0756566409656206	No
GCCACTACTTACCAGCGTTT	0.031617641916918605	0	No
GCCACTACTTACCAGCTGTT	0.031617641916918605	0	No
GCCACTACTTACCATCGGTG	0	0.02521888032187353	No
GCCACTCCTGACCAGCGGTT	0	0.05043776064374706	No
GCCACTGCTGACCAGCGGTT	0.11066174670921512	0.02521888032187353	No
GCCACTGCTGACCCGCGGTT	0.031617641916918605	0	No
GCCACTGCTGACTAGCGGTT	0.04742646287537791	0	No
GCCACTTCTGGCTAACGGGT	0	0.02521888032187353	No
GCCAGGACTGACCAGCGGGT	0.06323528383383721	0	No
GCCAGGACTGACCAGCGGTT	0.31617641916918604	0.18914160241405148	No
GCCAGGACTGACCAGCGTTT	0.031617641916918605	0.02521888032187353	No
GCCAGGACTGACCGGCGGTT	0	0.0378283204828103	No
GCCAGGACTGACCTGCGGTT	0.04742646287537791	0	No
GCCAGGGCTGACCAGCGGTT	0	0.02521888032187353	No
GCCATAACTGACCAGCGGTT	0.04742646287537791	0.02521888032187353	No
GCCATACCTGACCAGCGGGT	0.031617641916918605	0	No
GCCATGACAGACCAGCGGGT	0.031617641916918605	0	No
GCCATGACAGACCAGCGGTT	0	0.02521888032187353	No
GCCATGACTCACCAGCGGTT	0	0.02521888032187353	No
GCCATGACTGACAAGAGGTT	0.031617641916918605	0	No
GCCATGACTGACAAGCGGTT	0.031617641916918605	0.05043776064374706	No
GCCATGACTGACCAGAGGTT	0.031617641916918605	0	No
GCCATGACTGACCAGAGTTT	0.031617641916918605	0	No
GCCATGACTGACCAGCGGAT	0.031617641916918605	0.02521888032187353	No
GCCATGACTGACCAGCGGCT	0.07904410479229651	0.0378283204828103	No
GCCATGACTGACCAGCGGGT	0.04742646287537791	0	No
GCCATGACTGACCAGCGGTT	4.189337553991715	3.4045488434529267	No
GCCATGACTGACCAGCGTTT	0.04742646287537791	0	No
GCCATGACTGACCAGCTGTT	0.031617641916918605	0.02521888032187353	No
GCCATGACTGACCAGGGGTT	0	0.02521888032187353	No
GCCATGACTGACCAGTGGCT	0	0.02521888032187353	No
GCCATGACTGACCAGTGGTT	0	0.02521888032187353	No
GCCATGACTGACCATCGGTT	0.031617641916918605	0	No
GCCATGACTGACCCGCGGTT	0	0.02521888032187353	No
GCCATGACTGACCGGCGGGT	0.031617641916918605	0	No
GCCATGACTGACCGGCGGTT	0.06323528383383721	0.08826608112655736	No
GCCATGACTGACGAGCGGTT	0	0.02521888032187353	No
GCCATGACTGACTAGCGGTT	0.04742646287537791	0	No
GCCATGACTGATCAGCGGTT	0.031617641916918605	0.02521888032187353	No
GCCATGACTGCCCAGCGGTT	0	0.0378283204828103	No
GCCATGACTGGCCAGCGGTT	0	0.02521888032187353	No
GCCATGACTGTCCAGCGGTT	0.031617641916918605	0	No
GCCATGACTTACCAGCGGTT	0.031617641916918605	0.05043776064374706	No
GCCATGAGTGACCAGCGGTT	0.031617641916918605	0	No
GCCATGATTGACCAGCGGAT	0.031617641916918605	0	No
GCCATGATTGACCAGCGGTT	0	0.0378283204828103	No
GCCATGCCTGACCAGCGGTT	0	0.05043776064374706	No
GCCATGGCTGACCAGCGGTT	0.04742646287537791	0.02521888032187353	No
GCCATGTCTGACCAGCGGTT	0.04742646287537791	0	No
GCCATGTCTGACCGGCGGTT	0	0.02521888032187353	No
GCCATTACTGACCAGCGGTT	0.031617641916918605	0	No
GCCCAGACTGACCAGCGGTT	0.031617641916918605	0.0756566409656206	No
GCCCCAACTGACCAGCGGTT	0.04742646287537791	0.0378283204828103	No
GCCCCGAATGACCAGCGGGT	0	0.02521888032187353	No
GCCCCGAATGACCAGCGGTT	0.031617641916918605	0.0756566409656206	No
GCCCCGACTGAACAGCGGTT	0.04742646287537791	0.02521888032187353	No
GCCCCGACTGACAAGCGGTT	0.04742646287537791	0.06304720080468383	No
GCCCCGACTGACCAGAGGTT	0.06323528383383721	0	No
GCCCCGACTGACCAGCCGTT	0.04742646287537791	0.02521888032187353	No
GCCCCGACTGACCAGCGGAT	0.031617641916918605	0.11348496144843088	No
GCCCCGACTGACCAGCGGCT	0	0.02521888032187353	No
GCCCCGACTGACCAGCGGGT	0.14227938862613373	0.08826608112655736	No
GCCCCGACTGACCAGCGGTC	0.031617641916918605	0	No
GCCCCGACTGACCAGCGGTT	1.3279409605105814	1.4626950586686647	No
GCCCCGACTGACCAGCGTTT	0.031617641916918605	0	No
GCCCCGACTGACCATCGGTT	0.031617641916918605	0	No
GCCCCGACTGACCCGCGGTT	0.07904410479229651	0.0378283204828103	No
GCCCCGACTGACCGCCGGGT	0.031617641916918605	0	No
GCCCCGACTGACCGGCGGGT	0.031617641916918605	0	No
GCCCCGACTGACCTGCGGAT	0	0.02521888032187353	No
GCCCCGACTGACCTGCGGCT	0	0.02521888032187353	No
GCCCCGACTGACCTGCGGTT	0.031617641916918605	0.0756566409656206	No
GCCCCGACTGACTAGAGGTT	0.031617641916918605	0	No
GCCCCGACTGACTAGCGGTT	0.031617641916918605	0.02521888032187353	No
GCCCCGACTGACTTGAGGCA	0.031617641916918605	0	No
GCCCCGACTGAGCAGCGGTT	0.031617641916918605	0.05043776064374706	No
GCCCCGACTGAGCGGCGGGT	0.031617641916918605	0	No
GCCCCGACTGATCAGCGGTT	0	0.0378283204828103	No
GCCCCGACTGTCCAGCGGTT	0	0.0378283204828103	No
GCCCCGACTGTCCCGCGGTT	0	0.02521888032187353	No
GCCCCGACTTACAAGCGGAT	0.031617641916918605	0	No
GCCCCGACTTACCAGCGGTT	0.031617641916918605	0	No
GCCCCGCCTGACCAGCGGTT	0.06323528383383721	0.05043776064374706	No
GCCCCTACTGACCAGCGGTT	0.04742646287537791	0.02521888032187353	No
GCCCTTTGGAGATAGTCTCT	0.04742646287537791	0	Yes
GCCGCAACTGACCAGCGGGT	0.031617641916918605	0.02521888032187353	No
GCCGCAGCTGACCAGCGGTT	0.031617641916918605	0	No
GCCGCGACTAACCAGCGGTT	0.04742646287537791	0.0378283204828103	No
GCCGCGACTCACCAGCGGTT	0.031617641916918605	0	No
GCCGCGACTGAACAGCGGTT	0.04742646287537791	0.0378283204828103	No
GCCGCGACTGACAAGCGGTT	0.06323528383383721	0.0378283204828103	No
GCCGCGACTGACCAACGGTT	0	0.02521888032187353	No
GCCGCGACTGACCACCGGTT	0	0.02521888032187353	No
GCCGCGACTGACCAGAGGTT	0.031617641916918605	0	No
GCCGCGACTGACCAGCGCTT	0.031617641916918605	0.02521888032187353	No
GCCGCGACTGACCAGCGGAT	0.07904410479229651	0	No
GCCGCGACTGACCAGCGGGT	0.14227938862613373	0.11348496144843088	No
GCCGCGACTGACCAGCGGTC	0	0.05043776064374706	No
GCCGCGACTGACCAGCGGTG	0.031617641916918605	0.02521888032187353	No
GCCGCGACTGACCAGCGGTT	5.89669021750532	6.594737204169928	No
GCCGCGACTGACCAGCGTTT	0.031617641916918605	0.0378283204828103	No
GCCGCGACTGACCAGCTGTT	0	0.02521888032187353	No
GCCGCGACTGACCAGGGGGT	0.031617641916918605	0	No
GCCGCGACTGACCAGGGGTT	0.04742646287537791	0.02521888032187353	No
GCCGCGACTGACCCGCGGTT	0.031617641916918605	0.02521888032187353	No
GCCGCGACTGACCGGCGGGT	0.031617641916918605	0.0378283204828103	No
GCCGCGACTGACCGGCGGTT	0.06323528383383721	0.06304720080468383	No
GCCGCGACTGACCGGTGGTT	0	0.02521888032187353	No
GCCGCGACTGACGAGCGGTT	0.04742646287537791	0	No
GCCGCGACTGACTAGCGGTT	0	0.05043776064374706	No
GCCGCGACTGATCAGCGGTT	0	0.02521888032187353	No
GCCGCGACTGGCCAGCGGTT	0.04742646287537791	0.05043776064374706	No
GCCGCGACTGGCGAGCGGTT	0	0.02521888032187353	No
GCCGCGACTTACCGGTGGTT	0	0.02521888032187353	No
GCCGCGAGTGACCGGCGGGT	0	0.02521888032187353	No
GCCGCGATTGACCAGCGGAT	0	0.02521888032187353	No
GCCGCGATTGACCAGCGGTT	0.04742646287537791	0	No
GCCGCGATTGACCAGGGGGT	0.031617641916918605	0	No
GCCGCGCCTGACCAGCGGTT	0	0.02521888032187353	No
GCCGCGGCTGACCAGCGGGT	0.031617641916918605	0	No
GCCGCGGCTGACCAGCGGTT	0.031617641916918605	0.02521888032187353	No
GCCGCGGCTGACCTGCGGTT	0.031617641916918605	0	No
GCCGCGGGTGCCCAGCGGGT	0	0.02521888032187353	No
GCCGCGTCTGACCAGCGGTT	0	0.0378283204828103	No
GCCGCGTCTGACCAGCGTTT	0	0.02521888032187353	No
GCCGCTACTGACCAGCGGTT	0	0.02521888032187353	No
GCCGTGACTGACCAGCGGTT	0.031617641916918605	0	No
[truncated: 675 more rows]

## Sheet: Figure_4E
barcode_seq	sample1_filtered.fastq	sample2_filtered.fastq	in_ref
AAAAAGAGTTTCCGGGGGGC	0.016337247816922612	0	No
AAAAAGCCCGTTGGGGGGGC	0	0.013072827717016264	No
AAAAAGCGAGGCGAGAGACC	0	0.013072827717016264	No
AAAAATAATTAAGGCCCATA	0	0.013072827717016264	No
AAAACCAATTCTCTTCCCAC	0	0.013072827717016264	No
AAAACGAATGACCCGCCGGC	0.016337247816922612	0	No
AAAACGAATGATCCGCGGTC	0	0.013072827717016264	No
AAAACGAATTAATGTGCTTG	0.016337247816922612	0	No
AAAACGACTGAACCGCTGGC	0.016337247816922612	0	No
AAAACGACTGACCAGCCGGC	0	0.013072827717016264	No
AAAACGACTGACCAGCGGGT	0	0.013072827717016264	No
AAAACGACTGACCCGCGGGT	0.016337247816922612	0	No
AAAACGACTGATCAGCCGGC	0.016337247816922612	0	No
AAAACGACTGATCAGCCGGT	0	0.013072827717016264	No
AAAACGGATGACCCGCCGTT	0	0.013072827717016264	No
AAAACGGATGATCCGTGGGC	0	0.013072827717016264	No
AAAACGGCTGACCAGCGGTT	0	0.013072827717016264	No
AAAACGGCTGATCCGTCGGC	0.016337247816922612	0	No
AAAAGTAAATAAGATGCATG	0	0.013072827717016264	No
AAAATGCTTTTGTCGATTGT	0	0.0392184831510488	Yes
AAACAGACTCACGGGCGGGC	0.016337247816922612	0	No
AAACAGCGCGTTCGGCGAGC	0	0.013072827717016264	No
AAACAGCGCGTTGGGTGAGC	0	0.013072827717016264	No
AAACCAGATGATCCTACGGC	0	0.013072827717016264	No
AAACCAGGTAAGCGTACTCG	0	0.013072827717016264	No
AAACCAGGTAATCCTTCTGC	0	0.013072827717016264	No
AAACCATATAAGCCTACGCC	0	0.013072827717016264	No
AAACCATATTATCCCTCGGC	0	0.013072827717016264	No
AAACCATCATTACTTCCTGG	0.016337247816922612	0	No
AAACCCAAGGCTCCGTCCAT	0	0.013072827717016264	No
AAACCCAAGTCTCGTCTCAT	0	0.013072827717016264	No
AAACCCAATTTTCCTAAAAT	0.016337247816922612	0	No
AAACCGAATGAACCGTCGTG	0	0.013072827717016264	No
AAACCGAATGACCAGCCGGT	0.016337247816922612	0	No
AAACCGAATGACCAGCGGGC	0.016337247816922612	0	No
AAACCGAATGACCCGTCGTC	0.016337247816922612	0	No
AAACCGAATGATCCGTGGTC	0	0.013072827717016264	No
AAACCGAATTAACCTTCGGC	0	0.013072827717016264	No
AAACCGAATTAATAGTCGTT	0.016337247816922612	0	No
AAACCGACTGACCAGCCGTC	0.016337247816922612	0	No
AAACCGACTGACCAGCGGTT	0.016337247816922612	0	No
AAACCGACTGACCAGGGGGT	0	0.013072827717016264	No
AAACCGACTGACCCGCGGTC	0	0.013072827717016264	No
AAACCGACTGATCCGCGGGC	0	0.013072827717016264	No
AAACCGACTGATCCGTCGGC	0	0.013072827717016264	No
AAACCGCCTAGCCCGCCTTG	0.016337247816922612	0	No
AAACCGCCTGACACGCGTTT	0	0.013072827717016264	No
AAACCGCCTGACGCGACGTT	0	0.013072827717016264	No
AAACCGGAGTATCCTTCGGC	0	0.013072827717016264	No
AAACCGGATGACCAGCGGTT	0.016337247816922612	0	No
AAACCGGATGACCCGCGGGC	0	0.013072827717016264	No
AAACCGGATGAGCCTTCGGC	0	0.013072827717016264	No
AAACCGGATGAGCGGTCGCC	0	0.013072827717016264	No
AAACCGGATGATCCGTCGGC	0.032674495633845224	0.06536413858508132	Yes
AAACCGGATGATCCGTGGTT	0.032674495633845224	0	No
AAACCGGCTGACCCGCCGGC	0.016337247816922612	0	No
AAACCGGCTGATCCGCCGGC	0	0.013072827717016264	No
AAACCGGCTGATCCGTGGGC	0.016337247816922612	0	No
AAACCGTATTACCCCAGTGC	0	0.013072827717016264	No
AAACCGTGTGAGCCTACTGC	0.016337247816922612	0	No
AAACCTAATTATCGTTCAGC	0	0.013072827717016264	No
AAACCTACTAGCCCGAGTTG	0.016337247816922612	0	No
AAACCTGCTGACCCGCCGGT	0	0.013072827717016264	No
AAACGAAATTAAGGTGCATT	0.016337247816922612	0	No
AAACGCTATAACAGTTGTGA	0	0.013072827717016264	No
AAACGGAATTAAGGTGCGTG	0.016337247816922612	0	No
AAACGGAATTAAGTTGCGTT	0.016337247816922612	0	No
AAACGGGATTAACGTTCGTC	0	0.013072827717016264	No
AAACGGTATTAATGTTTTTG	0	0.013072827717016264	No
AAACGTAATTAAGGTGCTCG	0	0.013072827717016264	No
AAACGTCCTCCATGAATCAC	0.016337247816922612	0	No
AAACGTCTTTGGGGGACTTG	0	0.013072827717016264	No
AAACGTGACCAAGGTGGAGG	0.016337247816922612	0	No
AAACTATATTACCTGGGCAA	0.016337247816922612	0	No
AAACTATTTAAGGGTACTTG	0.016337247816922612	0	No
AAACTCGAGTTTGGCGGTAA	0.016337247816922612	0	No
AAACTCTATGACCCGGGGAC	0	0.013072827717016264	No
AAACTCTATTTATTGGGGAA	0.016337247816922612	0	No
AAACTGAATAAAGAGTTATT	0	0.013072827717016264	No
AAACTGATTATGTATTCATG	0.016337247816922612	0	No
AAACTGCCTGACGAGCCGTT	0	0.013072827717016264	No
AAACTGCGTAAGGGGGCTCC	0.016337247816922612	0	No
AAACTGCTTAGGGCGACGTG	0	0.013072827717016264	No
AAACTGTATAAGGGTTCTGC	0.016337247816922612	0	No
AAACTTAAGTCGCAAAACAT	0	0.013072827717016264	No
AAACTTCTTAACGCGAGGTG	0	0.013072827717016264	No
AAACTTCTTAGGTCTACTTG	0	0.013072827717016264	No
AAACTTTATTGGGCGACTTG	0	0.013072827717016264	No
AAAGCACTATCCCGGGGCGA	0	0.013072827717016264	No
AAAGCCAAGTCCCGGCACAA	0	0.013072827717016264	No
AAAGTAATGCCCCGTCGCGT	0.016337247816922612	0	No
AAAGTACTGTATTGGCATGT	0.016337247816922612	0	No
AAAGTATGTAAGCGGACTTG	0	0.013072827717016264	No
AAAGTCATTAAACCGGATAA	0.016337247816922612	0	No
AAATCAAAGTCGGCGCACAT	0.016337247816922612	0	No
AAATCAGCGATTCAGTTTTT	0	0.013072827717016264	No
AAATCCAAGACTGCTACCAT	0.016337247816922612	0	No
AAATCCAAGTATCCGCCCGC	0	0.013072827717016264	No
AAATCCAAGTCACCACACAT	0.016337247816922612	0	No
AAATCCAAGTCCCCTCACGT	0	0.013072827717016264	No
AAATCCAAGTTCCCTCGCAG	0	0.013072827717016264	No
AAATCCATGTCTCCACAAAT	0	0.013072827717016264	No
AAATCCGATTCTCCTCACTG	0.016337247816922612	0	No
AAATCGAAGTCTCCTCCCAT	0	0.013072827717016264	No
AAATGTTTTCCAGGTTTCTG	0	0.013072827717016264	No
AAATTATGTAAGGGTACTCG	0.016337247816922612	0	No
AAATTATTTAGGGCTACTCG	0	0.013072827717016264	No
AACAAGAACGTGTACTGTCG	0	0.013072827717016264	No
AACACCACTGAGCGGCGTGT	0.016337247816922612	0	No
AACACCCATGACCGACGGGT	0	0.013072827717016264	No
AACACCCTCCCTAGAGCAAA	0	0.013072827717016264	No
AACACGAATGACCCGCGGGT	0	0.013072827717016264	No
AACACGACGGACCAGCGTCT	0	0.013072827717016264	No
AACACGACTGACCAGCGGGC	0	0.013072827717016264	No
AACACGACTGACCATCGTTT	0	0.013072827717016264	No
AACACGACTTACCAGTTGCG	0	0.013072827717016264	No
AACACGATTATCCGCCGTCT	0	0.013072827717016264	No
AACACGGAAGACCCGTCGTC	0	0.013072827717016264	No
AACACGGACACTTGCCCTAG	0	0.013072827717016264	No
AACACGGATGACCAGCGGGT	0.016337247816922612	0	No
AACACGGATGATCCGCCGGC	0.016337247816922612	0	No
AACACGGCTGACCAGCGGTC	0	0.013072827717016264	No
AACACGTTTGACCAGCGGCT	0	0.013072827717016264	No
AACACTACTGACCAGCAGGT	0.016337247816922612	0	No
AACACTACTGACCGGCGGAT	0	0.013072827717016264	No
AACACTAGTGACCGGCGGTT	0.016337247816922612	0	No
AACACTATAGCCAAGAAAGG	0.016337247816922612	0	No
AACACTATTGCCAAGAATGT	0.016337247816922612	0	No
AACCAGCGCTTTGAGGGGGC	0	0.013072827717016264	No
AACCCACATGGGTTATGCGG	0.016337247816922612	0	No
AACCCGACAGCCCAGAGGTG	0	0.013072827717016264	No
AACCCGACTGACCAGCGGGT	0	0.013072827717016264	No
AACCCGACTGACCCGCCGGT	0.016337247816922612	0	No
AACCCGACTGACCGGGGGGT	0.016337247816922612	0	No
AACCCGACTGCCCAGAGGTT	0.016337247816922612	0	No
AACCCGACTGTCCAGCCGTT	0.016337247816922612	0	No
AACCCGATTGCCAAGAATTT	0.016337247816922612	0	No
AACCCGATTGCCCAAAGGGG	0	0.013072827717016264	No
AACCCGCCTAGGGAGCGGTG	0	0.013072827717016264	No
AACCCGCCTGACCCGACTTT	0.016337247816922612	0	No
AACCCGGATGACCCGTCGGC	0.016337247816922612	0	No
AACCCGGATGATCCGCCGGC	0	0.013072827717016264	No
AACCCGGCTGACCAGCCGTT	0.016337247816922612	0	No
AACCCGGCTGACCCGCCGGC	0	0.013072827717016264	No
AACCCGGCTGACCCGCGGTT	0.016337247816922612	0	No
AACCCTAATGACCAGCGGCT	0	0.013072827717016264	No
AACCCTACTGACAAAAATGT	0.016337247816922612	0	No
AACCCTACTGACCAACAGGG	0.016337247816922612	0	No
AACCGACTTACCCTCGGTCT	0	0.013072827717016264	No
AACCGTAAATAAAAAACAGG	0.016337247816922612	0	No
AACCTGACAGCGAAAAAGTG	0	0.013072827717016264	No
AACCTGATTGCGAAAAATGG	0	0.013072827717016264	No
AACCTGTATGACCAGAGGCC	0	0.013072827717016264	No
AACCTTATAGCGAAAAATGG	0.016337247816922612	0.02614565543403253	Yes
AACCTTATATCTAATAATGT	0	0.013072827717016264	No
AACGATTTTAGAGTGTCTTG	0	0.013072827717016264	No
AACGCCACACACCTACGGTT	0	0.013072827717016264	No
AACGCCACGCCTCCCAACTT	0	0.013072827717016264	No
AACGCGACTGCCCAGTGGTT	0.016337247816922612	0	No
AACGTCTCTCCGCAGTAGTT	0	0.013072827717016264	Yes
AACGTCTGTCCGGATTATTG	0.016337247816922612	0	No
AACGTGAATTAAGGTTTACT	0	0.013072827717016264	No
AACGTTACTCGTCCCAGTTG	0	0.013072827717016264	No
AACTACGTCGCGTACGGTTC	0.016337247816922612	0	Yes
AACTAGGATGACAGGCCGCT	0.016337247816922612	0	No
AACTCACAATCCCCTCGCAA	0	0.013072827717016264	No
AACTGACTTACCCTCGTTCT	0	0.05229131086806506	Yes
AACTGATTTCCAAGCGTTAT	0.016337247816922612	0	No
AACTGTTTTCCAAGCGTCAG	0.016337247816922612	0	No
AACTTGTATTACCCTAGTAC	0.016337247816922612	0	No
AACTTTTGCGGACGTTGTAT	0	0.013072827717016264	Yes
AAGAAGGCAGACAAGCCGCT	0	0.013072827717016264	No
AAGAATAATGACCAGGCGCT	0.016337247816922612	0	No
AAGACGGCGCTTTGAGGTCT	0.016337247816922612	0	No
AAGACTAGTGGGTCGGGTTG	0.016337247816922612	0	No
AAGAGTAGTTGAGGAGCATG	0	0.013072827717016264	No
AAGCATAATTATTGTCCTTT	0	0.013072827717016264	No
AAGCCATCCGGAACGATGTG	0.016337247816922612	0	No
AAGCCATTTAAGACGTGTAC	0.016337247816922612	0	No
AAGCCGGCTGACCCGTCGGC	0.016337247816922612	0	No
AAGCCTGTTGAGTCGGGTTG	0	0.013072827717016264	No
AAGCCTTTTGAGTCGGTATG	0	0.013072827717016264	No
AAGCCTTTTGCGTAGAATTG	0.016337247816922612	0	No
AAGCGATATTAAGGTGCATG	0	0.013072827717016264	No
AAGCGCATAGGGGTACAAGG	0	0.013072827717016264	No
AAGCGTAATTAAGGTGCAGT	0.016337247816922612	0	No
AAGCGTATTTATGGTGCTTG	0	0.013072827717016264	No
AAGCGTTATTAAAGTGCATG	0	0.013072827717016264	No
AAGCGTTTTGAGCGGGATTC	0.016337247816922612	0	No
AAGCGTTTTTTGAATTGGTC	0	0.013072827717016264	No
AAGCGTTTTTTGAATTGTTT	0	0.013072827717016264	Yes
AAGCTAAATTAAGCTATGTG	0	0.013072827717016264	No
AAGCTATCCCGAACGATATC	0.016337247816922612	0	No
AAGCTTAATTAAGGGATGTG	0	0.013072827717016264	No
AAGCTTTTCGAGACGGGTTG	0.016337247816922612	0	No
AAGGCTTTTGAGTTTGGTTG	0.016337247816922612	0	No
AAGGTCATACCTATACGAAA	0	0.013072827717016264	Yes
AAGGTTTTTAAGATGGTTCC	0	0.013072827717016264	No
AAGTATGAAGACAGGGCGCT	0.016337247816922612	0	Yes
AAGTCGTATTACCCCAGTCC	0.016337247816922612	0	No
AAGTTATGTCGGCAGAGTTA	0.016337247816922612	0	No
AAGTTATTAGAGTGGCATTC	0.016337247816922612	0	No
AAGTTTTATTAGGCCAGTCC	0	0.013072827717016264	No
AATACAGACGTGCTGGTGTG	0	0.013072827717016264	No
AATACCACTGGACTTATAAT	0.016337247816922612	0	No
AATACGACTAATCACCGGCA	0.016337247816922612	0	No
AATACGACTGACTAGTGGCT	0.016337247816922612	0	No
AATACGACTTTATATCTTCG	0	0.013072827717016264	No
AATACGATTATTCGCCGGCT	0.016337247816922612	0	No
AATACGATTGAGGGGCGTCT	0	0.013072827717016264	No
AATACGTTAGACTGGTTTCG	0	0.013072827717016264	No
AATACTGAGGTCTCCTTGCC	0	0.013072827717016264	No
AATAGGATATTCTAGTGGCT	0.016337247816922612	0	No
AATAGGGTACCAAGCTACAT	0.016337247816922612	0	No
AATAGTAATTTTGGCGAATG	0	0.013072827717016264	No
AATATGATTGTTGGGCGTTA	0.016337247816922612	0	No
AATATGGCTGTTGGCCGGCA	0	0.013072827717016264	No
AATATGGTGATTGGCCGTCA	0.016337247816922612	0	Yes
AATATGGTTAATGGCCGTCA	0	0.013072827717016264	No
AATATGGTTGTTAGCCGGCA	0	0.013072827717016264	No
AATATTCGTAAGGATGATCG	0.016337247816922612	0	No
AATCCATATAAGGCGACTGG	0	0.013072827717016264	No
AATCCGAATGACTCCTGGCC	0.016337247816922612	0	No
AATCCTGAGGTCTCCTGGCC	0.016337247816922612	0	No
AATCCTGAGGTGTCCTTGCC	0.06534899126769045	0.02614565543403253	Yes
AATCCTGATGTGTCCTGGCT	0	0.013072827717016264	No
AATCGAAATTACGGTGAATG	0.016337247816922612	0	No
AATCGCGTTCCAAGGTTTGA	0	0.013072827717016264	No
AATCGGATATAAGGTTTTCG	0.016337247816922612	0	No
AATCGTAAGTAAGGAACTTG	0	0.013072827717016264	No
AATCGTATGATTGGTGCTTG	0.016337247816922612	0	No
AATCGTTTTCCAAGCTCCGT	0	0.013072827717016264	No
AATCGTTTTCCATTCTTCGT	0.016337247816922612	0	No
AATCTAAATTACGATGAATT	0	0.013072827717016264	No
AATGAATTCGTGACTTGAAT	0	0.013072827717016264	No
AATGGCATTTGAAGGGATAA	0.016337247816922612	0	No
AATGGTTTTTTTTATTTTCA	0	0.013072827717016264	No
AATGTTTTTCCAAGCTTCAT	0	0.013072827717016264	No
AATTAATGTAAGGGTTCTCG	0.016337247816922612	0	No
AATTCCCAGGACCGACTGGT	0.016337247816922612	0	No
AATTCCCAGGAGCGACTTGT	0	0.013072827717016264	Yes
AATTCGCAGGAGCGACTTGT	0.016337247816922612	0	No
AATTCGCATTAGCGCCGTGT	0.016337247816922612	0	No
AATTCTTGGGAGTGTTCTCG	0.016337247816922612	0	No
AATTGATGTACGAGAGTTGG	0	0.013072827717016264	No
AATTGATTTCCAAGGTTCAT	0	0.013072827717016264	No
AATTGATTTCTAACTGGCAG	0.016337247816922612	0	No
AATTGCTTTACCACAGTATC	0.016337247816922612	0	No
AATTGCTTTCCTAACAATAT	0	0.013072827717016264	No
AATTGGGTTCCAAGGTCGAC	0.016337247816922612	0	No
AATTGGTCTTTATGGTTTCG	0	0.013072827717016264	No
AATTGGTTATTATGTTTTCG	0.06534899126769045	0.02614565543403253	No
AATTGGTTTCCAAGCTTCCG	0	0.013072827717016264	No
AATTGGTTTTCAAGCTATAG	0.016337247816922612	0	No
AATTGTATATTAGGTTTTTG	0.016337247816922612	0	No
AATTGTCCATAGTTCGTAAC	0.1306979825353809	0.0392184831510488	Yes
AATTGTCTTCCAGGCTTCAT	0.016337247816922612	0	No
AATTGTTGGCCAAGCTTCAT	0.016337247816922612	0	No
AATTGTTTACCATGCTTCAT	0	0.013072827717016264	No
AATTGTTTTCCAAGCGGCAT	0.016337247816922612	0	No
AATTGTTTTCCAAGCTTCAT	16.50062029509184	13.255847305054493	Yes
AATTGTTTTCCACGCTTAAT	0	0.013072827717016264	No
AATTGTTTTCTAAGCTCCAT	0.016337247816922612	0	No
AATTGTTTTCTATGCTTCTT	0	0.013072827717016264	No
AATTGTTTTCTTAGCTTCGT	0.016337247816922612	0	No
AATTGTTTTGAAAACTTGAT	0.016337247816922612	0	No
AATTGTTTTTCAAACTTCTT	0.016337247816922612	0	No
AATTGTTTTTCAACCTTTAT	0.016337247816922612	0	No
AATTTAAAGTCTCCCCACAT	0	0.013072827717016264	No
AATTTATATCCAAGCTTCAT	0	0.013072827717016264	No
AATTTATGTAAGGGCCCTCG	0	0.013072827717016264	No
AATTTATTCTACTGGGGTTT	0.016337247816922612	0	No
AATTTCTTTACCTCAGGTGC	0	0.013072827717016264	No
AATTTGAAGTCTCGTCGCCT	0	0.013072827717016264	No
AATTTGGTTCCAAGCTTGCT	0	0.013072827717016264	No
AATTTTTTTCCAAGTTTCAT	0.016337247816922612	0	No
AATTTTTTTCCAATCTTCTT	0	0.013072827717016264	No
AATTTTTTTCCAGTCTGCAT	0.016337247816922612	0	No
ACAAAAACTTACCGTACTTG	0	0.013072827717016264	No
ACAAACAACAACCGGAGGTT	0.016337247816922612	0	No
ACAAAGACTGACCAGCCTTT	0	0.013072827717016264	No
ACAAAGACTGACCGGCGAGC	0	0.013072827717016264	No
ACAAAGACTGACCGGCGGGT	0.016337247816922612	0	No
ACAAAGACTGACTTAGCGAT	0	0.013072827717016264	No
ACAAAGACTGGTCGGATTTT	0	0.013072827717016264	No
ACAAAGCATGATAGGCGGAT	0	0.013072827717016264	No
ACAAAGCATGGCAGGCGGAT	0	0.013072827717016264	No
ACAAATACAGACCAGCGGTT	0.016337247816922612	0	No
ACAAATACTTACCTACCGTA	0	0.013072827717016264	No
ACAAATACTTACCTAGCTTA	0.016337247816922612	0	No
ACAAATACTTACCTGGGTTA	0	0.013072827717016264	No
ACAAATCATGGTAGTGTGAT	0.016337247816922612	0	No
ACAAATCCAGGCCGTATGGG	0	0.013072827717016264	No
ACAACAAATGATCCGCGGGC	0	0.013072827717016264	No
ACAACAACTAACCGGCCGTT	0	0.013072827717016264	No
ACAACAACTTCCCAGCGGTT	0	0.013072827717016264	No
ACAACCAATGACCTACGGTT	0.016337247816922612	0	No
ACAACCACTGACAGGCGGGC	0.016337247816922612	0	No
ACAACCACTGACCAGCGATT	0	0.013072827717016264	No
ACAACCACTGATCAGAGGTT	0	0.013072827717016264	No
ACAACCAGTTGCCGGAGTCT	0.016337247816922612	0	No
ACAACCAGTTGTCGGAGTTT	0.016337247816922612	0	No
ACAACCTCTGACCAGCGGAA	0	0.013072827717016264	No
ACAACGAATGACCGGCGGTT	0.016337247816922612	0	No
ACAACGAATGATCCGCGGTT	0.016337247816922612	0	No
ACAACGAATGGTCAGCGGTT	0.016337247816922612	0	No
ACAACGAATTACGGTCCGTG	0	0.013072827717016264	No
ACAACGACAGACCCGCGGTT	0.016337247816922612	0	No
ACAACGACAGATCGGCTTGT	0.016337247816922612	0	No
ACAACGACCGACTAGAGGTT	0.016337247816922612	0	No
ACAACGACTGAAGAGCGGTT	0.016337247816922612	0	No
ACAACGACTGACCAGCCGGT	0	0.013072827717016264	No
ACAACGACTGACCAGCGGAC	0.016337247816922612	0	No
ACAACGACTGACCAGCGTAA	0	0.013072827717016264	No
ACAACGACTGACCAGCGTTG	0	0.013072827717016264	No
ACAACGACTGACCCGTCGGT	0.016337247816922612	0	No
ACAACGACTGACCGGCGTGA	0	0.013072827717016264	No
ACAACGACTGACCGTAGTGG	0.016337247816922612	0	No
ACAACGACTGATCCGTCGGC	0	0.013072827717016264	No
ACAACGACTGGCCAGAGGTT	0.016337247816922612	0	No
ACAACGACTGGCCGGCTGGG	0	0.013072827717016264	No
ACAACGACTGGTAACCGGAG	0	0.013072827717016264	No
ACAACGACTTACCAGCGGCG	0	0.013072827717016264	No
ACAACGACTTACCATAGGCT	0.016337247816922612	0	No
ACAACGACTTACCATCCGTG	0.016337247816922612	0	No
ACAACGACTTATCGGAGGTG	0	0.013072827717016264	No
ACAACGCATGGCAGGCGGTT	0.016337247816922612	0	No
ACAACGCATTGTAGGGGGAT	0	0.013072827717016264	No
ACAACGCCAGGCCATCTGTT	0.016337247816922612	0	No
ACAACGCCGGACGAGCGGTT	0	0.013072827717016264	No
ACAACGCCTGGCCGGATGTT	0.016337247816922612	0	No
ACAACGCCTGGTAGGCGGAT	0	0.013072827717016264	No
ACAACGCTTGGCGAGAGGTT	0	0.013072827717016264	No
ACAACGCTTGGGCCGACGTT	0.016337247816922612	0	No
ACAACGGATGACCAGCGGTC	0	0.013072827717016264	No
ACAACGGATGACCAGTCGTC	0.016337247816922612	0	No
ACAACGGCTGACCCGTGGGC	0	0.013072827717016264	No
ACAACGGCTGATCAGTCGGT	0.016337247816922612	0	No
ACAACGTCTGACCTGTGGTT	0.016337247816922612	0	No
ACAACTAATGAACGTCGGTG	0.016337247816922612	0	No
ACAACTAATTACGGTGCGTG	0	0.013072827717016264	No
ACAACTACTTAACAGCGGTT	0.016337247816922612	0	No
ACAAGTAATGAAGGTGCATG	0.016337247816922612	0	No
ACAAGTACTTACCGTGCGTG	0.016337247816922612	0	No
ACAATAGCTGCTTCGATTGT	0.016337247816922612	0	No
ACAATATGTAACGGTATTTG	0	0.013072827717016264	No
ACAATCACTGATCGGCGTCG	0.016337247816922612	0	No
ACAATCTATTTCTAGGGTTA	0	0.013072827717016264	No
ACAATCTCTCTCTTGGGTAA	0.016337247816922612	0	No
ACAATGACTGGCCGGAGGCT	0.016337247816922612	0	No
ACAATTACTTACGGTACTTG	0.016337247816922612	0	No
ACACAGACTTACCACCTGTG	0.016337247816922612	0	No
ACACAGCGTGACCGGCGGTT	0.016337247816922612	0	No
ACACATTTTAAGTTGGGTTG	0.016337247816922612	0	No
ACACCAATTTATAAGTCATT	0	0.013072827717016264	No
ACACCAATTTCTAAGCCGTT	0.016337247816922612	0	No
ACACCATATGTGTTGTGTTG	0	0.013072827717016264	No
ACACCCACTGACCTGCGGTT	0	0.013072827717016264	No
ACACCCAGCTCACGTGCATC	0.016337247816922612	0	No
ACACCCTATGACTTGGGTTA	0.016337247816922612	0	No
ACACCCTTTGATTTCGGCTG	0	0.013072827717016264	No
ACACCGAATGAACAGCCATT	0.016337247816922612	0	No
ACACCGAATGATCAGCCGGC	0	0.013072827717016264	No
ACACCGACCTACCAGGGGGC	0.016337247816922612	0	No
ACACCGACTGACAAGCGGTT	0.016337247816922612	0	No
ACACCGACTGACCAGCGGGT	0.016337247816922612	0.013072827717016264	No
ACACCGACTGACCAGTCGTC	0	0.013072827717016264	No
ACACCGACTGATCAGCCGTC	0.016337247816922612	0	No
ACACCGACTGATCCGCCGTC	0	0.013072827717016264	No
ACACCGCCTGACCGGCTGTG	0.016337247816922612	0	No
ACACCGCTTTGAGGGGTGTG	0	0.013072827717016264	No
ACACCGGATGACCCGTGGTT	0.016337247816922612	0	No
ACACCGGATGATCCGCCGGC	0	0.013072827717016264	No
ACACCGGATGATCCGTGGGC	0	0.013072827717016264	No
ACACCGGCCGACCCGTCGTC	0	0.013072827717016264	No
ACACCGGCTGACCCGCCGTC	0	0.013072827717016264	No
ACACCGGCTGACCCGCGGGC	0.016337247816922612	0	No
ACACCGGCTGACCCGCGGTT	0.016337247816922612	0	No
ACACCGGCTGATCAGCCGGT	0.016337247816922612	0	No
ACACCGGCTGATCCGTCGGC	0.016337247816922612	0	No
ACACCGTCTGTCGGGCGGTT	0.016337247816922612	0	No
ACACCTAATTAACGTGCATG	0	0.013072827717016264	No
ACACCTAATTAAGGGCCATG	0	0.013072827717016264	No
ACACCTACTTAACGGGGATG	0	0.013072827717016264	No
ACACCTATTGGCCAGCGGTT	0	0.013072827717016264	No
ACACCTTCATAACGTCCAGG	0.016337247816922612	0	No
ACACCTTGGGTGCTTGCTGG	0.016337247816922612	0	No
ACACCTTTTACGGGGGGTTT	0	0.013072827717016264	No
ACACCTTTTAGGTCGGGTTG	0.016337247816922612	0	No
ACACCTTTTGAGCAGGACTG	0.016337247816922612	0	No
ACACCTTTTGAGCCGGCGTG	0.016337247816922612	0	No
ACACCTTTTGAGCCGGCTTG	0	0.013072827717016264	No
ACACCTTTTTAGGTGGGTTG	0	0.013072827717016264	No
ACACGAAATTAAGGTGCATA	0.016337247816922612	0	No
ACACGAATATACGGTGCTTG	0.016337247816922612	0	No
ACACGACATTAAGGTGCATG	0.016337247816922612	0	No
ACACGGAATTAATGTGCATG	0	0.013072827717016264	No
ACACGGAATTACGATCGATT	0	0.013072827717016264	No
ACACGGACTTAACGGCCATG	0.016337247816922612	0	No
ACACGTAAATAAGGGGCAGG	0.016337247816922612	0	No
ACACGTAATGAAGGTCCATG	0.016337247816922612	0	No
ACACGTAATGAATTTTCATT	0.016337247816922612	0	No
ACACGTAATTAAGGGGCATT	0	0.013072827717016264	No
ACACGTAATTAAGGGGGATG	0	0.013072827717016264	No
ACACGTAATTATGGTGTATG	0	0.013072827717016264	No
ACACGTAATTATTGTGCATG	0.016337247816922612	0	No
ACACGTACTTAAGAGGCATG	0	0.013072827717016264	No
ACACGTAGTTAAGGTAGTTG	0	0.013072827717016264	No
ACACGTGATTAAGGGGCATG	0	0.013072827717016264	No
ACACTATATCTCCTGGGGAA	0	0.013072827717016264	No
ACACTATGTGCGTTGCTATT	0	0.013072827717016264	No
ACACTCTAGCTCTTTGCGTA	0	0.013072827717016264	No
ACACTGACTAGCGCGAGTTT	0	0.013072827717016264	No
ACACTGACTTACCATAGGCT	0	0.013072827717016264	No
ACACTGCTTGACCCGAGGTT	0.016337247816922612	0	No
ACACTGTATGTCTGGTGGAA	0	0.013072827717016264	No
ACACTGTCTTACCAGCGTTT	0	0.013072827717016264	No
ACACTTAATTACGGTGGAGG	0	0.013072827717016264	No
ACACTTAATTAGGGTTCATG	0	0.013072827717016264	No
ACACTTATTTTAGGCGGATG	0.016337247816922612	0	No
ACACTTTATGTCTGTGGTAA	0.016337247816922612	0	No
ACACTTTTTGGGTCGGGTTG	0	0.013072827717016264	No
ACAGAGCATGATAAGGGGAT	0.016337247816922612	0	No
ACAGCATTTAACAGTTGTTC	0.016337247816922612	0	No
ACAGCGAATGGCAGGCGGAT	0.016337247816922612	0	No
ACAGCGACTGACCAACGGTT	0.016337247816922612	0	No
ACAGCTAATGATAATGTGAT	0	0.013072827717016264	No
ACAGGGAATTAAGGTGGTTG	0	0.013072827717016264	No
ACAGGGTCTGAGGAGCAGTT	0.016337247816922612	0	No
ACAGGTATAAAGAGAGCGTC	0	0.013072827717016264	No
ACAGGTATTGTGTTGGGGTG	0.016337247816922612	0	No
ACAGGTTTTTAAGGTGCATG	0	0.013072827717016264	No
ACAGTAAAATAATGTGCTGG	0.016337247816922612	0	No
ACAGTAAATTAAGGTGGATG	0	0.013072827717016264	No
ACAGTACTCCACTGGGGTTA	0	0.013072827717016264	No
ACATAATATGGTTCGCGTGT	0	0.013072827717016264	No
ACATAGCCAGATTGGAGTGT	0	0.013072827717016264	No
ACATATATTGGTCGTATGTG	0	0.013072827717016264	No
ACATATCTAGGCTAGAGGTT	0.016337247816922612	0	No
ACATCCACTGACCAGCGGCT	0.016337247816922612	0	No
ACATCCACTTGCCGTAGTCG	0.016337247816922612	0	No
ACATCCAGTTGCCGGAGTCG	0	0.013072827717016264	No
ACATCCAGTTGTCAGAGTCT	0	0.013072827717016264	No
ACATCGAGCTTGCCTTCTCG	0.016337247816922612	0	No
ACATCTAATTTAGTTGCGTT	0.016337247816922612	0	No
ACATGCAAGTTTCTTTACGT	0	0.013072827717016264	No
ACATGTAAATAATCAACCTG	0	0.013072827717016264	No
ACATGTAATTAAGGTGATTA	0	0.013072827717016264	No
ACATGTAATTGTCGTGCATG	0	0.013072827717016264	No
ACATTCAATTGTCCTAACAG	0	0.013072827717016264	No
ACATTCACTGGACGGAATTG	0	0.013072827717016264	No
ACATTCACTTACCGTAGTCT	0	0.013072827717016264	No
ACATTCAGTTGTCGTAGTCG	0.016337247816922612	0.013072827717016264	Yes
ACATTCTATTTGTTGGCTAC	0	0.013072827717016264	No
ACATTGACTGACCAGAGGCT	0.016337247816922612	0	No
ACATTGACTGATCGGAGGCT	0.016337247816922612	0	No
ACATTGAGTTGTCGGAGTCG	0.016337247816922612	0	No
ACATTGGATGAGCGTCCTCG	0	0.013072827717016264	No
ACCAAAAATGACCAGGCGCT	0.016337247816922612	0	No
ACCAAAAATGACCTGGCGCC	0	0.013072827717016264	No
ACCAAAAATTACCTGCCTCT	0.016337247816922612	0	No
ACCAAAAATTACCTGGCTCC	0	0.013072827717016264	No
ACCAAAAATTGCCAGCCTCT	0.016337247816922612	0	No
ACCAAAACTAAACGGGGGTT	0	0.013072827717016264	No
ACCAAAACTGACCCGGCGTC	0	0.013072827717016264	No
ACCAAAACTTGCCTGCCTCC	0	0.013072827717016264	No
ACCAAAACTTGCCTGCCTCT	0.016337247816922612	0	No
ACCAAACATTACCTGGCTTG	0.016337247816922612	0	No
ACCAAATATGAATCGCTGTT	0	0.013072827717016264	No
ACCAACACTGGACTTAGACT	0	0.013072827717016264	No
ACCAACACTGGCCAGAGGCA	0	0.013072827717016264	No
ACCAAGAACAACTAGAGGTT	0.016337247816922612	0	No
ACCAAGAATAACCAGCGGTT	0.016337247816922612	0	No
ACCAAGAATGACAAGGCGCT	0.016337247816922612	0	No
ACCAAGAATGACAATCGGAT	0.016337247816922612	0	No
ACCAAGAATGGCCTGCGGCT	0	0.013072827717016264	No
ACCAAGAATTACCAGCGGCC	0	0.013072827717016264	No
ACCAAGAATTGCAGGGGGAT	0.016337247816922612	0	No
ACCAAGACAGACCAGCTGTG	0	0.013072827717016264	No
ACCAAGACTAACCATCTGTT	0.016337247816922612	0	No
ACCAAGACTGACCAGCCGCC	0	0.013072827717016264	No
ACCAAGACTGACCAGCGTTG	0	0.013072827717016264	No
ACCAAGACTGACCGGCGGGG	0	0.013072827717016264	No
ACCAAGACTGACCTGCTGTT	0	0.013072827717016264	No
ACCAAGACTGACGAGCGGTC	0	0.013072827717016264	No
ACCAAGACTGTCCAGCGGGT	0	0.013072827717016264	No
ACCAAGACTGTCCCGCGATT	0.016337247816922612	0	No
ACCAAGACTGTTCGGCGGTT	0	0.013072827717016264	No
ACCAAGCATGACAGGGTGAT	0	0.013072827717016264	No
ACCAAGCCTGACCAGAGGTT	0	0.013072827717016264	No
ACCAAGCGTGTCAAACGGGT	0	0.013072827717016264	No
ACCAAGGATAAATGGAGATG	0	0.013072827717016264	No
ACCAAGGCTGACGATCGGTT	0	0.013072827717016264	No
ACCAATAATGGGTTGGGTTG	0.016337247816922612	0	No
ACCAATACTAATCGGAGGTT	0	0.013072827717016264	No
ACCAATACTTACCTCCTTTA	0	0.013072827717016264	No
ACCAATCCTGACTGGAGGTT	0.016337247816922612	0	No
ACCACAAACGACCAGCGGTG	0	0.013072827717016264	No
ACCACAAATGACCCACGGTT	0	0.013072827717016264	No
ACCACAAATGACCTGGCTCC	0	0.013072827717016264	No
ACCACAAATTGCCTGGCTCC	0.016337247816922612	0	No
ACCACAACACACCAGCGGGA	0	0.013072827717016264	No
ACCACAACACACCGGGGGGT	0.016337247816922612	0	No
ACCACAACAGACCAGGGGGA	0.016337247816922612	0	No
ACCACAACAGACCGGCGGGT	0.016337247816922612	0	No
ACCACAACAGGGGAGGGATT	0	0.013072827717016264	No
ACCACAACCGACCCTCGGAT	0.016337247816922612	0	No
ACCACAACCGACGATCTGTT	0.016337247816922612	0	No
ACCACAACGCACTAGCTGTT	0.016337247816922612	0	No
ACCACAACGGCTTAACTGTT	0	0.013072827717016264	No
ACCACAACTGACCAACTGTT	0	0.013072827717016264	No
ACCACAACTGACCAGCCGCT	0.016337247816922612	0	No
ACCACAACTGACCGGGGGTA	0	0.013072827717016264	No
ACCACAACTGACTGGCGGTA	0.016337247816922612	0	No
ACCACAACTGCCCAGAGGTT	0.016337247816922612	0	No
ACCACAACTGCGCACCGGTT	0.016337247816922612	0	No
ACCACAACTGGGTTGAGTTT	0	0.013072827717016264	No
ACCACAACTTACCTGGCGCT	0.016337247816922612	0	No
ACCACAACTTACCTGGGGTC	0	0.013072827717016264	No
ACCACAACTTGGCTGTGGTT	0	0.013072827717016264	No
ACCACAAGTGACTTGTGGGC	0.016337247816922612	0	No
ACCACAATACACTAACGTGA	0.016337247816922612	0	No
ACCACAATTCACCAGCGGGT	0.016337247816922612	0	No
ACCACAATTGACCAGAGGTT	0	0.013072827717016264	No
ACCACAATTGACCAGGGGGT	0.016337247816922612	0	No
ACCACAATTGACCAGGGTGA	0.016337247816922612	0	No
ACCACAATTGACCGGCGGGT	0	0.013072827717016264	No
ACCACAATTGACCGGGGGTT	0	0.013072827717016264	No
ACCACAATTGAGCAGCGGTT	0	0.013072827717016264	No
ACCACACCACACCAGCGGGT	0.016337247816922612	0	No
ACCACACCACACCAGCGTGA	0.016337247816922612	0	No
ACCACACCAGACCAGCGGTA	0	0.013072827717016264	No
ACCACACCAGACCAGGGGTT	0.016337247816922612	0	No
ACCACACCTCACCAGCGGGA	0.032674495633845224	0	No
ACCACACCTGACCGGGGGGA	0	0.013072827717016264	No
ACCACACCTGACTAGCCGGT	0	0.013072827717016264	No
ACCACACTACACCGGGGGTA	0	0.013072827717016264	No
ACCACACTACACTAGGGGTA	0	0.013072827717016264	No
ACCACACTAGACCAGCGGTA	0.016337247816922612	0	No
ACCACACTAGACCGGGGGGT	0	0.013072827717016264	No
ACCACACTTCACCAGCGTGT	0.016337247816922612	0	No
ACCACACTTCACTGGCGTGA	0	0.013072827717016264	No
ACCACACTTGACCAGCGGGT	0	0.013072827717016264	No
ACCACACTTGACTAGCGGTT	0	0.013072827717016264	No
ACCACATATCCCTCGCGGTT	0.016337247816922612	0	No
ACCACATATGCCTCGCGGTT	0	0.013072827717016264	No
ACCACATCCGACCCGACGTT	0.016337247816922612	0	No
ACCACATCTCACCAACGGTT	0.016337247816922612	0	No
ACCACATCTGACCCGCGGTT	0.016337247816922612	0	No
ACCACATCTGCCTCGCGGTT	0.016337247816922612	0	No
ACCACATCTGCTCAGCTGTT	0.016337247816922612	0	No
ACCACCACACCTCTACGGTA	0.016337247816922612	0	No
ACCACCACTGACCAGAGGTA	0	0.013072827717016264	No
ACCACCACTTACCGTCGTCG	0.016337247816922612	0	No
ACCACCAGCTCTCAGCTTTC	0.016337247816922612	0	No
ACCACCAGTGACCACCGGGT	0.016337247816922612	0	No
ACCACCAGTGACCGTAGGCT	0	0.013072827717016264	No
ACCACCTATGACCAGCGGAT	0	0.013072827717016264	No
ACCACCTCTGACCAGCGGTA	0	0.013072827717016264	No
ACCACCTTTGAGGTGGGTTG	0.016337247816922612	0	No
ACCACGAAAGTCTAGAGGTT	0	0.013072827717016264	No
ACCACGAACGAACAAAGATT	0	0.013072827717016264	No
ACCACGAATCACCAGGGGTT	0.016337247816922612	0	No
ACCACGAATGAAGACGGGAT	0	0.013072827717016264	No
ACCACGAATGAAGAGCTACT	0	0.013072827717016264	No
ACCACGAATGACCAAGGGTT	0	0.013072827717016264	No
ACCACGAATGACCAGAGGTG	0	0.013072827717016264	No
ACCACGAATGACCAGCCGCC	0	0.013072827717016264	No
ACCACGAATGACCAGTGATT	0	0.013072827717016264	No
ACCACGAATGACCCGCGGTT	0.08168623908461306	0	No
ACCACGAATGGCCAGCGGCT	0.016337247816922612	0	No
ACCACGAATGGCCAGGGGTT	0.016337247816922612	0	No
ACCACGAATTACCTGCGTGT	0.016337247816922612	0	No
ACCACGAATTACGAGCCATT	0.016337247816922612	0	No
ACCACGAATTTGCATTGTGT	0	0.013072827717016264	No
ACCACGACAAACCCGCGGCA	0	0.013072827717016264	No
ACCACGACAGACCAGCGTCG	0	0.013072827717016264	No
ACCACGACAGACCAGCGTGT	0	0.013072827717016264	No
ACCACGACAGACCGGGGGGA	0.016337247816922612	0	No
ACCACGACAGACTATCTTGT	0	0.013072827717016264	No
ACCACGACAGCGAAAAAGTT	0.016337247816922612	0	No
ACCACGACAGGCCAGCTGGT	0.016337247816922612	0	No
ACCACGACCAACCAGCGGTT	0.016337247816922612	0	No
ACCACGACCAACCAGCTGTT	0	0.013072827717016264	No
ACCACGACCATCCAGCGGTT	0	0.013072827717016264	No
ACCACGACCGACCAGCTGAT	0.016337247816922612	0	No
ACCACGACCGACCATCATTT	0.016337247816922612	0	No
ACCACGACCGACCGGCGTTC	0.016337247816922612	0	No
ACCACGACCGATCAGCGGGC	0	0.013072827717016264	No
ACCACGACCGTCGAGTGGTT	0	0.013072827717016264	No
ACCACGACGCCTCCGCGGTT	0.016337247816922612	0	No
ACCACGACGGACCACATGTT	0	0.013072827717016264	No
ACCACGACGGACCATAGTTT	0.016337247816922612	0	No
ACCACGACGTACCAGCTGTT	0.016337247816922612	0	No
ACCACGACTAAACAGAGATT	0	0.013072827717016264	No
ACCACGACTAACCGCCGGCT	0	0.013072827717016264	No
ACCACGACTCGGCAGCGGTT	0.016337247816922612	0	No
ACCACGACTGAACACCGGAT	0.016337247816922612	0	No
ACCACGACTGACAAACGTGG	0.016337247816922612	0	No
ACCACGACTGACCAACTTGT	0.016337247816922612	0	No
ACCACGACTGACCAGCTTGG	0.016337247816922612	0	No
ACCACGACTGACCAGTCGGT	0	0.013072827717016264	No
ACCACGACTGACCATCGGCG	0	0.013072827717016264	No
ACCACGACTGACCCGCCGTC	0	0.013072827717016264	No
ACCACGACTGACCCGCGGGC	0	0.013072827717016264	No
ACCACGACTGACCCGGGGAT	0	0.013072827717016264	No
ACCACGACTGACCCGTTGCT	0	0.013072827717016264	No
ACCACGACTGACCGGCGTTA	0.016337247816922612	0	No
ACCACGACTGACCGTAGGCG	0.016337247816922612	0	No
ACCACGACTGACCGTCGTTG	0	0.013072827717016264	No
ACCACGACTGACGAGCTTGT	0.016337247816922612	0	No
ACCACGACTGACGCGCGGAT	0	0.013072827717016264	No
ACCACGACTGACTAGTGGTC	0	0.013072827717016264	No
ACCACGACTGATCCCCGGTT	0.016337247816922612	0	No
ACCACGACTGATTAGCGGCA	0.016337247816922612	0	No
ACCACGACTGCCTACCGTTT	0	0.013072827717016264	No
ACCACGACTGCCTTGCGGTC	0.016337247816922612	0	No
ACCACGACTGCGTAGCGGTT	0	0.013072827717016264	No
ACCACGACTGGCCACCGGTG	0	0.013072827717016264	No
ACCACGACTGGCGCCCGGTT	0	0.013072827717016264	No
ACCACGACTGTCCAGAGAAT	0	0.013072827717016264	No
ACCACGACTGTCCAGCGGCG	0	0.013072827717016264	No
ACCACGACTGTCCCACGGTA	0	0.013072827717016264	No
ACCACGACTTAACTAGGGTA	0.016337247816922612	0	No
ACCACGACTTACCAGCAATA	0	0.013072827717016264	No
ACCACGACTTACCAGCGGCC	0	0.013072827717016264	No
ACCACGACTTACCAGCGTCC	0.016337247816922612	0	No
ACCACGACTTACCAGCTTTT	0.016337247816922612	0	No
ACCACGACTTACCATCGGTG	0.032674495633845224	0	No
ACCACGACTTACCATGGATT	0	0.013072827717016264	No
ACCACGACTTACCATTGTGA	0.016337247816922612	0	No
ACCACGACTTACCGGCTGTT	0.016337247816922612	0	No
ACCACGACTTACCGGTGGTG	0	0.013072827717016264	No
ACCACGACTTACTATTGGGT	0.016337247816922612	0	No
ACCACGACTTCCGAGAGGCT	0	0.013072827717016264	No
ACCACGAGACACCGGCGTGT	0	0.013072827717016264	No
ACCACGAGGGACTAGCGGGT	0	0.013072827717016264	No
ACCACGAGTGATCAGAGGTT	0	0.013072827717016264	No
ACCACGATACTTCGCCGGCT	0	0.013072827717016264	No
ACCACGATTGAATAGCTTCG	0	0.013072827717016264	No
ACCACGATTGACCGGGGGGT	0.016337247816922612	0	No
ACCACGATTGAGCTGGGGTT	0.016337247816922612	0	No
ACCACGATTGAGTAGCGTTT	0	0.013072827717016264	No
ACCACGCAGAAACACGGCAT	0.016337247816922612	0	No
ACCACGCATGACCAGCTGTT	0	0.013072827717016264	No
ACCACGCATGGCCAGCGGTT	0.016337247816922612	0	No
ACCACGCCACACCGGCGTTA	0.016337247816922612	0	No
ACCACGCCAGACCAGGGGGA	0	0.013072827717016264	No
ACCACGCCAGACTAGCGGGT	0	0.013072827717016264	No
ACCACGCCAGAGTAGGGAAC	0.016337247816922612	0	No
ACCACGCCCGACCCGCGGTT	0	0.013072827717016264	No
ACCACGCCTGACCGGCGGTC	0.016337247816922612	0	No
ACCACGCCTGACTAGCGTTT	0	0.013072827717016264	No
ACCACGCCTGCCTAGCGGTT	0	0.013072827717016264	No
ACCACGCTACACTAGCGGGA	0	0.013072827717016264	No
ACCACGCTTCACCGGCGGTT	0	0.013072827717016264	No
ACCACGCTTGACCGGGGGTT	0.016337247816922612	0	No
ACCACGCTTGACTAGGGGGT	0.016337247816922612	0	No
ACCACGGATGACCCGCCGGC	0	0.013072827717016264	No
ACCACGGATGATCCGTCGGC	0.016337247816922612	0	No
ACCACGGCCAACCAACTGTG	0.016337247816922612	0	No
ACCACGGCCGACCAACGGGT	0	0.013072827717016264	No
ACCACGGCTGACCAACGTAG	0	0.013072827717016264	No
ACCACGGCTGACCTGCGGTA	0.016337247816922612	0	No
ACCACGGCTGACGTACGGTA	0	0.013072827717016264	No
ACCACGGCTGCGTTCAGGTT	0.016337247816922612	0	No
ACCACGGTTGACCGGTGGAT	0	0.013072827717016264	No
ACCACGGTTGACCTGGCGAG	0.016337247816922612	0	No
ACCACGTAGGACCAGCGGTT	0	0.013072827717016264	No
ACCACGTATCCCCAGCGGTT	0.016337247816922612	0	No
ACCACGTATCCCCCGCGGTT	0	0.013072827717016264	No
ACCACGTATCCTTCACTGTT	0	0.013072827717016264	No
ACCACGTATGCCTAACGGTT	0.016337247816922612	0	No
ACCACGTCGGACCCACGGTT	0	0.013072827717016264	No
ACCACGTCGGACTAGCGGTT	0	0.013072827717016264	No
ACCACGTCTCACCAGCTGTT	0	0.013072827717016264	No
ACCACGTCTCCCCAGCGGTT	0	0.013072827717016264	No
ACCACGTCTGAACAGGTTTG	0	0.013072827717016264	No
ACCACGTCTGACCAACTGTT	0	0.013072827717016264	No
ACCACGTCTGACTAGCGGCT	0.016337247816922612	0	No
ACCACGTCTGATCCGTCGGC	0	0.013072827717016264	No
ACCACGTCTGCCCAACTGTT	0.016337247816922612	0	No
ACCACGTCTTATAATCGGGG	0	0.013072827717016264	No
ACCACGTGTGTCGAGGGGTT	0.016337247816922612	0	No
ACCACGTTTATCTATCGTTA	0.016337247816922612	0	No
ACCACGTTTGACTAGGGTTG	0	0.013072827717016264	No
ACCACTAATTAAGGTGCATT	0	0.013072827717016264	No
ACCACTAATTACCTTCTAGT	0.016337247816922612	0	No
ACCACTAATTGCCGTCTGAT	0	0.013072827717016264	No
ACCACTACAACCCAGCCGCT	0	0.013072827717016264	No
ACCACTACAGCCCAGCGGTG	0	0.013072827717016264	No
ACCACTACTAACCAGCGGTT	0.016337247816922612	0	No
ACCACTACTCACCCGAGGTT	0	0.013072827717016264	No
ACCACTACTGAAGATCCATG	0.016337247816922612	0	No
ACCACTACTGACCAGCCTTG	0.016337247816922612	0	No
ACCACTACTGACCAGCTTTG	0	0.013072827717016264	No
ACCACTACTGACCATCGGGT	0	0.013072827717016264	No
ACCACTACTGACCATCTTGG	0	0.013072827717016264	No
ACCACTACTGACCGGAGTGG	0.016337247816922612	0	No
ACCACTACTGACCGGCGGCG	0.016337247816922612	0	No
ACCACTACTGACGAGATGTT	0	0.013072827717016264	No
ACCACTACTGACTAGAGGTT	0	0.013072827717016264	No
ACCACTACTGGCCGGCGGAT	0.016337247816922612	0	No
ACCACTACTGGCCGTCGGGT	0.016337247816922612	0	No
ACCACTACTGGCGCGCGGTT	0.016337247816922612	0	No
ACCACTACTTAAGATGCATG	0.016337247816922612	0	No
ACCACTACTTACCGGCGGTG	0	0.013072827717016264	No
ACCACTACTTACCTACGGTT	0.016337247816922612	0	No
ACCACTACTTACGAGCGGTG	0.016337247816922612	0	No
ACCACTACTTCCGAGATTTT	0	0.013072827717016264	No
ACCACTATTGACCAGGGTTG	0	0.013072827717016264	No
ACCACTCATTGCAAGGTGAT	0	0.013072827717016264	No
ACCACTCATTGCCGGCGGAT	0.016337247816922612	0	No
ACCACTGCGGACAAGCTGTT	0.016337247816922612	0	No
ACCAGGAATTACCGTCCATG	0	0.013072827717016264	No
ACCAGGACTTAAGAGCCGTT	0	0.013072827717016264	No
ACCAGGAGTCACCTGGGTCA	0	0.013072827717016264	No
ACCAGGGCTGTCCGGAGGTT	0.016337247816922612	0	No
ACCAGGTCTATTAAACCGTT	0.016337247816922612	0	No
ACCAGTACTTAAGGTGCGTG	0	0.013072827717016264	No
ACCATAACAGACCGGGGGTT	0.016337247816922612	0	No
ACCATAACTCACCAGAGGTT	0.016337247816922612	0	No
ACCATAACTCACCGGGGTGA	0	0.013072827717016264	No
ACCATAACTTACCAGAGGTT	0	0.013072827717016264	No
ACCATAATACACCAGCGTGT	0	0.013072827717016264	No
ACCATAATTCACCGGGGGGT	0	0.013072827717016264	No
ACCATAATTGACCGGCGGGT	0.016337247816922612	0	No
ACCATAATTGACTCGCGGGA	0.016337247816922612	0	No
ACCATAATTGACTTGGGGTT	0	0.013072827717016264	No
ACCATACCACACCGGGGGTA	0	0.013072827717016264	No
ACCATACCACACTGGGGTGA	0	0.013072827717016264	No
ACCATACCTCACTGGGGGGA	0	0.013072827717016264	No
ACCATACCTGACCAGGGGTT	0.016337247816922612	0	No
ACCATACCTGACTAGGGGTA	0.016337247816922612	0	No
ACCATACCTGACTGGCGGTT	0.016337247816922612	0	No
ACCATACGACACTGGGGTTA	0	0.013072827717016264	No
ACCATACTACACCAGGGGTA	0	0.013072827717016264	No
ACCATACTACACCGGCGGTT	0.016337247816922612	0	No
ACCATACTACACCGGGGTGT	0	0.013072827717016264	No
ACCATACTACACCTGGGGGA	0	0.013072827717016264	No
ACCATACTTCACCAGCGGGA	0.016337247816922612	0	No
ACCATACTTGACCGGCGGTT	0	0.013072827717016264	No
ACCATAGCTTCCCTCAGGTT	0.016337247816922612	0	No
ACCATATTTCACTGGAGTCA	0.016337247816922612	0	No
ACCATGACAGACTGGCGGGT	0.016337247816922612	0	No
ACCATGACGGCCCAGCGGTT	0	0.013072827717016264	No
ACCATGACTCACCGGGGGGA	0	0.013072827717016264	No
ACCATGACTCACTAGCGTTT	0	0.013072827717016264	No
ACCATGACTCATCCGAGGTT	0.016337247816922612	0	No
ACCATGACTGACTAGGGTTT	0.016337247816922612	0	No
ACCATGACTTACGAGCGGCT	0	0.013072827717016264	No
ACCATGACTTTCCAGTGGCA	0	0.013072827717016264	No
ACCATGAGTTACCATCGGCG	0.016337247816922612	0	No
ACCATGATAGACCGGCGGGT	0.016337247816922612	0	No
ACCATGATAGACTGGGGGGT	0	0.013072827717016264	No
ACCATGATTAGGCAGCGTTT	0.016337247816922612	0	No
ACCATGATTGACCAGCGGGT	0	0.013072827717016264	No
ACCATGATTGACTAGCGGGT	0.016337247816922612	0	No
ACCATGATTGCAATGGGGTA	0.016337247816922612	0	No
ACCATGCCACACCAGGGGGA	0.016337247816922612	0	No
ACCATGCCACACTGGCGTTA	0	0.013072827717016264	No
ACCATGCCTAGCGCGAGTTT	0.016337247816922612	0	No
ACCATGCCTCACTGGGGGTA	0	0.013072827717016264	No
ACCATGCCTGACCAGCGGGA	0.016337247816922612	0	No
ACCATGCGACACCAGGGTGT	0.016337247816922612	0	No
ACCATGCTACACCAGGGGGT	0	0.013072827717016264	No
ACCATGCTACACTAGGGGGA	0	0.013072827717016264	No
ACCATGCTACACTGGGGGGT	0	0.013072827717016264	No
ACCATGCTTGACCGGCGGTA	0.016337247816922612	0	No
ACCATGCTTGACTAGCGGGA	0	0.013072827717016264	No
ACCATGCTTGACTGGCGGGT	0	0.013072827717016264	No
ACCATGGCTTCGTTCATGTT	0.016337247816922612	0	No
ACCATGTATGTCATGCGTTT	0	0.013072827717016264	No
ACCATGTGTATTTGGTACCT	0	0.013072827717016264	No
ACCATGTTTTCCGATAGGCT	0.016337247816922612	0	No
ACCATTACTTACCAGCGGCT	0	0.013072827717016264	No
ACCATTATGTTCGATACTTT	0.016337247816922612	0	No
ACCCAGACAGACCGGGCGTT	0	0.013072827717016264	No
ACCCAGACTGACCAGTGACT	0	0.013072827717016264	No
ACCCAGACTGATCAGCGGTT	0.016337247816922612	0	No
ACCCAGACTGATCTGCGGTA	0	0.013072827717016264	No
ACCCAGACTGATGTACGGTT	0	0.013072827717016264	No
ACCCAGACTTACCAGCTGTT	0	0.013072827717016264	No
ACCCAGTCTGACCAGCGGGT	0	0.013072827717016264	No
ACCCAGTTTGAGTTGGGAAG	0	0.013072827717016264	No
ACCCCAAATCACGGGGGATT	0.016337247816922612	0	No
ACCCCAACTGAACAGCGGTT	0	0.013072827717016264	No
ACCCCAACTGAACGGCGGTT	0.016337247816922612	0	No
ACCCCAACTGACCATCGGGT	0	0.013072827717016264	No
ACCCCAATTGTGGGGCGTTG	0.016337247816922612	0	No
ACCCCATTTCAGTTGGGTGG	0	0.013072827717016264	No
ACCCCCACTCATCGGCGGGT	0	0.013072827717016264	No
ACCCCCACTGTCCTGCGTAT	0.016337247816922612	0	No
ACCCCCTATGTCCAGGGGAA	0.016337247816922612	0	No
ACCCCCTTTGAGTTAGGTCG	0.016337247816922612	0	No
ACCCCGAATGACGGGCGGTT	0.016337247816922612	0	No
ACCCCGAATTAAGGTCGGTT	0.016337247816922612	0	No
ACCCCGAATTACCAGCCGTG	0.016337247816922612	0	No
ACCCCGACCGACCAGGGGTT	0	0.013072827717016264	No
ACCCCGACTAACCAGCGTTT	0	0.013072827717016264	No
ACCCCGACTGAAGATGCATG	0.016337247816922612	0	No
ACCCCGACTGACCAAAGTTG	0.016337247816922612	0	No
ACCCCGACTGACCAGAAGGT	0	0.013072827717016264	No
ACCCCGACTGACCAGCCATT	0	0.013072827717016264	No
ACCCCGACTGACCAGCGTTG	0	0.013072827717016264	No
ACCCCGACTGACCCGCCGTC	0.016337247816922612	0	No
ACCCCGACTGACCCGCGTTT	0	0.013072827717016264	No
ACCCCGACTGACCCGTCGGC	0.016337247816922612	0	No
ACCCCGACTTACCATCGGTT	0.016337247816922612	0	No
ACCCCGACTTACCGGCGGTG	0	0.013072827717016264	No
ACCCCGACTTACGATCGGTG	0.016337247816922612	0	No
ACCCCGAGTGACCGGCGGTT	0	0.013072827717016264	No
ACCCCGATTGACCTGCGGTT	0	0.013072827717016264	No
ACCCCGCCTGACCAGCGGAT	0	0.013072827717016264	No
ACCCCGGCTGATCTACGGTA	0.016337247816922612	0.013072827717016264	No
ACCCCGGTTGAGGTGTGTTG	0.016337247816922612	0	No
ACCCCGTCTGAACAGGGGTT	0.016337247816922612	0	No
ACCCCGTCTGACTAGCGGGT	0	0.013072827717016264	No
ACCCCGTTTGATTGGGGTCG	0.016337247816922612	0	No
ACCCCTAATTAAGAGGGATT	0	0.013072827717016264	No
ACCCCTACTGACCTGGGTTT	0.016337247816922612	0	No
ACCCCTACTTACCAGGCGTT	0.016337247816922612	0	No
ACCCCTTCTGACCTGCGGTG	0.016337247816922612	0	No
ACCCCTTTTGAGCAGCGTTG	0.016337247816922612	0	No
ACCCCTTTTGAGCTGGGGTT	0	0.013072827717016264	No
ACCCCTTTTGCAGGGCTTTG	0	0.013072827717016264	No
ACCCGAAATCAAGGTGCATG	0	0.013072827717016264	No
ACCCGACAATAAGGTGGAGA	0.016337247816922612	0	No
ACCCGACTATAAGGTGGATA	0.016337247816922612	0	No
ACCCGGACTTAACAGCCATG	0.016337247816922612	0	No
ACCCGTAAATACGGTGCATG	0	0.013072827717016264	No
ACCCGTAATTAAGGTCCGTG	0.016337247816922612	0	No
ACCCGTAATTACGCTGCATG	0	0.013072827717016264	No
ACCCGTACTTAAGGTCGATG	0	0.013072827717016264	No
ACCCGTACTTACGGTCCATG	0	0.013072827717016264	No
ACCCTAATTCACGGGGCTTG	0	0.013072827717016264	No
ACCCTAATTGTGGTGGGAAA	0	0.013072827717016264	No
ACCCTATCTGACTGGCGGGT	0.016337247816922612	0	No
ACCCTGCCTGGCCAGCGTTT	0	0.013072827717016264	No
ACCCTTATTGAGGTGGGTAA	0	0.013072827717016264	No
ACCGAGACTGATCGGCTGAT	0	0.013072827717016264	No
ACCGCAACACACCGGGGTGA	0.016337247816922612	0	No
ACCGCAACAGACCAGGGGGT	0.016337247816922612	0	No
ACCGCAACAGACTAGCGGGA	0	0.013072827717016264	No
ACCGCAACAGACTGGCGGGT	0	0.013072827717016264	No
ACCGCAACTCACCAGCGGTT	0.016337247816922612	0	No
ACCGCAACTCACCAGGGGGT	0.016337247816922612	0	No
ACCGCAACTCACCAGGGTGA	0	0.013072827717016264	No
ACCGCAACTCACCGGCGGGT	0.016337247816922612	0	No
ACCGCAATACACCAGCGGGA	0	0.013072827717016264	No
ACCGCAATGGACTTGTGGTA	0.016337247816922612	0	No
ACCGCAATTCACTAGCGGTA	0.016337247816922612	0	No
ACCGCAATTGACCATGGAAG	0	0.013072827717016264	No
ACCGCAATTGACTAGCGTGT	0.016337247816922612	0	No
ACCGCACCACACCGGCGGGT	0	0.013072827717016264	No
ACCGCACCACACTAGCGTGA	0	0.013072827717016264	No
ACCGCACCTCACCGGGGGGT	0.016337247816922612	0	No
ACCGCACTACACCGGCGTGT	0	0.013072827717016264	No
ACCGCACTAGACCGGCGGGT	0.016337247816922612	0	No
ACCGCACTAGACCGGCGTGA	0	0.013072827717016264	No
ACCGCACTTCACTGGCGGGT	0.016337247816922612	0	No
ACCGCACTTGACCAGCGGTT	0	0.013072827717016264	No
ACCGCGAAGGACCAGCGCAT	0.016337247816922612	0	No
ACCGCGAATATCGATTTACT	0	0.013072827717016264	No
ACCGCGAATGATAGTCGGAT	0	0.013072827717016264	No
ACCGCGACAGACCGGCGGGT	0	0.013072827717016264	No
ACCGCGACTCCCCAGCGTTT	0	0.013072827717016264	No
ACCGCGACTCGTCAGCGGTT	0	0.013072827717016264	No
ACCGCGACTGACCAGCTGCT	0	0.013072827717016264	No
ACCGCGACTGACCGGGGTGT	0	0.013072827717016264	No
ACCGCGACTGACTAGCGGGT	0	0.013072827717016264	No
ACCGCGACTGGCCAGAGGTT	0	0.013072827717016264	No
ACCGCGAGGGGCCAGCGTTT	0	0.013072827717016264	No
ACCGCGAGTCACTAGGGGCA	0	0.013072827717016264	No
ACCGCGATACACTGGAGTGA	0	0.013072827717016264	No
ACCGCGATTGACCAGCGGTA	0.016337247816922612	0	No
ACCGCGATTTACTGGCGGTT	0	0.013072827717016264	No
ACCGCGCCACACCAGCGTGA	0	0.013072827717016264	No
ACCGCGCCTGACTAGGGGTT	0	0.013072827717016264	No
ACCGCGCCTGGCCAGGGGGA	0.016337247816922612	0	No
ACCGCGCTACACCGGCGGGT	0	0.013072827717016264	No
ACCGCGCTACACCGGGGGGT	0.016337247816922612	0	No
ACCGCGCTACACTGGCGTGA	0	0.013072827717016264	No
ACCGCGCTAGGGCAGGGTGG	0	0.013072827717016264	No
ACCGCGCTTCACCGGGGGTA	0	0.013072827717016264	No
ACCGCGCTTCACTGGGGGGA	0.016337247816922612	0	No
ACCGCGCTTGACTAGCGGTA	0	0.013072827717016264	No
ACCGCGGCTAAACAGCGGTC	0	0.013072827717016264	No
ACCGCTACTCATCAGAGTTT	0	0.013072827717016264	No
ACCGCTGCTGGCGGGCGTAT	0	0.013072827717016264	No
ACCGCTGTTAGCGGGTGTAA	0.016337247816922612	0	No
ACCGCTTTTGAGTGGGGTTG	0.016337247816922612	0	No
ACCGGAAATTAAGGTGGATG	0.016337247816922612	0	No
ACCGGACTACAAGGTGGATA	0	0.013072827717016264	No
ACCGGACTTTACGGTGGTTG	0	0.013072827717016264	No
ACCGGACTTTACTGGGCATG	0	0.013072827717016264	No
ACCGGCCCACACCGGGATGA	0.016337247816922612	0	No
ACCGGGCGACGCCATGCTTG	0.016337247816922612	0	No
ACCGTAACTCACCGGCGGGT	0	0.013072827717016264	No
ACCGTAATACAATGGGGTGA	0.016337247816922612	0	No
ACCGTAATACACCGGCGGGT	0	0.013072827717016264	No
ACCGTAATACACCGGGGGTT	0	0.013072827717016264	No
ACCGTAATACACCGGGGTAA	0	0.013072827717016264	No
ACCGTAATACACTAGGGGGT	0.016337247816922612	0	No
ACCGTAATTCACTAGGGGGA	0.016337247816922612	0	No
ACCGTAATTCACTGGGGTGA	0.016337247816922612	0	No
ACCGTAATTGACCAGCGTGT	0.016337247816922612	0	No
ACCGTAATTGACCGGGGTGT	0	0.013072827717016264	No
ACCGTAATTGACTAGGGGTT	0.016337247816922612	0	No
ACCGTACAACACCAGGGTGT	0.016337247816922612	0	No
ACCGTACAACACTGCAGTGA	0.016337247816922612	0	No
ACCGTACCACACCAGCGGTT	0.016337247816922612	0	No
ACCGTACCACACTGGCGGGA	0.016337247816922612	0.013072827717016264	No
ACCGTACCACACTGGTGGGT	0	0.013072827717016264	No
ACCGTACGACACTGGGGTGG	0.016337247816922612	0	No
ACCGTACTAAACGGGGCTGA	0	0.013072827717016264	No
ACCGTACTAAACTGGGGTGG	0.016337247816922612	0	No
ACCGTACTAACCTGGGGTGA	0.016337247816922612	0	No
ACCGTACTACAATGGGGTGC	0	0.013072827717016264	No
ACCGTACTACACCAGCGGGA	0.016337247816922612	0	No
ACCGTACTACACCGGGGGGA	0.016337247816922612	0	No
ACCGTACTACACGGTAGTGG	0	0.013072827717016264	No
ACCGTACTACACGGTGGTCA	0.016337247816922612	0	No
ACCGTACTACACTAGGGGGA	0.016337247816922612	0	No
ACCGTACTACACTGGGGTGA	0.16337247816922612	0.06536413858508132	Yes
ACCGTACTACACTTGGGTTA	0	0.013072827717016264	No
ACCGTACTACCCATGGATAA	0.016337247816922612	0	No
ACCGTACTAGACCGGGGGGT	0.016337247816922612	0	No
ACCGTACTAGACTGGCGGTT	0.016337247816922612	0	No
ACCGTACTAGACTGGGGGGT	0	0.013072827717016264	No
ACCGTACTATACTGCAGTGA	0	0.013072827717016264	No
ACCGTACTATACTGGAGTGG	0	0.013072827717016264	No
ACCGTACTCATCTGCGGGGA	0.016337247816922612	0	No
ACCGTACTTCACCAGCGTGT	0.016337247816922612	0	No
ACCGTACTTCACCGGGGGTT	0.016337247816922612	0	No
ACCGTACTTCACGGGGGTCG	0.016337247816922612	0	No
ACCGTACTTCACTAGCGGTT	0	0.013072827717016264	No
ACCGTACTTCACTAGCGTGT	0	0.013072827717016264	No
ACCGTACTTCACTGGGGGGT	0.016337247816922612	0	No
ACCGTACTTCACTTGGGTTA	0.016337247816922612	0	No
ACCGTACTTTACGGGGCTTA	0	0.013072827717016264	No
ACCGTAGTACGCTGGTGGTA	0	0.013072827717016264	No
ACCGTATAACACTCGGGTGC	0	0.013072827717016264	No
ACCGTATAACACTGGAGTGA	0	0.013072827717016264	No
ACCGTATCTAAATGGAGTTG	0	0.013072827717016264	No
ACCGTATGTCAGGGTACTCA	0	0.013072827717016264	No
ACCGTATTACACTGGGCTGG	0	0.013072827717016264	No
ACCGTATTATGCGGAAATCT	0	0.013072827717016264	No
ACCGTATTATTCTTGGGTGG	0	0.013072827717016264	No
ACCGTATTTCACGGTAGTCG	0	0.013072827717016264	No
ACCGTGACACACTAGGGGGA	0.016337247816922612	0	No
ACCGTGACAGACCAGGGGTT	0	0.013072827717016264	No
ACCGTGACAGACCGGCGGGT	0.016337247816922612	0	No
ACCGTGACTGACCAGGGGTA	0.016337247816922612	0	No
ACCGTGATAGACTGGGGGGT	0.016337247816922612	0	No
ACCGTGATTGACTAGCGGTT	0.016337247816922612	0	No
ACCGTGATTGACTGGGGGGT	0	0.013072827717016264	No
ACCGTGCAACACTCGGGTGC	0.016337247816922612	0	No
ACCGTGCCACACCGGGGTGA	0.016337247816922612	0	No
ACCGTGCCAGACCGGCGGTT	0.016337247816922612	0	No
ACCGTGCGACGCCAGGGTGA	0	0.02614565543403253	Yes
ACCGTGCTACACTAGGGTGA	0.016337247816922612	0	No
ACCGTGCTAGACTAGCGGTA	0.016337247816922612	0	No
ACCGTGCTCGACCAGGGGGT	0	0.013072827717016264	No
ACCGTGCTTCACCGGGGTTA	0	0.013072827717016264	No
ACCGTGCTTGACTAGCGGTT	0	0.013072827717016264	No
ACCGTGGCGAGCGGGCGTTA	0.016337247816922612	0	No
ACCGTGGCTGGCCAGCGGTT	0	0.013072827717016264	No
ACCGTGGTATACTGGAGGGA	0	0.013072827717016264	No
ACCGTTACTGACCCCAGGTG	0	0.013072827717016264	No
ACCTAAATGCACTTGCGTTT	0.016337247816922612	0	No
ACCTAGACTGACCGGAGGTT	0.016337247816922612	0	No
ACCTAGCCAGACCAGAGTGT	0.016337247816922612	0	No
ACCTATGGTTGCTTGGGGAG	0.016337247816922612	0	No
ACCTCACTACTCCGGGGTTA	0	0.013072827717016264	No
ACCTCCACTGAGCGGCTTAT	0	0.013072827717016264	No
ACCTCCACTTGTCATCGTTG	0	0.013072827717016264	No
ACCTCCGCTGAGCACGGTTC	0.016337247816922612	0	No
ACCTCGAACGACCAGTGGTT	0	0.013072827717016264	No
ACCTCGAACGTGCTGTGTGT	0	0.013072827717016264	No
ACCTCGACAGACCATCGTGG	0	0.013072827717016264	No
ACCTCGACTGACCGGCTGTG	0	0.013072827717016264	No
ACCTCGACTGACGAACGTCT	0.016337247816922612	0	No
ACCTCGACTGACTGGAGGTT	0	0.013072827717016264	No
ACCTCGACTGCAAACCTGTT	0.016337247816922612	0	No
ACCTCGACTTACCAGGGGTT	0	0.013072827717016264	No
ACCTCGACTTTGCTTTGTTT	0	0.013072827717016264	No
ACCTCGATTGGCTGGATGGG	0	0.013072827717016264	No
ACCTCGCCTGACCAGCGGCG	0.016337247816922612	0	No
ACCTCGCCTGACTAGCGGTC	0	0.013072827717016264	No
ACCTCGCCTGGCCATATTGG	0	0.013072827717016264	No
ACCTCGCCTGGCCCGCGTTG	0.016337247816922612	0	No
ACCTCGCTAGATCGTAGTGT	0.016337247816922612	0	No
ACCTCTACAGACCGGCTGTG	0	0.013072827717016264	No
ACCTCTACAGACTATCGTGG	0.016337247816922612	0	No
ACCTCTACTGACCGGCTTGT	0.016337247816922612	0	No
ACCTGGTGTATCGTAGGGTG	0	0.013072827717016264	No
ACCTTACATTACCCCAGTCC	0.016337247816922612	0	No
ACCTTACGAAAGGGTAGTCA	0	0.013072827717016264	No
ACCTTACTACACTGTGGTCA	0.016337247816922612	0	No
ACCTTACTACGATGGAGGGC	0	0.013072827717016264	No
ACCTTACTCCGCTGAGGTGA	0	0.013072827717016264	No
ACCTTATGACAGGGTACTCG	0	0.013072827717016264	No
ACCTTATGTAACGGTACTCG	0.016337247816922612	0	No
ACCTTATGTTACGGCAGTCC	0.016337247816922612	0	No
ACCTTATTACAGGGGACTCG	0	0.013072827717016264	No
ACCTTCAGTTGCCGTAGTTG	0.016337247816922612	0	No
ACCTTGAGTGGCCGGAGTTG	0	0.013072827717016264	No
ACCTTTCTTGTGGCCCGTTA	0	0.013072827717016264	No
ACGAAAAAGTTTCTTGCGTT	0.016337247816922612	0	No
ACGAAAAATTGGCTGGGTTG	0	0.013072827717016264	No
ACGAAAAGCCGTCGGCCGTT	0	0.013072827717016264	No
ACGAAAATCAAATGGGTAAA	0.016337247816922612	0	No
ACGAAAATTGGGCTGGGTTG	0.016337247816922612	0	No
ACGAAAGACAAATTAATATG	0.016337247816922612	0	No
ACGAAATCACTCTAGGCCTA	0	0.013072827717016264	No
ACGAAATTTGTGCTGGGTTG	0.016337247816922612	0	No
ACGAAGACAGCTCGGGCGCT	0	0.013072827717016264	No
ACGAAGGATGACCAGCCGCT	0	0.013072827717016264	No
ACGAAGGGTGACCAGCGGTA	0	0.013072827717016264	No
ACGAAGTCATTAATGGCGTT	0.016337247816922612	0	No
ACGAATACAACTCGGTGGTT	0.016337247816922612	0	No
ACGAATTGTGCATATGGTTG	0	0.013072827717016264	No
ACGAATTTTGAGCTGGGTTG	0.016337247816922612	0	No
ACGACAACTCTGCTGGCGTG	0	0.013072827717016264	No
ACGACAAGTTAGTTGTCGGC	0.016337247816922612	0	No
ACGACAATTGATCTGGGTTG	0.016337247816922612	0	No
ACGACACCTGCCTAGCGGGT	0	0.013072827717016264	No
ACGACACGTTACTTGTCGTT	0.016337247816922612	0	No
ACGACAGTTAAGTGGGGCTG	0	0.013072827717016264	No
ACGACATTTGAGTTGTGTTT	0.016337247816922612	0	No
ACGACCGTTGCGATCGGATG	0.016337247816922612	0	No
ACGACGAATGAACCGGGTTA	0	0.013072827717016264	No
ACGACGACACACCAGCGTTT	0	0.013072827717016264	No
ACGACGACCGGCCGGCGTGC	0.016337247816922612	0	No
ACGACGACTGAGCAGCTATT	0.016337247816922612	0	No
ACGACGACTGAGCTGGGGTT	0	0.013072827717016264	No
ACGACGAGGTCGTAGTCGGT	0.016337247816922612	0	No
ACGACGATTGAGCTGGGTTG	0.016337247816922612	0	No
ACGACGTCTGAACAGCGGTT	0.016337247816922612	0	No
ACGACGTCTGCCCAGCGGTT	0	0.013072827717016264	No
ACGACGTTTGACCAGCGGTT	0.016337247816922612	0	No
ACGACGTTTGAGTCGGCTTG	0.016337247816922612	0	No
ACGACGTTTGAGTGGTGTTG	0.016337247816922612	0	No
ACGACGTTTTCGTTGTGTTG	0	0.013072827717016264	No
ACGACTACAACCCGGGCGTT	0.016337247816922612	0	No
ACGACTACTACAGAGGGTTT	0	0.013072827717016264	No
ACGACTACTGAGCTGGGGTG	0.016337247816922612	0	No
ACGACTATTGAGCAGGGTTG	0.016337247816922612	0	No
ACGACTATTGGGTTGGGTTG	0	0.013072827717016264	No
ACGACTCTTGTGTTGGGTTG	0.016337247816922612	0	No
ACGACTGCTCACCGGCGGTT	0.016337247816922612	0	No
ACGACTTCTGAGCTGCGTTG	0.016337247816922612	0	No
ACGACTTTTCGGTTGGGTTA	0.016337247816922612	0	No
ACGACTTTTGAGTCGGGGTG	0	0.013072827717016264	No
ACGACTTTTGAGTGGTGTTG	0	0.013072827717016264	No
ACGACTTTTTAGTATGTTTG	0	0.013072827717016264	No
ACGAGTAATCAACGTGCGTG	0	0.013072827717016264	No
ACGAGTACTTTTGGTGCGTG	0	0.013072827717016264	No
ACGAGTTTTGCGTTGTGTAG	0	0.013072827717016264	No
ACGATACCGTCGTTCATTTT	0.016337247816922612	0	No
ACGATACCTGCCGAGCAAAC	0	0.013072827717016264	No
ACGATATCTGAATAGGGGGT	0	0.013072827717016264	No
ACGATATTTGCGTTGGGTTG	0.016337247816922612	0	No
ACGATGGTGCGGTGATGTTA	0.016337247816922612	0	No
ACGATGTTTGCTTTTGGTCG	0	0.013072827717016264	No
ACGATTTACGACCAAATATG	0	0.013072827717016264	No
ACGCAAATGTAGTTGGGTTT	0.016337247816922612	0	No
ACGCAATACCCGATGGGTGG	0.016337247816922612	0	No
ACGCAATTGGTTCTGGGGTG	0.016337247816922612	0	No
ACGCAATTTGTGTTGGGTTG	0	0.013072827717016264	No
ACGCACAATGATTAGGATTG	0.016337247816922612	0	No
ACGCAGGGTGATCTACGGTA	0	0.013072827717016264	No
ACGCAGTGTGGGTTGGATTG	0.016337247816922612	0	No
ACGCATAAGTTTCTTGCGTT	0.016337247816922612	0	No
ACGCATACAACTCGGGCGCG	0.016337247816922612	0.013072827717016264	Yes
ACGCATACAGACCGGCCGTT	0.016337247816922612	0	No
ACGCATACTGAGTTGGGTTT	0.016337247816922612	0	No
ACGCATGTGCGGTTGGGGTG	0.016337247816922612	0	No
ACGCATGTGGGGTTGGGGTG	0	0.013072827717016264	No
ACGCATTTGGAGTTGGATTG	0.016337247816922612	0	No
ACGCATTTTGGGTGGAGTGG	0.016337247816922612	0	No
ACGCCAGTTGAGTTTGTTTG	0	0.013072827717016264	No
ACGCCATGTTTCTCGGGGTG	0.016337247816922612	0	No
ACGCCATTCGAGATGATTTG	0.016337247816922612	0	No
ACGCCATTGGAGAAGGGTTG	0.016337247816922612	0	No
ACGCCATTGTCGTTGGGGTG	0.016337247816922612	0	No
ACGCCATTTAAGGTGGGTTG	0.016337247816922612	0	No
ACGCCATTTGAGGTGGCTTG	0	0.013072827717016264	No
ACGCCATTTGAGTCAGGTTG	0.016337247816922612	0	No
ACGCCATTTGCGATGGGTTA	0.016337247816922612	0	No
ACGCCATTTGCGTTAGGGTT	0	0.013072827717016264	No
ACGCCCATACGGTTGGGTTT	0.016337247816922612	0	No
ACGCCCCTAGGGATCAGTTG	0.016337247816922612	0	No
ACGCCCTCTGCGTCCGGCTG	0	0.013072827717016264	No
ACGCCCTTTGAGGGGGGTTG	0.016337247816922612	0	No
ACGCCCTTTGAGTCGGGTGG	0.016337247816922612	0	No
ACGCCCTTTGATATGGGTTG	0.016337247816922612	0	No
ACGCCCTTTGGGTAGGGTTG	0.016337247816922612	0	No
ACGCCGACTACCCTGCGGTT	0	0.013072827717016264	No
ACGCCGACTGACCAGCGGCT	0	0.013072827717016264	No
ACGCCGATTGACCAGCGGTT	0.016337247816922612	0	No
ACGCCGATTGACCAGGGTTG	0.016337247816922612	0	No
ACGCCGATTGAGCTGGGGTG	0.016337247816922612	0	No
ACGCCGATTGAGTTGGGGTT	0.016337247816922612	0	No
ACGCCGCTTGAGATTGGTTG	0.016337247816922612	0	No
ACGCCGGTTGGGTTGGGTTG	0	0.013072827717016264	No
ACGCCGTCCGAACGGGGGGT	0	0.013072827717016264	No
ACGCCGTGTGTGGTTTGTTG	0.016337247816922612	0	No
ACGCCGTTAGAGATGGGTTA	0.016337247816922612	0	No
ACGCCGTTCGAGTTGGATGG	0.016337247816922612	0	No
ACGCCGTTGGAGATGAGTTG	0.016337247816922612	0	No
ACGCCGTTGGAGGTGCGTTG	0.016337247816922612	0	No
ACGCCGTTGTAGTCGGGTTG	0.016337247816922612	0	No
ACGCCGTTTGACCAGCGGTT	0	0.013072827717016264	No
ACGCCGTTTGACTAGGGTTG	0.016337247816922612	0	No
ACGCCGTTTGAGCGGTGTTT	0.016337247816922612	0	No
ACGCCGTTTGAGTAGCGGTT	0.016337247816922612	0	No
ACGCCGTTTGAGTTCTGTTG	0.016337247816922612	0	No
ACGCCGTTTGAGTTGTGTCG	0.016337247816922612	0	No
ACGCCGTTTGATTGGTGTTG	0.016337247816922612	0.013072827717016264	No
ACGCCTACAGACCGGCCGCT	0	0.013072827717016264	No
ACGCCTACTGAGCAGGGTTG	0.016337247816922612	0	No
ACGCCTAGTGGGGTGGGTTT	0.016337247816922612	0	No
ACGCCTATGGAGTAGGGTCG	0	0.013072827717016264	No
ACGCCTATTGAGCTGGGGTT	0.016337247816922612	0	No
ACGCCTATTGATTGGGGTTG	0	0.013072827717016264	No
ACGCCTATTGTTCTGGGTTA	0.016337247816922612	0	No
ACGCCTGACGAGATGGGTTG	0.016337247816922612	0	No
ACGCCTGTAGAGTTGGGTTT	0.016337247816922612	0	No
ACGCCTGTGGAGTTCTTGTC	0	0.013072827717016264	No
ACGCCTGTTGAGGTGGCTTG	0.016337247816922612	0	No
ACGCCTGTTGAGTTGGGTGT	0.016337247816922612	0	No
ACGCCTGTTGATTCGGGTTG	0.016337247816922612	0	No
ACGCCTGTTGCGATCGCTTG	0.016337247816922612	0	No
ACGCCTGTTGGGGTGGGTTG	0.016337247816922612	0	No
ACGCCTNTNGAGTTGGGTTG	0	0.013072827717016264	No
ACGCCTTATGAAGGGGGATG	0.016337247816922612	0	No
ACGCCTTATGAGATGGCTTG	0.016337247816922612	0	No
ACGCCTTATGAGCCGGGTCG	0	0.013072827717016264	No
ACGCCTTATGAGTTGGTGTG	0	0.013072827717016264	No
ACGCCTTATTAGTGTGGTTG	0	0.013072827717016264	No
ACGCCTTCAGAGTTGGCTTG	0.016337247816922612	0	No
ACGCCTTCTGAGCAGGGTTG	0	0.013072827717016264	No
ACGCCTTCTGAGTAGGGGTG	0.016337247816922612	0	No
ACGCCTTGTGTGTGGGGTTG	0.016337247816922612	0	No
ACGCCTTTAGAATTGGTGTT	0	0.013072827717016264	No
ACGCCTTTCGTGTAGGGTCG	0	0.013072827717016264	No
ACGCCTTTGAAGTTGGTTTG	0.016337247816922612	0	No
ACGCCTTTGAATGTGGGGTG	0	0.013072827717016264	No
ACGCCTTTGTAGTGTGGTTG	0.016337247816922612	0	No
ACGCCTTTGTAGTTGGCTTG	0	0.013072827717016264	No
ACGCCTTTGTTGTTGGGTTT	0	0.013072827717016264	No
ACGCCTTTTAAGGAGGATCA	0	0.013072827717016264	No
ACGCCTTTTAAGGGGACTTG	0.016337247816922612	0	No
ACGCCTTTTAGGCTGGGTTG	0.016337247816922612	0	No
ACGCCTTTTGACAGGGGTTG	0	0.013072827717016264	No
ACGCCTTTTGACCAGCGTTG	0.016337247816922612	0	No
ACGCCTTTTGAGAAGGGGTG	0.016337247816922612	0	No
ACGCCTTTTGAGCAGGGGAT	0	0.013072827717016264	No
ACGCCTTTTGAGCAGGGTTT	0.016337247816922612	0	No
ACGCCTTTTGAGGTGGCATG	0.016337247816922612	0	No
ACGCCTTTTGAGTTGGGTAA	0	0.1438011048871789	No
ACGCCTTTTGAGTTGGGTTG	102.9573357422463	54.918949239185324	Yes
ACGCCTTTTGATGGTTTATT	0	0.013072827717016264	No
ACGCCTTTTGCAATGGATTG	0.016337247816922612	0	No
ACGCCTTTTGCGCAGGGTTG	0	0.013072827717016264	No
ACGCCTTTTGGGAGGGGTTT	0.016337247816922612	0	No
ACGCCTTTTGGGTAGGGTTA	0.016337247816922612	0	No
ACGCCTTTTGGGTTGGTCTG	0.016337247816922612	0	No
ACGCCTTTTGGGTTGGTTGG	0	0.013072827717016264	No
ACGCCTTTTGTGTCGAGTTG	0.016337247816922612	0	No
ACGCCTTTTTAGCTGAGTCC	0.016337247816922612	0	No
ACGCCTTTTTAGTCGGTTTG	0	0.013072827717016264	No
ACGCGATTTGAGATTGGTTG	0	0.013072827717016264	No
ACGCGCCGAGGTATAGATTG	0	0.013072827717016264	No
ACGCGGTTTAACCAGCGGTA	0.016337247816922612	0	No
ACGCGGTTTAACTAGCGGTA	0	0.013072827717016264	No
ACGCGTATTTACGGGGGATG	0.016337247816922612	0	No
ACGCGTGGTGTGTTGGGTTG	0.016337247816922612	0	No
ACGCGTTCTTAAACGGGTAG	0	0.013072827717016264	No
ACGCTATCCGAATGGGGTGT	0.016337247816922612	0	No
ACGCTATCCGAATGTGGGGT	0	0.013072827717016264	No
ACGCTATCCGAATGTGGTTT	0	0.013072827717016264	No
ACGCTATCCGTATGGGGTGT	0	0.013072827717016264	No
ACGCTATCTGACTTTGGTGT	0	0.013072827717016264	No
ACGCTATTCGGGACGGGTTC	0.016337247816922612	0	No
ACGCTCGAATTCTTGGGGGA	0.016337247816922612	0	No
ACGCTGTCTGAACGTGGTTT	0	0.013072827717016264	No
ACGCTGTTAGGGCGGAGTAG	0	0.013072827717016264	No
ACGCTTCTTAGGCTGGCTTT	0	0.013072827717016264	No
ACGCTTCTTGAGCTTGGTTG	0	0.013072827717016264	No
ACGCTTGTGCGGTGATTTTA	0	0.013072827717016264	Yes
ACGCTTTCTGAGTGGGGTTG	0.016337247816922612	0	No
ACGCTTTTTAAATTGGGTTG	0.016337247816922612	0	No
ACGCTTTTTCGGTCGGGTTC	0.016337247816922612	0	No
ACGCTTTTTGACTTGGGTTA	0.016337247816922612	0	No
ACGCTTTTTGTATTTAGTTG	0.016337247816922612	0	No
ACGCTTTTTGTGTATAGTTG	0	0.013072827717016264	No
ACGCTTTTTTACTCGGGTTC	0.016337247816922612	0	No
ACGCTTTTTTGGTGGGGTTG	0.016337247816922612	0	No
ACGGCAGTTGATCTGGGGGG	0.016337247816922612	0	No
ACGGCCATTGCGTTGGGTAG	0.016337247816922612	0	No
ACGGCCTTTGCGTCTGGCAG	0.016337247816922612	0	No
ACGGCTTTTAGCGTGGGTTA	0.016337247816922612	0	No
ACGGCTTTTGAATTGTGGTG	0	0.013072827717016264	No
ACGGCTTTTGAGTTGGGTAG	0.016337247816922612	0	No
ACGGCTTTTGGGTTGTGTTG	0.016337247816922612	0	No
ACGGGAACAATCAGAGGTCG	0	0.013072827717016264	No
ACGGGCCTTGAGCTGGGTTG	0.016337247816922612	0	No
ACGGGTTTAAAAAGAGCAGC	0.016337247816922612	0	No
ACGGTATATTACCCCAGTCA	0	0.013072827717016264	No
ACGGTCATTCCTATACGAAA	0.016337247816922612	0	No
ACGGTCTGTCAGAGGTGAGG	0	0.013072827717016264	No
ACGGTCTTTGAGAGATGTTG	0.016337247816922612	0	No
ACGGTGCTACCGGAGGGTGA	0	0.013072827717016264	No
ACGGTTCAAAGCTTGTAATC	0.016337247816922612	0	No
ACGTACTTTGTGTTCGGTTG	0	0.013072827717016264	No
ACGTCAACGTCCTTGTCGGC	0.016337247816922612	0	No
ACGTCAATTGGGCTTGTGTG	0.016337247816922612	0	No
ACGTCACGGTCGTTGTCGGC	0.032674495633845224	0.02614565543403253	Yes
ACGTCATGTGATCGGGGTTG	0.016337247816922612	0	No
ACGTCATTTGAGGTGGGTTG	0	0.013072827717016264	No
ACGTCTAACGAGGAGTAGTG	0.016337247816922612	0	No
ACGTCTTACGGTTTGGGGTG	0	0.013072827717016264	No
ACGTCTTTCCAGATGGGGTG	0.016337247816922612	0	No
ACGTCTTTTGAGTGGTGTTG	0.016337247816922612	0	No
ACGTCTTTTGGGATGGGTTG	0	0.013072827717016264	No
ACGTCTTTTGTTCTGGGTTG	0.016337247816922612	0	No
ACGTGTTTTGCTGTGGGTTG	0	0.013072827717016264	No
ACGTTATTTTACCCCAGTCC	0.016337247816922612	0	No
ACGTTGTGTTACCGCAGTCC	0	0.013072827717016264	No
ACGTTGTTAGCGGTGGCTTA	0.016337247816922612	0	No
ACGTTGTTTGAGTTGGGTTA	0	0.013072827717016264	No
ACGTTTTTCGGGATGGGTTC	0.016337247816922612	0	No
ACTAAAACTAAATAGAGATG	0	0.013072827717016264	No
ACTAAAGACAAAGGAACTCG	0	0.013072827717016264	No
ACTAAAGACAAATAAATATT	0	0.013072827717016264	No
ACTAAAGACAAATGAATATG	0.016337247816922612	0.02614565543403253	Yes
ACTAAAGATTACCGCATTTG	0.016337247816922612	0	No
ACTAAAGCCAACCGACTATG	0.016337247816922612	0	No
ACTAAATATAAGGGAATAAG	0.016337247816922612	0	No
ACTAAGAACGAATGGAGGTT	0.016337247816922612	0	No
ACTAAGGCCAAATGAATATT	0	0.013072827717016264	No
ACTAATTGTAACGGGCAATT	0	0.013072827717016264	No
ACTACAAATAACCAGAGGTG	0.016337247816922612	0	No
ACTACAACGGAGTAGAGGTT	0.016337247816922612	0	No
ACTACAACGTAGCTCCTGTT	0.016337247816922612	0	No
ACTACAACGTCGCAGAGTTT	0	0.013072827717016264	No
ACTACAACTGACTAGCGGCT	0	0.013072827717016264	No
ACTACAACTTAGTTCCGGTT	0	0.013072827717016264	No
ACTACAGACAAATGGATATG	0.016337247816922612	0	No
ACTACAGCCAAATGAATATG	0	0.013072827717016264	No
ACTACCAATGAGCGACGGGT	0.016337247816922612	0	No
ACTACCACGGACCAACTTGT	0.016337247816922612	0	No
ACTACCCCTGACGAGCGGTT	0.016337247816922612	0	No
ACTACGAACGTGCAGCGGTT	0	0.013072827717016264	No
ACTACGAACTACCAGTGGGT	0.016337247816922612	0	No
ACTACGAATGACCAGCAGTT	0.016337247816922612	0	No
ACTACGAATGACCAGCATGT	0	0.013072827717016264	No
ACTACGAATGACCAGCGGGT	0	0.013072827717016264	No
ACTACGAATGTCTGGAAGAA	0	0.013072827717016264	No
ACTACGACCGACCAGATGTG	0.016337247816922612	0	No
ACTACGACCGAGCAGCGGTA	0	0.013072827717016264	No
ACTACGACGGACCAGTGGTT	0.016337247816922612	0	No
ACTACGACTAAATGAATGTG	0.016337247816922612	0	No
ACTACGACTAACCAGCGGTT	0.016337247816922612	0	No
ACTACGACTGAACATAGGTA	0.016337247816922612	0	No
ACTACGACTGACCAGCATTT	0	0.013072827717016264	No
ACTACGACTGACCAGCGGTC	0.016337247816922612	0	No
ACTACGACTGACCAGGGGAG	0.016337247816922612	0	No
ACTACGACTGACCAGTGTTT	0.016337247816922612	0	No
ACTACGACTGACCTTAGACT	0.016337247816922612	0	No
ACTACGACTGCCTAGCGGTT	0.016337247816922612	0	No
ACTACGACTGTTCAGCGGTT	0.016337247816922612	0	No
ACTACGACTTACCAGCTTTG	0.016337247816922612	0	No
ACTACGGCGATTCGCCGTTA	0	0.013072827717016264	No
ACTACGGCGTACCAGCTTTT	0.016337247816922612	0	No
ACTACGGCTGACCCGCGGTA	0	0.013072827717016264	No
ACTACGGCTGATCGGCGTCT	0.016337247816922612	0	No
ACTACGTGTGACGGTCCGTG	0	0.013072827717016264	No
ACTACTACTGACCAGCTGTT	0.016337247816922612	0	No
ACTACTGCGACATTTGTCAG	0.016337247816922612	0	No
ACTAGAAATTAAGGTGCATG	0	0.013072827717016264	No
ACTAGAGACAAATGTATATG	0	0.013072827717016264	No
ACTAGGAACGAGCATTATGT	0.016337247816922612	0	No
ACTAGGAATGTGTTGTATGA	0	0.013072827717016264	No
ACTAGGAATTAGCGTTATGT	0	0.013072827717016264	No
ACTAGGACCTTGCTGTATGA	0.016337247816922612	0	No
ACTAGTAATTCAGGTGCATG	0.016337247816922612	0	No
ACTAGTTTTCACAGCTTGAT	0.016337247816922612	0	No
ACTATAACTGCGTACCGTTT	0.016337247816922612	0	No
ACTATAACTGCGTTCAGGTT	0	0.013072827717016264	No
ACTATAGACAAACTAATGTC	0	0.013072827717016264	No
ACTATAGCGCCGTCCAACTT	0.016337247816922612	0	No
ACTATAGCGGACCACATTTT	0.016337247816922612	0	No
ACTATAGCGGCGCTCAGGTT	0.016337247816922612	0	No
ACTATAGCGTCGTTCATTTT	0.049011743450767836	0.02614565543403253	Yes
ACTATAGCTTCGTGCACATT	0.016337247816922612	0	No
ACTATATACAAATCAATATG	0	0.013072827717016264	No
ACTATATCGACGGGTACTCT	0.016337247816922612	0	No
ACTATGACGTCCCTGAGTTT	0	0.013072827717016264	No
ACTATGACTGCGTTCAGTTT	0	0.013072827717016264	No
ACTATGACTGTTGGGCGTCA	0.016337247816922612	0	No
ACTATGGCGGCGCTGAGGTT	0	0.013072827717016264	No
ACTATGGCTGCGTTGAGGTT	0	0.013072827717016264	No
ACTATGGCTGTTCGCCGGCA	0.016337247816922612	0	No
ACTATGTCTTACTCCATTTT	0	0.013072827717016264	No
ACTATTACTTACCAGTTGTT	0.016337247816922612	0	No
ACTCACATTTTATTTCGATG	0	0.013072827717016264	No
ACTCCAGACAGTTTAATGTG	0	0.013072827717016264	No
ACTCCATTTGTGTGCTGTTG	0.016337247816922612	0	No
ACTCCGAATGAGCAGCAGGC	0.016337247816922612	0	No
ACTCCGAATGAGTCCTTGCC	0.016337247816922612	0	No
ACTCCGACTGACCTGCGGTA	0.016337247816922612	0	No
ACTCCGCAAGTGTAGAGGTT	0.016337247816922612	0	No
ACTCCGGTTGAGTCGGTTGG	0.016337247816922612	0	No
ACTCCGTTCGTGTTGGGTTG	0	0.013072827717016264	No
ACTCCTTTGGAGGTGTGTTG	0.016337247816922612	0	No
ACTCCTTTGTAGGTTTATAC	0.016337247816922612	0	No
ACTCCTTTTGAGGAGGATTT	0	0.013072827717016264	No
ACTCCTTTTGTTGTGGGTTG	0	0.013072827717016264	No
ACTCCTTTTTAGACTGGTTG	0.016337247816922612	0	No
ACTCCTTTTTGGCGGAATAG	0.016337247816922612	0	No
ACTCGCCGAGGTATAGATAG	0.016337247816922612	0	Yes
ACTCGGAAGTAGGGATCATG	0	0.013072827717016264	No
ACTCGTATTTAAGGTATCTC	0.016337247816922612	0	No
ACTCTATCTGCAAGCGGCAT	0.016337247816922612	0	No
ACTCTCTACTCATTAATCTA	0	0.013072827717016264	No
ACTCTGTTAGGGGATAACTT	0.016337247816922612	0	No
ACTGCAAACATTCCGCATTA	0.016337247816922612	0	No
ACTGCAAACATTCCGCATTT	0	0.013072827717016264	No
ACTGCAACTAACCAGCGTTT	0.016337247816922612	0	No
ACTGCAATTTCTTTGGATTT	0.016337247816922612	0	No
ACTGCATCCGACTCTGGAAT	0.016337247816922612	0	No
ACTGGTAACTTGTTCTATGT	0	0.013072827717016264	No
ACTGGTTTTATGAGGCTCAT	0.016337247816922612	0	No
ACTGTACTACACCAGCGGGA	0	0.013072827717016264	No
ACTGTATTTCAGGGGACTCG	0	0.013072827717016264	No
ACTTAAGACACATGAAGATG	0	0.013072827717016264	No
ACTTAGCTTCAGTAGGGTTG	0.016337247816922612	0	No
ACTTATTTTTTAAGCTTCAT	0.016337247816922612	0	No
ACTTCACGTAAGTGGTCGCG	0.016337247816922612	0	No
ACTTCCAAGGACCGGCTTGT	0.016337247816922612	0	No
ACTTCGACTAACCCGCGGTT	0	0.013072827717016264	No
ACTTCGACTTTGCTTCAGGT	0	0.013072827717016264	No
ACTTCGCCAGACCTCGTAAC	0	0.013072827717016264	No
ACTTCGTCTGCCCAGCGGTA	0	0.013072827717016264	No
ACTTCTCCTTAGTACGTGAT	0	0.013072827717016264	No
ACTTCTGTGGAGTCGGATTG	0	0.013072827717016264	No
ACTTCTTTTGAGCTTTGGTG	0	0.013072827717016264	No
ACTTCTTTTGAGTTGGGTGG	0.016337247816922612	0	No
ACTTGATTTCCAAGGTTCAA	0.016337247816922612	0	No
ACTTGGAACTAGCTTTATGA	0.016337247816922612	0	No
ACTTGGAACTTGTTTTATGA	0.17970972598614873	0.06536413858508132	Yes
ACTTGGAATGGATATTGGTT	0	0.013072827717016264	No
ACTTGGAATTGATGTTATTG	0	0.013072827717016264	No
ACTTGGAATTTTTAGTATTA	0	0.013072827717016264	No
ACTTGGTACTTGTGTTATGG	0.016337247816922612	0	No
ACTTGTTCTCCACACTTGAT	0	0.013072827717016264	No
ACTTGTTTTCCAAGCTCCGT	0.016337247816922612	0	No
ACTTGTTTTCCAAGCTTCTT	0	0.013072827717016264	No
ACTTTGAGGAAGGGTAATCA	0	0.013072827717016264	No
ACTTTGGATGCCATGTGGAC	0	0.013072827717016264	No
AGAAAGACAGGCTGTATTGG	0.016337247816922612	0	No
AGAAAGCATGATAAGCGGAT	0.016337247816922612	0	No
AGAAAGCATTACCAGCTGAT	0.016337247816922612	0	No
AGAAAGCCTGACCAGAGGGT	0	0.013072827717016264	No
AGAAATAATTAAGGTCCTTG	0	0.013072827717016264	No
AGAACGAATGAACGGGCGTT	0	0.013072827717016264	No
AGAACGAATGACCATGGGTT	0	0.013072827717016264	No
AGAACGACTGACCGGGGGTT	0.016337247816922612	0	No
AGAACTAATGACCGTCTGAT	0.016337247816922612	0	No
AGAACTACCTTATTTGCTTT	0.016337247816922612	0	No
AGAACTACTTAAGATGCATG	0	0.013072827717016264	No
AGAACTACTTACGGGGCATG	0	0.013072827717016264	No
AGAACTTGTAACGGTACTCG	0	0.013072827717016264	No
AGAACTTTATACCACCGTTT	0.016337247816922612	0	No
AGAAGAAAGTAAGGTGCGTG	0	0.013072827717016264	No
AGAAGAATACTTCGCCTTCA	0.016337247816922612	0	Yes
AGAAGGAATTAACGGGCATG	0.016337247816922612	0	No
AGAAGGAATTAAGGTCCGTT	0	0.013072827717016264	No
AGAAGGAATTAAGGTTCGTG	0.016337247816922612	0	No
AGAAGGAATTACCGTGCATG	0	0.013072827717016264	No
AGAAGGAATTACGGTCCATG	0.016337247816922612	0	No
AGAAGGAATTCATGTGCATG	0.016337247816922612	0	No
AGAAGTAATAAAGGTGCTTG	0	0.013072827717016264	No
AGAAGTAATTAAGGTGAATT	0	0.013072827717016264	No
AGAAGTAATTACCTTGCTCC	0	0.013072827717016264	No
AGAAGTAATTACGATGCATG	0	0.013072827717016264	No
AGAAGTAATTAGCGTGCGTG	0.016337247816922612	0	No
AGAAGTAATTAGGGTGCTTG	0	0.013072827717016264	No
AGAAGTAATTATCGTGGGTG	0	0.013072827717016264	No
AGAAGTACTTACCGTCCATT	0	0.013072827717016264	No
AGAAGTACTTACGGTGCGTG	0	0.013072827717016264	No
AGAAGTATTTAATGTGCATG	0	0.013072827717016264	No
AGAAGTGATAAAGGTGCTTG	0.016337247816922612	0	No
AGAAGTGATTCAGGTGCATA	0	0.013072827717016264	No
AGAATGAATTAAGGTGCTTG	0.016337247816922612	0	No
AGACAAAACTAAGGAGCATG	0	0.013072827717016264	No
AGACAAAATTAAGGAGCACG	0	0.013072827717016264	No
AGACACAATTAATGTACATG	0.016337247816922612	0	No
AGACAGCGTAAGGGGAGTGC	0	0.013072827717016264	No
AGACATAAATAGTTTGCGGT	0	0.013072827717016264	No
AGACATAACTAAGGTCTTGA	0	0.013072827717016264	No
AGACATAATTAAGCTGCATC	0	0.013072827717016264	No
AGACATAATTAAGGTAAATG	0	0.013072827717016264	No
AGACATACTTAAAGTGCATC	0.016337247816922612	0	No
AGACATGATTTTAGGGTCTA	0	0.013072827717016264	No
AGACCAAATTAAGGTTCATT	0	0.013072827717016264	No
AGACCATGTAAGGGTACTCG	0.032674495633845224	0	No
AGACCATGTGAGCGTACTCG	0.016337247816922612	0	No
AGACCCACTACTGGCGTCTT	0	0.013072827717016264	No
AGACCGAATGAAGGGCCATT	0.016337247816922612	0	No
AGACCGACTGATGGGGCATC	0.016337247816922612	0	No
AGACCGGATGATCCGTCGAC	0.016337247816922612	0	No
AGACCGTGTAAGGGTACTGG	0	0.013072827717016264	No
AGACCGTGTGAGCCTACTGC	0	0.013072827717016264	No
AGACCTGAGTTGTGCGTGCC	0	0.013072827717016264	No
AGACCTTATGATGGTGTATG	0.016337247816922612	0	No
AGACGAAAATAACGTCCATG	0	0.013072827717016264	No
AGACGAAAATACGGTGCATA	0.016337247816922612	0	No
AGACGAAATCGAAGTACATG	0.016337247816922612	0	No
AGACGAAATTAAAGTGCATC	0	0.013072827717016264	No
AGACGAACTTAAGCTGCATG	0	0.013072827717016264	No
AGACGAACTTAAGGTGAATG	0.016337247816922612	0	No
AGACGAAGTTATGGTGGAGG	0.016337247816922612	0	No
AGACGAATTAAGGGTCCTTG	0	0.013072827717016264	No
AGACGAATTCTTCGTGCTCG	0.016337247816922612	0	No
AGACGAATTTAAGGCCCATG	0.016337247816922612	0	No
AGACGATCCTAAGGTGCTTG	0	0.013072827717016264	No
AGACGATTTTACAGTTCTTG	0.016337247816922612	0	No
AGACGCAATTAAAGTGATAG	0.016337247816922612	0	No
AGACGCAATTAAGGTCGATG	0.016337247816922612	0	No
AGACGCAATTAATGTGGGTG	0.016337247816922612	0	No
AGACGCAATTATCCTGAAAG	0	0.013072827717016264	No
AGACGCAATTCAATGGCATA	0	0.013072827717016264	No
AGACGCACTTCATGTTCATG	0	0.013072827717016264	No
AGACGCATTTAAGGTTCATG	0.016337247816922612	0	No
AGACGGAAATAAAGTGCAGG	0.016337247816922612	0	No
AGACGGAAATCAGGTACGTG	0	0.013072827717016264	No
AGACGGAACTATGGCGCTTG	0	0.013072827717016264	No
AGACGGAATGAAGGTACAGG	0	0.013072827717016264	No
AGACGGAATGAAGGTGCATT	0.016337247816922612	0	No
AGACGGAATTAAAGTAGATC	0	0.013072827717016264	No
AGACGGAATTAAGAGGCATT	0	0.013072827717016264	No
AGACGGAATTAAGGGACGTG	0	0.013072827717016264	No
AGACGGAATTAAGGGGGATG	0.016337247816922612	0	No
AGACGGAATTACCCCGCACG	0	0.013072827717016264	No
AGACGGAATTAGTGTGCAGT	0	0.013072827717016264	No
AGACGGAATTAGTGTGCATG	0.032674495633845224	0	No
AGACGGAATTATGGTCCATG	0.016337247816922612	0	No
AGACGGAATTCAGGCGCAAT	0	0.013072827717016264	No
AGACGGAATTTAGGTGCCCG	0.016337247816922612	0	No
AGACGGACTGACTAGGCATT	0.016337247816922612	0	No
AGACGGACTTAAGAGGCATG	0.016337247816922612	0	No
AGACGGACTTAAGGGGCATT	0	0.013072827717016264	No
AGACGGACTTAAGGGGGATG	0	0.013072827717016264	No
AGACGGACTTACGGTCGATG	0	0.013072827717016264	No
AGACGGACTTTCGGTAGGTC	0	0.013072827717016264	No
AGACGGAGTTGAGGTTCTTT	0.016337247816922612	0	No
AGACGGTATTAAGGTTCGGG	0.016337247816922612	0	No
AGACGGTATTATGGTACACG	0	0.013072827717016264	No
AGACGGTATTTAGGTGCATC	0.016337247816922612	0	No
AGACGGTCTTAATGTTCAGT	0.016337247816922612	0	No
AGACGTAAAGAATGTGCAGG	0.016337247816922612	0	No
AGACGTAAATAATGTTCTTG	0	0.013072827717016264	No
AGACGTAAATAATTTTCGTT	0	0.013072827717016264	No
AGACGTAAATTAGGCGCATG	0.016337247816922612	0	No
AGACGTAACTACGGAAAACG	0	0.013072827717016264	No
AGACGTAATAAAAGTGCTAA	0	0.013072827717016264	No
AGACGTAATGAACGTGCCTG	0	0.013072827717016264	No
AGACGTAATGAAGAGGGGTT	0.016337247816922612	0	No
AGACGTAATTAAAGCGCATC	0	0.013072827717016264	No
AGACGTAATTAAAGTCCAAG	0	0.013072827717016264	No
AGACGTAATTAACACGCACG	0.016337247816922612	0	No
AGACGTAATTAAGATCCGTG	0.016337247816922612	0	No
AGACGTAATTAAGATGACTG	0	0.013072827717016264	No
AGACGTAATTAAGGTAACTG	0	0.013072827717016264	No
AGACGTAATTAAGGTACTCA	0.016337247816922612	0	No
AGACGTAATTAAGGTACTCG	0	0.10458262173613012	No
AGACGTAATTAAGGTGCATG	195.76924059018367	270.7251891916898	Yes
AGACGTAATTAAGGTGGGTT	0	0.013072827717016264	No
AGACGTAATTAAGGTGGTTA	0	0.013072827717016264	No
AGACGTAATTAAGGTGTAGT	0	0.013072827717016264	No
AGACGTAATTAATCAGCCGG	0	0.013072827717016264	No
AGACGTAATTAATTTGCGTG	0	0.013072827717016264	No
AGACGTAATTACAGTGCTTG	0.016337247816922612	0	No
AGACGTAATTACGCTGAATG	0.016337247816922612	0	No
AGACGTAATTACGGTACTTG	0	0.013072827717016264	No
AGACGTAATTACGGTTCATC	0.016337247816922612	0	No
AGACGTAATTAGGGTGTATA	0	0.013072827717016264	No
AGACGTAATTAGTGCGCATG	0.016337247816922612	0	No
AGACGTAATTATAATGACTG	0.016337247816922612	0	No
AGACGTAATTATGGTCCATT	0	0.013072827717016264	No
AGACGTAATTATGTTGTAAG	0	0.013072827717016264	No
AGACGTAATTATTGTGGATG	0.016337247816922612	0	No
AGACGTAATTCATGAGTAAG	0	0.013072827717016264	No
AGACGTAATTCATGTGTATG	0	0.013072827717016264	No
AGACGTAATTGAGGGGCGTG	0	0.013072827717016264	No
AGACGTAATTGAGGTGTGTT	0	0.013072827717016264	No
AGACGTAATTGAGTGGCAAG	0	0.013072827717016264	No
AGACGTAATTTAGGTTCGTG	0	0.013072827717016264	No
AGACGTAATTTTGGTGAATG	0.016337247816922612	0	No
AGACGTAATTTTGGTGCTAG	0.016337247816922612	0	No
AGACGTACTTAACATCGGTT	0	0.013072827717016264	No
AGACGTACTTAATCTGCCAG	0	0.013072827717016264	No
AGACGTACTTAGGGTGTTTT	0.016337247816922612	0	No
AGACGTACTTAGTGCTCAGG	0	0.013072827717016264	No
AGACGTACTTAGTGTGCATG	0	0.013072827717016264	No
AGACGTACTTGAACGATGCC	0	0.013072827717016264	No
AGACGTAGGTAAGTTGCAAG	0	0.013072827717016264	No
AGACGTAGGTATGGTGTATG	0	0.013072827717016264	No
AGACGTAGTTAAAGTGCGGG	0	0.013072827717016264	No
AGACGTAGTTAAGGCACATG	0	0.02614565543403253	No
AGACGTAGTTAAGGGGCATA	0	0.013072827717016264	No
AGACGTAGTTAGGGTACTCG	0.016337247816922612	0	No
AGACGTAGTTCAGGTGGTTG	0	0.013072827717016264	No
AGACGTAGTTGAGGTACATG	0	0.013072827717016264	No
AGACGTATTAACGGTGGTTC	0.016337247816922612	0	No
AGACGTATTTAAGTGGCATG	0	0.013072827717016264	No
AGACGTATTTAAGTTCCATT	0	0.013072827717016264	No
AGACGTATTTATTGTTCTTG	0	0.013072827717016264	No
AGACGTATTTCAAGGGATTG	0.016337247816922612	0	No
AGACGTATTTCAGGTCCATG	0.016337247816922612	0	No
AGACGTATTTGATGTACCTC	0.016337247816922612	0	No
AGACGTCAATTATTCTCGGT	0.016337247816922612	0	No
AGACGTCATTAAGGCTCAGT	0	0.013072827717016264	No
AGACGTCATTAAGGTACTTG	0	0.013072827717016264	No
AGACGTCATTAAGGTGTGTG	0.016337247816922612	0	No
AGACGTCATTAGGGAGCATG	0.016337247816922612	0	No
AGACGTCTTTAAGGGGCATG	0	0.013072827717016264	No
AGACGTCTTTAAGGTGCCTG	0.016337247816922612	0	No
AGACGTGATTAACCTTCGTC	0	0.013072827717016264	No
AGACGTGATTATGTTTCACC	0	0.013072827717016264	No
AGACGTGGGTGAGTTGCATG	0.016337247816922612	0	No
AGACGTNANTAAGGTGCATG	0.016337247816922612	0	No
AGACGTTATCAAGGTGCATA	0	0.013072827717016264	No
AGACGTTATTAAAGAGCATG	0	0.013072827717016264	No
AGACGTTATTAAGGAGCATA	0	0.013072827717016264	No
AGACGTTATTAAGGTTGATG	0.016337247816922612	0	No
AGACGTTATTCAGGTTCATG	0	0.013072827717016264	No
AGACGTTATTGAGCGGGATG	0	0.013072827717016264	No
AGACGTTGTAAAGGTACTCG	0	0.013072827717016264	No
AGACGTTTGTAAAGTTGTGG	0	0.013072827717016264	No
AGACGTTTTTACTGTCCATG	0	0.013072827717016264	No
AGACGTTTTTAGCGAGCATG	0.016337247816922612	0	No
AGACTAAATTAAGGTTCATG	0.016337247816922612	0	No
AGACTAAATTAAGTTGCTTG	0.016337247816922612	0	No
AGACTAAATTAGGGTACTTG	0	0.013072827717016264	No
AGACTACGTAAGGGCCTTAG	0	0.013072827717016264	No
AGACTATACCGCAAGGTTTA	0	0.013072827717016264	No
AGACTATATAAGGGTACTCC	0	0.013072827717016264	No
AGACTATATTAATGTCCTTG	0.016337247816922612	0	No
AGACTATGTAAAGGTACTTG	0	0.013072827717016264	No
AGACTATGTAAGCGTACTCC	0.016337247816922612	0	No
AGACTCAGTTATGGTAGTTG	0.016337247816922612	0	No
AGACTCTATGGCTGGGGTAA	0.016337247816922612	0	No
AGACTCTATTCCGAGGGTAA	0.016337247816922612	0	No
AGACTGAAGTATGGTGCATG	0.016337247816922612	0	No
AGACTGAATTAAGGTTCTTG	0	0.013072827717016264	No
AGACTGAATTAAGTAGCATT	0	0.013072827717016264	No
AGACTGTATTAAGGCACTTG	0	0.013072827717016264	No
AGACTTAACTGAGGGGCATC	0.016337247816922612	0	No
AGACTTAAGTAAGTTGCATG	0	0.013072827717016264	No
AGACTTAATTAAGGTTCATT	0.016337247816922612	0	No
AGACTTAATTAATGGGCATT	0	0.013072827717016264	No
AGACTTAATTAATGGTCATG	0	0.013072827717016264	No
AGACTTAATTAGGGTGCTAG	0	0.013072827717016264	No
AGACTTAATTCAGGCGCATG	0	0.013072827717016264	No
AGACTTAATTGAGGTACATG	0.016337247816922612	0	No
AGACTTACTTAAAGGGCGTG	0.016337247816922612	0	No
AGACTTACTTAAGGTCCATG	0	0.013072827717016264	No
AGACTTAGTTATGGTTCATC	0	0.013072827717016264	No
AGACTTCTTAGGGCGACTTG	0.016337247816922612	0.013072827717016264	No
AGACTTTACTATAGTGCAGC	0.016337247816922612	0	No
AGAGAACATTGGGGTATGCT	0	0.013072827717016264	No
AGAGATACTCGTCGTGTGAT	0.016337247816922612	0	No
AGAGATCATTGTAGTGTGAT	0.24505871725383918	0.0392184831510488	Yes
AGAGCTACTGGCCAGGGGAT	0.016337247816922612	0	No
AGAGCTACTTGCAGTGTGAT	0	0.013072827717016264	No
AGAGCTACTTGTCAGGTGAT	0.016337247816922612	0	No
AGAGGAAATTAAGGTGGATG	0	0.013072827717016264	No
AGAGGAAATTACAGTGCAGC	0.016337247816922612	0	No
AGAGGACTACATGGTGGTAG	0.016337247816922612	0	No
AGAGGCAATTAAGCTTCATG	0	0.013072827717016264	No
AGAGGCTTTAACAGGTGTGA	0.016337247816922612	0	No
AGAGGGAGTTGAGCTGAATG	0.016337247816922612	0	No
AGAGGGGATTGAGGTTCATG	0.016337247816922612	0	No
AGAGGTAAATAAGGTGCAGG	0.016337247816922612	0	No
AGAGGTAAATAAGGTGCGTT	0	0.013072827717016264	No
AGAGGTAATTAAAGTGCGTG	0	0.013072827717016264	No
AGAGGTAATTAAGGTGATTG	0	0.013072827717016264	No
AGAGGTAATTAATGTGCCTT	0.016337247816922612	0	No
AGAGGTAATTATGGTGCTTG	0.016337247816922612	0	No
AGAGGTACTTAGGGTGCATG	0.016337247816922612	0	No
AGAGGTAGTTAAAGTGCATT	0.016337247816922612	0	No
AGAGGTAGTTAAGGTGTATG	0	0.013072827717016264	No
AGAGGTATTTAAGGTTCTGC	0	0.013072827717016264	No
AGAGGTCATTGAGGTGTATG	0	0.013072827717016264	No
AGAGGTTATTGAGCTGCATG	0.016337247816922612	0	No
AGAGGTTCTTCAGGCGCCTG	0	0.013072827717016264	No
AGAGTAAAATACGGGGCATA	0	0.013072827717016264	No
AGAGTAAATCAAGGGGCATT	0	0.013072827717016264	No
AGAGTACATAGGAGTGCTCG	0	0.013072827717016264	No
AGAGTACGTAAGGGTACTCG	0	0.013072827717016264	No
AGAGTAGATGAATGGAAATT	0.016337247816922612	0	No
AGAGTCTTTATCAGGTGTAA	0	0.013072827717016264	No
AGAGTGGCTTGAGGTTCGTG	0.016337247816922612	0	No
AGAGTGTGAAGCAGGGGTGC	0	0.013072827717016264	No
AGAGTTAATTAAATTGCTAG	0	0.013072827717016264	No
AGAGTTAATTAAGGTGGCTG	0	0.013072827717016264	No
AGAGTTATACCCTGGGGTGA	0.016337247816922612	0	No
AGAGTTCATTGCAGTGGTAT	0	0.013072827717016264	No
AGAGTTTGTTGTGGTGCTAG	0	0.013072827717016264	No
AGATAGAATTAGTTTGGGGT	0	0.013072827717016264	No
AGATAGACAGACCGTATTTT	0	0.013072827717016264	No
AGATAGCCTGACCGGCGTGG	0	0.013072827717016264	No
AGATATAATTAAGCTGCATG	0	0.013072827717016264	No
AGATATAATTAAGGTGTATG	0.016337247816922612	0	No
AGATATATTGACTGTACTTG	0.016337247816922612	0	No
AGATATCCTGACTGGAGGTT	0	0.013072827717016264	No
AGATATCTAGGTTGTATTGG	0.049011743450767836	0.05229131086806506	Yes
AGATCAGCCGTCCTGTGGTA	0	0.013072827717016264	No
AGATCATCCAACCGGAGGGA	0.016337247816922612	0	No
AGATCCAAAGGTCGTATTGG	0	0.013072827717016264	No
AGATGAAACTTCGGAGCGGG	0.016337247816922612	0	No
AGATGCAATTATGGTACATG	0.016337247816922612	0	No
AGATGCAATTCAGGTGCCTG	0.016337247816922612	0	No
AGATGTAATTAACGTGCACG	0	0.013072827717016264	No
AGATGTAATTAATCTAACTA	0	0.013072827717016264	No
AGATGTAATTATGGTTCAAG	0	0.013072827717016264	No
AGATGTAATTCAGGTGACTG	0.016337247816922612	0	No
AGATGTATTGATGGTACTGG	0	0.013072827717016264	No
AGATGTTATTAAGATCCATG	0	0.013072827717016264	No
AGATGTTGTAAAGGTGCACG	0	0.013072827717016264	No
AGATTAAATTTAGGCCCATG	0.016337247816922612	0	No
AGATTAAGTTATGGTAGTCG	0	0.013072827717016264	No
AGATTACATAATAGTACTCG	0	0.013072827717016264	No
AGATTATGTAACGGTACTCA	0	0.013072827717016264	No
AGATTATGTAAGAGTATTCG	0	0.013072827717016264	No
AGATTATGTGAGGGTACTGC	0	0.013072827717016264	No
AGATTATGTGGGTGTACTGG	0	0.013072827717016264	No
AGATTATTTGAGGGTACTCG	0.016337247816922612	0	No
AGATTCTATATCGGTACTCG	0	0.013072827717016264	No
AGATTCTATATGGGGACTAG	0	0.013072827717016264	No
AGATTCTGTAACGGTACTAA	0	0.013072827717016264	No
AGATTCTGTAAGCGTACTCG	0.016337247816922612	0	No
AGCAAAAATTACCGTGCTTG	0.016337247816922612	0	No
AGCAAAAATTACGGTGCACG	0	0.013072827717016264	No
AGCAAAAATTGCCTGGCTCC	0.11436073471845828	0.05229131086806506	Yes
AGCAAAACTTACCTGGCTCC	0.016337247816922612	0	No
AGCAAATATTACGGTACTCG	0	0.013072827717016264	No
AGCAAATATTGCCGGGCTCG	0	0.013072827717016264	No
AGCAAATATTGCCTGGCTTG	0	0.013072827717016264	No
AGCAAGAATTGCCTGCCTCC	0	0.013072827717016264	No
AGCAAGACTGACCTGGCGTC	0	0.013072827717016264	No
AGCAAGCATGGTAGGGTGAT	0	0.013072827717016264	No
AGCAAGCCTGGCTGGAGGTG	0.016337247816922612	0	No
AGCAATAATTAAGGTGCATA	0.016337247816922612	0	No
AGCAATATTTAAGGTGCATG	0	0.013072827717016264	No
AGCAATCCTAATTGTAAATT	0.032674495633845224	0	Yes
AGCACAAATTACCTGGCTCC	0	0.013072827717016264	No
AGCACAAGTGACGATCCTCT	0.016337247816922612	0	No
AGCACATAGCCTTTTCGTTT	0	0.013072827717016264	No
AGCACATATAAGTCACTTTG	0.016337247816922612	0	No
AGCACATATACGGCTACTCG	0.016337247816922612	0	No
AGCACATATCATTCACTGTT	0.016337247816922612	0	No
AGCACATATTCTTCACTTTT	0.016337247816922612	0	No
AGCACGAAGAAACACGGCAT	0.016337247816922612	0	No
AGCACGAATTAAGAGGGGTT	0	0.013072827717016264	No
AGCACGACTGACCGGCGGTG	0.016337247816922612	0	No
AGCACGACTGGCCGGCTGGT	0	0.013072827717016264	No
AGCACGACTTACCATCGGTT	0.016337247816922612	0	No
AGCACGATTGACCAGATTAG	0.016337247816922612	0	No
AGCACGCCTGACTGGCTGTG	0.016337247816922612	0	No
AGCACTAATTAACGTCGGTT	0.016337247816922612	0	No
AGCACTAATTAATGTCCGTT	0.016337247816922612	0	No
AGCACTACTTACCATCGGTG	0.016337247816922612	0	No
AGCACTTATTAAGGTGCATG	0.016337247816922612	0	No
AGCACTTCTGACTATCGGTT	0.016337247816922612	0	No
AGCAGGAATGAACGTGGATT	0	0.013072827717016264	No
AGCAGTAATTAAGGTTCCTG	0	0.013072827717016264	No
AGCAGTAATTAATGTTCTTG	0.016337247816922612	0	No
AGCAGTAATTACGGTCCATG	0.016337247816922612	0	No
AGCAGTAATTACGGTGCATC	0	0.013072827717016264	No
AGCAGTAATTCAGGTGCATG	0.016337247816922612	0	No
AGCAGTACTTAAGGTGCATG	0.016337247816922612	0	No
AGCAGTACTTACGATGCGTG	0	0.013072827717016264	No
AGCAGTACTTACGGTCCATG	0	0.013072827717016264	No
AGCAGTAGAGGTTGATGTTT	0.016337247816922612	0	No
AGCAGTAGATGTTAACTTTT	0.016337247816922612	0	No
AGCAGTAGTTTTGGTGCATC	0.016337247816922612	0	No
AGCAGTATTTATGGTTCTTG	0	0.013072827717016264	No
AGCATATAGAATTGAACTCG	0.016337247816922612	0	No
AGCATATGTAAGGGTACTCT	0	0.013072827717016264	No
AGCATATGTACTGGTACTTT	0.016337247816922612	0	No
AGCATGAAGAACGACGGCAT	0.016337247816922612	0	No
AGCATGTCTTCCGATCGGCT	0	0.013072827717016264	No
AGCATTACTTACGAGATTAT	0	0.013072827717016264	No
AGCATTTTTGCCCATATTCT	0.016337247816922612	0	No
AGCATTTTTTCCGAGGTTCT	0	0.013072827717016264	No
AGCATTTTTTCCGATATTCT	0	0.02614565543403253	Yes
AGCCAAAATTACCGTGCACC	0.016337247816922612	0	No
AGCCAGACTGACCAGCGGTT	0	0.013072827717016264	No
AGCCCATATCAGTCTCTTCG	0.016337247816922612	0	No
AGCCCGAATTAAGGTGCATT	0	0.013072827717016264	No
AGCCCGACTGAAGAGCGGTT	0.016337247816922612	0	No
AGCCCTAATTAAGGTCCATG	0.016337247816922612	0	No
AGCCCTACTTAACATGCATG	0.016337247816922612	0	No
AGCCGAATTTCAGGTGTGTG	0	0.013072827717016264	No
AGCCGACTATGAGGTGCATG	0	0.013072827717016264	No
AGCCGAGATCATGTTCCAGG	0	0.013072827717016264	No
AGCCGCAATTAACTTGCATA	0	0.013072827717016264	No
AGCCGGAATGAAGGGGCATT	0.016337247816922612	0	No
AGCCGGAATTAATGTTCATG	0.016337247816922612	0	No
AGCCGGACTTAACGTGCGTG	0	0.013072827717016264	No
AGCCGGACTTAATGATGGTG	0.016337247816922612	0	No
AGCCGTAATTAACATGCATG	0	0.013072827717016264	No
AGCCGTAATTAAGCTGCGTG	0	0.013072827717016264	No
AGCCGTAATTAAGGAGAATG	0	0.013072827717016264	No
AGCCGTAATTAAGGGCCATG	0	0.013072827717016264	No
AGCCGTAATTAAGGGGCGTG	0	0.013072827717016264	No
AGCCGTAATTAAGGTCCATA	0.016337247816922612	0	No
AGCCGTAATTAATGTGGACA	0	0.013072827717016264	No
AGCCGTAATTACCGGGCATG	0	0.013072827717016264	No
AGCCGTAATTACCGTGCTTG	0.016337247816922612	0	No
AGCCGTAATTGAGATGCTTG	0	0.013072827717016264	No
AGCCGTACTTAAGGTACCGG	0	0.013072827717016264	No
AGCCGTAGTTAAGGTGAACG	0	0.013072827717016264	No
AGCCGTAGTTAAGGTGCATA	0	0.013072827717016264	No
AGCCGTATTTAAGGTGGACG	0	0.013072827717016264	No
AGCCGTATTTAAGTTTCGTG	0	0.013072827717016264	No
AGCCGTCATTAAGGAGCATA	0.016337247816922612	0	No
AGCCGTCCTTACCATGCATG	0	0.013072827717016264	No
AGCCGTGATTCGGTTGCAAG	0	0.013072827717016264	No
AGCCGTTATTCAGGTGGTTG	0.016337247816922612	0	No
AGCCTGGCTTTGCAAATGCG	0.016337247816922612	0	No
AGCCTGTATATTTGGTACCG	0.016337247816922612	0	No
AGCCTTAATTAAGGGGCATG	0	0.013072827717016264	No
AGCGATCATTACCGGGTGAT	0.016337247816922612	0	No
AGCGCGACGAAACACCGCAT	0	0.013072827717016264	No
AGCGCGCATGAACACGGGAT	0.016337247816922612	0	No
AGCGGAATAATATGCTGGTT	0.016337247816922612	0	No
AGCGGATTACACAGTTGTGC	0.016337247816922612	0	No
AGCGGTAATTGAGGTTCATT	0	0.013072827717016264	No
AGCGTACGTAAAGGTACTCT	0.016337247816922612	0	No
AGCGTACGTAACGGGACTGG	0.016337247816922612	0	No
AGCGTACTAAACGGGGCTGG	0	0.013072827717016264	No
AGCGTACTACACGGTGGTGA	0	0.013072827717016264	No
AGCGTACTACAGGGTGCTGT	0.016337247816922612	0	No
AGCGTACTATGCTTGTGTGA	0	0.013072827717016264	No
AGCGTACTTAACGGTACTCG	0	0.013072827717016264	No
AGCGTACTTCAAATGGGTGA	0.016337247816922612	0	No
AGCGTATGAAAGGGTACTTG	0.016337247816922612	0	No
AGCGTATTTAACGGGACTCG	0	0.013072827717016264	No
AGCGTATTTAAGGGTACTCG	0.016337247816922612	0	No
AGCGTGCAGAAAGACGGCAT	0.049011743450767836	0	Yes
AGCGTGTGACGCCATGGTGA	0	0.013072827717016264	No
AGCGTTGCTCGGGCCACTTG	0	0.013072827717016264	No
AGCTAGCCTGGCCGGCGTGG	0	0.013072827717016264	No
AGCTATCTTCTCCATGGGCG	0.032674495633845224	0	Yes
AGCTATTTTCTCCATAGGCG	0.016337247816922612	0	No
AGCTCGCTTGACCAGAGGGT	0	0.013072827717016264	No
AGCTCTATTGGCTGGAGTGT	0	0.013072827717016264	No
AGCTCTCTAGGTTATATTGG	0	0.013072827717016264	No
AGCTGTAATTAACGTGCATG	0	0.013072827717016264	No
AGCTGTCTTTACGGTGGTTG	0	0.013072827717016264	No
AGCTTAAGTAAGGTTACTCC	0	0.013072827717016264	No
AGCTTACGAAACGGTACTCG	0	0.013072827717016264	No
AGCTTACGTCAGGGTACTCA	0	0.013072827717016264	No
AGCTTACTACACTGGGGTGA	0.016337247816922612	0	No
AGCTTATATAAGGGCACTCG	0	0.013072827717016264	No
AGCTTATATATGAGTCCTCG	0.016337247816922612	0	No
AGCTTATGTAAGGGTAGTCA	0	0.013072827717016264	No
AGCTTATGTTAGCGTACTCG	0.016337247816922612	0	No
AGCTTTTGTCATGGCACTTG	0	0.013072827717016264	No
AGGACTACTGACTTGGGTTT	0.016337247816922612	0	No
AGGAGTAATTAATGTGCCTG	0	0.013072827717016264	No
AGGAGTTAACGAGCTGCTTA	0.016337247816922612	0	No
AGGATGATTGCAAAGGAGAT	0.016337247816922612	0	No
AGGATTCGCCAGGGAGTTCT	0.016337247816922612	0	No
AGGCAAAATTTCCGTGCGTG	0	0.013072827717016264	No
AGGCAGGCTGATGTACGGTA	0	0.02614565543403253	No
AGGCAGGCTTTTATACGGTA	0	0.013072827717016264	No
AGGCAGGGTGATGTGCCGTA	0	0.013072827717016264	No
AGGCAGGGTGATGTGCGGTA	0.016337247816922612	0	No
AGGCCACTACATTCGGGTGA	0	0.013072827717016264	No
AGGCCGGCTGACCCGCGGTC	0.016337247816922612	0	No
AGGCCGGGTACTATGCAGAA	0.016337247816922612	0	No
AGGCCGGGTGATGTACGGTA	0.016337247816922612	0.013072827717016264	No
AGGCCGTTAATGCTGGGGTG	0.016337247816922612	0	No
AGGCCGTTTGAGTTTATTTG	0	0.013072827717016264	No
AGGCCTAATGAAGGGGGATG	0.016337247816922612	0	No
AGGCCTATTGCGATGGATAA	0.016337247816922612	0	No
AGGCCTTGTGAGCTGGGTTG	0	0.013072827717016264	No
AGGCCTTTTATCTTGCGGTT	0	0.013072827717016264	No
AGGCCTTTTGAGGTGGCATG	0	0.013072827717016264	No
AGGCCTTTTGAGTTGTGGGG	0.016337247816922612	0	No
AGGCCTTTTGTGTGGGGTGG	0.016337247816922612	0	No
AGGCGAAATTAAACGACATG	0.016337247816922612	0	No
AGGCGAACTTATGGTGCATG	0.016337247816922612	0	No
AGGCGAGATTAAGGTGCGTG	0.016337247816922612	0	No
AGGCGAGATTCAGGTGCAGG	0	0.013072827717016264	No
AGGCGAGGTGCCATAGGGGG	0	0.013072827717016264	No
AGGCGAGGTTCAGGAGGGTT	0.016337247816922612	0	No
AGGCGCAATTAAAGGGCATG	0	0.013072827717016264	No
AGGCGCATTTCAATGGCAAA	0.016337247816922612	0	No
AGGCGCATTTCAATTGAATG	0	0.013072827717016264	No
AGGCGCATTTCAGGTGCATA	0.016337247816922612	0	No
AGGCGGAATTAAGGCGGTTG	0.016337247816922612	0	No
AGGCGGAATTAAGGTTCATG	0.016337247816922612	0	No
AGGCGGTATTAAGCCGCACC	0	0.013072827717016264	No
AGGCGTAATTAAAGTGCGTG	0	0.013072827717016264	No
AGGCGTAATTAAGATCCATA	0	0.013072827717016264	No
AGGCGTAATTAAGGGGCATT	0.016337247816922612	0	No
AGGCGTAATTAGAGTGGATT	0.016337247816922612	0	No
AGGCGTAATTATGGTACATG	0	0.013072827717016264	No
AGGCGTAATTCAAGAGGGGG	0	0.013072827717016264	No
AGGCGTAATTCAGGAGCGTG	0	0.013072827717016264	No
AGGCGTAATTGAGGTTCTTG	0.016337247816922612	0	No
AGGCGTAATTTTGGTGCAGG	0	0.013072827717016264	No
AGGCGTACTTAAGGTACATG	0	0.013072827717016264	No
AGGCGTACTTAATCTGCCTG	0	0.013072827717016264	No
AGGCGTACTTACGGTGCATG	0	0.013072827717016264	No
AGGCGTAGTTAAAGTGCATT	0	0.013072827717016264	No
AGGCGTAGTTAAGGTGCAGG	0	0.013072827717016264	No
AGGCGTATTAAATGTGGTTA	0	0.013072827717016264	No
AGGCGTCATTATGGTGCTTG	0.016337247816922612	0	No
AGGCGTTATTAAAGTTGATG	0.016337247816922612	0	No
AGGCGTTTTATCTTTCGGTA	0	0.013072827717016264	No
AGGCGTTTTGAGGTGGGTGG	0.016337247816922612	0	No
AGGCTAAATTAAGGGGCGTG	0.016337247816922612	0	No
AGGCTAAATTCAGGTGCATG	0	0.013072827717016264	No
AGGCTAACTTAAGGGGTATG	0	0.013072827717016264	No
AGGCTAGGTAAGGGAATTTA	0.016337247816922612	0	No
AGGCTCAATGTAATGGGTAA	0	0.013072827717016264	No
AGGCTCATTATCATGGGTAA	0	0.013072827717016264	No
AGGCTCTATTCTAGAGGGCA	0.016337247816922612	0	No
AGGCTGAATTAAGGAGCATA	0.016337247816922612	0	No
AGGCTGAATTAATGTGCATG	0.016337247816922612	0	No
AGGCTGGCATTTAGCAAGGG	0	0.013072827717016264	No
AGGCTTAAGTAGGCTGCATG	0	0.013072827717016264	No
AGGCTTAATTAGGGTGCATG	0	0.013072827717016264	No
AGGCTTAATTCAGGTGCATG	0.016337247816922612	0	No
AGGCTTACCTAAACGACGTG	0.016337247816922612	0	No
AGGCTTAGTTTCAGTGCCTG	0	0.013072827717016264	No
AGGCTTTCAACTGGGGCGCG	0	0.013072827717016264	No
AGGGAGGGTAATGTGCGGAA	0.016337247816922612	0	No
AGGGGAAGTTCAAGAGGGGG	0.016337247816922612	0	No
AGGGGAGATTCAGGTGCGTG	0.016337247816922612	0	No
AGGGGCTTTACAAGGTGTAC	0	0.013072827717016264	No
AGGGGTAATTAAGGTGGATG	0.016337247816922612	0	No
AGGGGTATTTAAATGGCTTA	0	0.013072827717016264	No
AGGGGTATTTAAGGGGCATG	0.016337247816922612	0	No
AGGGGTTTTTTTAAGGTTCA	0	0.013072827717016264	No
AGGGTAGGTTGTAGAGGGGG	0.016337247816922612	0	No
AGGGTCATAACAAGGGGTAA	0.016337247816922612	0	No
AGGGTTATTACAACGGTAAA	0.016337247816922612	0	No
AGGGTTATTGCAGTTGCCTA	0.016337247816922612	0	No
AGGTCTTTTGGGTTGGGTGG	0.016337247816922612	0	No
AGGTGATACCGAACGATACC	0.016337247816922612	0	No
AGGTGGTATTACCCCGCTTC	0.016337247816922612	0	No
AGGTGTGATTATTCTGCATA	0	0.013072827717016264	No
AGGTGTTATTAAGCTGTACG	0.016337247816922612	0	No
AGGTTAGGTCCTAGATGGAT	0.016337247816922612	0	No
AGGTTATAACGGGGTAGTCG	0.016337247816922612	0	No
AGGTTATCCGGCTGTCGTCC	0	0.013072827717016264	No
AGGTTATGTACGGGGACTGG	0	0.013072827717016264	No
AGGTTATTTGAGGGTGCTCG	0	0.013072827717016264	No
AGGTTGTATTAACCCAGTTC	0.016337247816922612	0	No
AGGTTTAATTAAGGTGCATG	0	0.013072827717016264	No
AGGTTTTTTGACTGTATTCG	0	0.013072827717016264	No
AGTAAATATAAGGGTACTCG	0	0.013072827717016264	No
AGTAAATTCGTGTCGGGAAT	0	0.013072827717016264	No
AGTAAGTTTGAGCCGGGAAG	0.016337247816922612	0	No
AGTACATGTCCGTCACCTTG	0	0.013072827717016264	No
AGTACTCCTGATTGGATGTT	0.016337247816922612	0	No
AGTAGAACTTAAGGTACATT	0.016337247816922612	0	No
AGTAGGAGTTAGGGTGCATG	0	0.013072827717016264	No
AGTAGTAATTAAGGTGAACC	0	0.013072827717016264	No
AGTAGTAATTAAGGTGCATA	0.016337247816922612	0	No
AGTAGTAATTAAGGTGTATG	0.016337247816922612	0	No
AGTAGTAGTTACCGTACGTG	0	0.013072827717016264	No
AGTAGTAGTTCAGTTGCATG	0	0.013072827717016264	No
AGTAGTCATTAAGGTGCATG	0	0.013072827717016264	No
AGTATACGTAACGGTACTCG	0	0.013072827717016264	No
AGTATAGGTAAGGGCACTTT	0.016337247816922612	0	No
AGTATAGTGCTTTGAGGTGA	0	0.013072827717016264	No
AGTATATATAAGGGGACTCG	0	0.013072827717016264	No
AGTATATGTAAAGGTATTCG	0	0.013072827717016264	No
AGTATATGTAAGTGTACTCG	0.016337247816922612	0	No
AGTATATGTTACGGTACTCG	0	0.013072827717016264	No
AGTATATGTTAGGGTACTCG	0.016337247816922612	0	No
AGTATATTTAGGGGTACTTG	0.016337247816922612	0	No
AGTATGGGGAAGGGTAGTCG	0	0.013072827717016264	No
AGTATTACTTCGGGCGTTTT	0.016337247816922612	0	No
AGTCAGAAATAGGGCTAGTG	0.016337247816922612	0	No
AGTCATAATTAAGGAGCATG	0	0.013072827717016264	No
AGTCATAATTAAGGGTCATG	0	0.013072827717016264	No
AGTCATACTTTGGTTTCGTT	0	0.013072827717016264	No
AGTCATCATTAAGTTTCATG	0	0.013072827717016264	No
AGTCATTCTTAAGGTGCATG	0	0.013072827717016264	No
AGTCATTTTGCGTTGGGTTG	0.016337247816922612	0	No
AGTCCTTGTGAGTTGGGTTG	0	0.013072827717016264	No
AGTCGAAATTTAGGTGCATG	0.016337247816922612	0	No
AGTCGAATTTACGGTGTATG	0	0.013072827717016264	No
AGTCGCAATTATGTTGCATA	0	0.013072827717016264	No
AGTCGGAATGAAGGTAAATG	0	0.013072827717016264	No
AGTCGGAATTAATTTGATTA	0	0.013072827717016264	No
AGTCGGGTGTAAGGCCCATG	0	0.013072827717016264	No
AGTCGGTTTGTAATAGTGCA	0.016337247816922612	0	No
AGTCGTAAATAATGGGCATG	0	0.013072827717016264	No
AGTCGTAAGTGAGATGCGCA	0	0.013072827717016264	No
AGTCGTAATTAAGGTGATTG	0	0.02614565543403253	No
AGTCGTAATTAAGGTTAATG	0	0.013072827717016264	No
AGTCGTAATTAATGTGCCTG	0	0.013072827717016264	No
AGTCGTAATTAATTTTGATT	0	0.013072827717016264	No
AGTCGTAATTAGGGCGCGTG	0	0.013072827717016264	No
AGTCGTAATTAGGGTGCTTG	0	0.013072827717016264	No
AGTCGTAATTATATTGCATG	0	0.013072827717016264	No
AGTCGTAATTCAGGAGTATG	0	0.013072827717016264	No
AGTCGTAATTCAGGTGAATG	0	0.013072827717016264	No
AGTCGTAATTGAGGTGAACT	0.016337247816922612	0	No
AGTCGTACTTACGGTGCAGT	0	0.013072827717016264	No
AGTCGTACTTTGTGCGCGGG	0	0.013072827717016264	No
AGTCGTATTTAACGTGCCTG	0	0.013072827717016264	No
AGTCGTATTTAAGTTGCATG	0.016337247816922612	0	No
AGTCGTATTTATTGTGCATG	0.016337247816922612	0	No
AGTCGTATTTCAGGTTTATG	0	0.013072827717016264	No
AGTCGTCAATAAGGCGCGTT	0.016337247816922612	0	No
AGTCGTCATTACGGTGCATG	0	0.013072827717016264	No
AGTCGTGATTACGGTGCTGG	0	0.013072827717016264	No
AGTCGTGCTTAAGGTGCATG	0.016337247816922612	0	No
AGTCGTTAATACGATGAATT	0.016337247816922612	0	No
AGTCGTTTTCTATGTTTCGT	0.016337247816922612	0	No
AGTCTAAATTAAGGTGCATA	0	0.013072827717016264	No
AGTCTAAATTAGTGTGCATT	0.016337247816922612	0	No
AGTCTACATAAGGGTACTAG	0	0.013072827717016264	No
AGTCTACGTATGGGTACTCC	0	0.013072827717016264	No
AGTCTATGTATGGGTCCTTG	0.016337247816922612	0	No
AGTCTATGTGAAGGTACTGG	0	0.013072827717016264	No
AGTCTCGGTGTCTGAGGGGA	0	0.013072827717016264	No
AGTCTCTGTAAGGGGACTAG	0	0.013072827717016264	No
AGTCTGAATTAAGGTGCGTG	0.016337247816922612	0	No
AGTCTGAGATAGGGTACTAG	0	0.013072827717016264	No
AGTCTTAATTAACGTGCATG	0	0.013072827717016264	No
AGTCTTAATTATGGTGGATG	0.016337247816922612	0	No
AGTCTTATAGTGATAAATCG	0	0.013072827717016264	No
AGTGAATTCGTGTCAGGAAG	0	0.013072827717016264	No
AGTGAATTCGTGTCGGGAAT	0.016337247816922612	0	No
AGTGAATTCGTGTCTGGAAG	0.1470352303523035	0	Yes
AGTGAGTTCGTGTCTGGGAG	0	0.013072827717016264	No
AGTGTACGTAACGGGACTCG	0	0.013072827717016264	No
AGTGTACGTAAGGGTACTGG	0	0.013072827717016264	No
AGTGTACTTAAGGGGGCTTA	0	0.013072827717016264	No
AGTGTATGACAGGGTACTGG	0	0.013072827717016264	No
AGTGTATGTAAGGGTAGTGG	0	0.013072827717016264	No
AGTGTATGTGAGGGTGGTAG	0.016337247816922612	0	No
AGTGTATGTTATGCTACTCG	0.016337247816922612	0	No
AGTGTATTAAAGGGTACTCA	0.016337247816922612	0	No
AGTGTATTAAAGTGGAGTGA	0	0.013072827717016264	No
AGTGTATTTAATGGTACTCT	0	0.013072827717016264	No
AGTGTGTGTAAGGATACTCG	0	0.013072827717016264	No
AGTGTTTGTAAGGGTACTTG	0	0.013072827717016264	No
AGTGTTTTGAGCGGTAGTCA	0.016337247816922612	0	No
AGTTACTGTGAGTGTACTCG	0	0.013072827717016264	No
AGTTAGTCCACGTTGTGTTG	0.016337247816922612	0	No
AGTTGAAATTAATGTGGATG	0.016337247816922612	0	No
AGTTGATATTATAGTACACG	0	0.013072827717016264	No
AGTTGGAATTGGGGTGCTTG	0	0.013072827717016264	No
AGTTGGGTACGCATCTGGAT	0	0.013072827717016264	Yes
AGTTGGTGTTCGGGAGGACA	0.016337247816922612	0	No
AGTTGGTTAATGTCGTCATG	0.016337247816922612	0	No
AGTTGGTTTCACGGCACTCT	0.016337247816922612	0	No
AGTTGTAATTAAGGAGAATG	0	0.013072827717016264	No
AGTTGTAATTAAGGTTCATT	0	0.013072827717016264	No
AGTTTAAGTTAGGGTACTCG	0	0.013072827717016264	No
AGTTTACGTAAGAGTACTAG	0	0.013072827717016264	No
AGTTTACGTAAGGGTGCTCG	0	0.013072827717016264	No
AGTTTATATAAGGGTATTTG	0	0.013072827717016264	No
AGTTTATATAAGGGTTCTGG	0	0.013072827717016264	No
AGTTTATCTCGAGCGACTCG	0	0.013072827717016264	No
AGTTTATGTAAAGGTAGTCG	0.016337247816922612	0	No
AGTTTATGTAAGCGTAATAG	0	0.013072827717016264	No
AGTTTATGTAAGGATACGCG	0.016337247816922612	0	No
AGTTTATGTAAGGGCACTCT	0	0.013072827717016264	No
AGTTTATGTAAGGGTCATCG	0.016337247816922612	0	No
AGTTTATGTAAGGGTGCTGG	0	0.013072827717016264	No
AGTTTATGTAGGGGTAGTCG	0	0.013072827717016264	No
AGTTTATGTATGTGTACTCG	0.016337247816922612	0	No
AGTTTATGTGAGGGTACTAG	0.016337247816922612	0	No
AGTTTATGTGAGGGTATTGG	0	0.013072827717016264	No
AGTTTATGTTAGGGTACACG	0	0.013072827717016264	No
AGTTTATTACCGTTGTGGGT	0.016337247816922612	0	No
AGTTTATTTAAGGGTACTGG	0	0.013072827717016264	No
AGTTTATTTGAGTGTAGTAG	0	0.013072827717016264	No
AGTTTCAGTTAGGGTATTCG	0	0.013072827717016264	No
AGTTTCTGTAAGGTTACTCG	0	0.013072827717016264	No
[truncated: 16,568 more rows]
