# Supplementary material for: Extracting, filtering and simulating cellular barcodes using CellBarcode tools
Source: Nat Comput Sci. 2024 Feb 19;4(2):128–43. doi: 10.1038/s43588-024-00595-7 (PMC10899113; doi:10.1038/s43588-024-00595-7)
Supplement: Supplementary file 8 — Statistical source data. [file 43588_2024_595_MOESM8_ESM.xlsx]

## Sheet: Figure_5B
Cycle	Base	Count	fileName	base_num	base_percent
1	A	22280	UMI	100000	0.2228
2	A	22175	UMI	100000	0.22175
3	A	20013	UMI	100000	0.20013
4	A	22819	UMI	100000	0.22819
5	A	20275	UMI	100000	0.20275
6	A	22586	UMI	100000	0.22586
7	A	18951	UMI	100000	0.18951
8	A	18950	UMI	100000	0.1895
9	A	21179	UMI	100000	0.21179
10	A	21430	UMI	100000	0.2143
11	A	18825	UMI	100000	0.18825
12	A	15920	UMI	100000	0.1592
13	A	17744	UMI	100000	0.17744
14	A	19435	UMI	100000	0.19435
15	A	21585	UMI	100000	0.21585
16	A	19991	UMI	100000	0.19991
17	A	1995	UMI	100000	0.01995
18	A	2219	UMI	100000	0.02219
19	A	2070	UMI	100000	0.0207
20	A	3606	UMI	100000	0.03606
21	A	4624	UMI	100000	0.04624
22	A	83347	UMI	100000	0.83347
23	A	2704	UMI	100000	0.02704
24	A	2990	UMI	100000	0.0299
25	A	6970	UMI	100000	0.0697
26	A	6851	UMI	100000	0.06851
27	A	85793	UMI	100000	0.85793
28	A	5891	UMI	100000	0.05891
29	A	6115	UMI	100000	0.06115
30	A	7311	UMI	100000	0.07311
31	A	89994	UMI	100000	0.89994
32	A	85366	UMI	100000	0.85366
33	A	7642	UMI	100000	0.07642
34	A	6665	UMI	100000	0.06665
35	A	85336	UMI	100000	0.85336
36	A	7669	UMI	100000	0.07669
37	A	7917	UMI	100000	0.07917
38	A	84265	UMI	100000	0.84265
39	A	85179	UMI	100000	0.85179
40	A	3638	UMI	100000	0.03638
41	A	5671	UMI	100000	0.056710000000000003
42	A	8851	UMI	100000	0.08851
43	A	6291	UMI	100000	0.06291
44	A	85811	UMI	100000	0.85811
45	A	5401	UMI	100000	0.05401
46	A	10961	UMI	100000	0.10961
47	A	61176	UMI	100000	0.61176
48	A	12108	UMI	100000	0.12108
49	A	13259	UMI	100000	0.13259
50	A	31254	UMI	100000	0.31254
51	A	24841	UMI	100000	0.24841
52	A	19781	UMI	100000	0.19781
53	A	30779	UMI	100000	0.30779
54	A	13692	UMI	100000	0.13692
55	A	13146	UMI	100000	0.13146
56	A	52081	UMI	100000	0.52081
57	A	18499	UMI	100000	0.18499
58	A	14142	UMI	100000	0.14142
59	A	38864	UMI	100000	0.38864
60	A	29184	UMI	100000	0.29184
61	A	17605	UMI	100000	0.17605
62	A	26928	UMI	100000	0.26928
63	A	23783	UMI	100000	0.23783
64	A	31407	UMI	100000	0.31407
65	A	20189	UMI	100000	0.20188999999999999
66	A	14876	UMI	100000	0.14876
67	A	45675	UMI	100000	0.45675
68	A	24864	UMI	100000	0.24864
69	A	16871	UMI	100000	0.16871
70	A	33870	UMI	100000	0.3387
71	A	26085	UMI	100000	0.26085
72	A	26526	UMI	100000	0.26526
73	A	23037	UMI	100000	0.23037
74	A	18627	UMI	100000	0.18627
75	A	33101	UMI	100000	0.33101
76	A	31698	UMI	100000	0.31698
77	A	29587	UMI	100000	0.29587
78	A	22404	UMI	100000	0.22404
79	A	36192	UMI	100000	0.36192
80	A	26497	UMI	100000	0.26497
81	A	16517	UMI	100000	0.16517
82	A	36005	UMI	100000	0.36005
83	A	19695	UMI	100000	0.19695
84	A	39789	UMI	100000	0.39789
85	A	37510	UMI	100000	0.3751
86	A	24969	UMI	100000	0.24969
87	A	41951	UMI	100000	0.41951
88	A	35842	UMI	100000	0.35842
89	A	39247	UMI	100000	0.39247
90	A	39761	UMI	100000	0.39761
91	A	32862	UMI	100000	0.32862
92	A	31620	UMI	100000	0.3162
93	A	47251	UMI	100000	0.47251
94	A	44488	UMI	100000	0.44488
95	A	31466	UMI	100000	0.31466
96	A	40032	UMI	100000	0.40032
97	A	41332	UMI	100000	0.41332
98	A	36278	UMI	100000	0.36278
99	A	46893	UMI	100000	0.46893
100	A	32279	UMI	100000	0.32279
101	A	33045	UMI	100000	0.33045
102	A	46962	UMI	100000	0.46962
103	A	29642	UMI	100000	0.29642
104	A	32662	UMI	100000	0.32662
105	A	39809	UMI	100000	0.39809
106	A	22399	UMI	100000	0.22399
107	A	25060	UMI	100000	0.2506
108	A	29498	UMI	100000	0.29498
109	A	18137	UMI	100000	0.18137
110	A	29381	UMI	100000	0.29381
111	A	23625	UMI	100000	0.23625
1	C	18226	UMI	100000	0.18226
2	C	20936	UMI	100000	0.20936
3	C	19066	UMI	100000	0.19066
4	C	22697	UMI	100000	0.22697
5	C	19857	UMI	100000	0.19857
6	C	20023	UMI	100000	0.20023
7	C	20499	UMI	100000	0.20499
8	C	23325	UMI	100000	0.23325
9	C	20961	UMI	100000	0.20961
10	C	17569	UMI	100000	0.17569
11	C	17666	UMI	100000	0.17666
12	C	19640	UMI	100000	0.1964
13	C	21363	UMI	100000	0.21363
14	C	23335	UMI	100000	0.23335
15	C	17423	UMI	100000	0.17423
16	C	17300	UMI	100000	0.173
17	C	89276	UMI	100000	0.89276
18	C	87343	UMI	100000	0.87343
19	C	4314	UMI	100000	0.04314
20	C	82664	UMI	100000	0.82664
21	C	1968	UMI	100000	0.01968
22	C	3864	UMI	100000	0.03864
23	C	6454	UMI	100000	0.06454
24	C	3819	UMI	100000	0.03819
25	C	3557	UMI	100000	0.03557
26	C	82261	UMI	100000	0.82261
27	C	5597	UMI	100000	0.05597
28	C	3433	UMI	100000	0.03433
29	C	81415	UMI	100000	0.81415
30	C	3108	UMI	100000	0.03108
31	C	3513	UMI	100000	0.03513
32	C	5309	UMI	100000	0.05309
33	C	6888	UMI	100000	0.06888
34	C	5416	UMI	100000	0.05416
35	C	5898	UMI	100000	0.05898
36	C	5979	UMI	100000	0.05979
37	C	85031	UMI	100000	0.85031
38	C	4844	UMI	100000	0.04844
39	C	4927	UMI	100000	0.04927
40	C	4507	UMI	100000	0.04507
41	C	7225	UMI	100000	0.07225
42	C	85479	UMI	100000	0.85479
43	C	87205	UMI	100000	0.87205
44	C	7013	UMI	100000	0.07013
45	C	19033	UMI	100000	0.19033
46	C	10337	UMI	100000	0.10337
47	C	19393	UMI	100000	0.19393
48	C	35019	UMI	100000	0.35019
49	C	35881	UMI	100000	0.35881
50	C	14237	UMI	100000	0.14237
51	C	15143	UMI	100000	0.15143
52	C	36771	UMI	100000	0.36771
53	C	22405	UMI	100000	0.22405
54	C	35578	UMI	100000	0.35578
55	C	21760	UMI	100000	0.2176
56	C	17643	UMI	100000	0.17643
57	C	49170	UMI	100000	0.4917
58	C	19109	UMI	100000	0.19109
59	C	17921	UMI	100000	0.17921
60	C	45715	UMI	100000	0.45715
61	C	24560	UMI	100000	0.2456
62	C	30427	UMI	100000	0.30427
63	C	35622	UMI	100000	0.35622
64	C	26878	UMI	100000	0.26878
65	C	40512	UMI	100000	0.40512
66	C	31376	UMI	100000	0.31376
67	C	19963	UMI	100000	0.19963
68	C	30409	UMI	100000	0.30409
69	C	44051	UMI	100000	0.44051
70	C	24290	UMI	100000	0.2429
71	C	29388	UMI	100000	0.29388
72	C	34376	UMI	100000	0.34376
73	C	28908	UMI	100000	0.28908
74	C	29609	UMI	100000	0.29609
75	C	28468	UMI	100000	0.28468
76	C	17983	UMI	100000	0.17983
77	C	21819	UMI	100000	0.21819
78	C	29046	UMI	100000	0.29046
79	C	16390	UMI	100000	0.1639
80	C	23739	UMI	100000	0.23739
81	C	30060	UMI	100000	0.3006
82	C	17846	UMI	100000	0.17846
83	C	21080	UMI	100000	0.2108
84	C	15366	UMI	100000	0.15366
85	C	22976	UMI	100000	0.22976
86	C	21376	UMI	100000	0.21376
87	C	16532	UMI	100000	0.16532
88	C	14507	UMI	100000	0.14507
89	C	21933	UMI	100000	0.21933
90	C	23506	UMI	100000	0.23506
91	C	25582	UMI	100000	0.25582
92	C	21098	UMI	100000	0.21098
93	C	19579	UMI	100000	0.19579
94	C	31104	UMI	100000	0.31104
95	C	18649	UMI	100000	0.18649
96	C	23978	UMI	100000	0.23978
97	C	24914	UMI	100000	0.24914
98	C	20600	UMI	100000	0.206
99	C	22696	UMI	100000	0.22696
100	C	27567	UMI	100000	0.27567
101	C	40835	UMI	100000	0.40835
102	C	29147	UMI	100000	0.29147
103	C	38269	UMI	100000	0.38269
104	C	45246	UMI	100000	0.45246
105	C	38756	UMI	100000	0.38756
106	C	51780	UMI	100000	0.5178
107	C	38303	UMI	100000	0.38303
108	C	42739	UMI	100000	0.42739
109	C	49572	UMI	100000	0.49572
110	C	29577	UMI	100000	0.29577
111	C	36085	UMI	100000	0.36085
1	G	31531	UMI	100000	0.31531
2	G	28956	UMI	100000	0.28956
3	G	32156	UMI	100000	0.32156
4	G	31537	UMI	100000	0.31537
5	G	34619	UMI	100000	0.34619
6	G	32238	UMI	100000	0.32238
7	G	34927	UMI	100000	0.34927
8	G	31906	UMI	100000	0.31906
9	G	29285	UMI	100000	0.29285
10	G	38339	UMI	100000	0.38339
11	G	38170	UMI	100000	0.3817
12	G	34635	UMI	100000	0.34635
13	G	35476	UMI	100000	0.35476
14	G	32571	UMI	100000	0.32571
15	G	36784	UMI	100000	0.36784
16	G	32897	UMI	100000	0.32897
17	G	5182	UMI	100000	0.05182
18	G	4869	UMI	100000	0.04869
19	G	6835	UMI	100000	0.06835
20	G	11458	UMI	100000	0.11458
21	G	89209	UMI	100000	0.89209
22	G	5740	UMI	100000	0.0574
23	G	86387	UMI	100000	0.86387
24	G	89102	UMI	100000	0.89102
25	G	7471	UMI	100000	0.07471
26	G	8451	UMI	100000	0.08451
27	G	5034	UMI	100000	0.05034
28	G	6111	UMI	100000	0.06111
29	G	11068	UMI	100000	0.11068
30	G	88338	UMI	100000	0.88338
31	G	5248	UMI	100000	0.05248
32	G	4966	UMI	100000	0.04966
33	G	83333	UMI	100000	0.83333
34	G	5976	UMI	100000	0.05976
35	G	6659	UMI	100000	0.06659
36	G	3333	UMI	100000	0.03333
37	G	4130	UMI	100000	0.0413
38	G	6175	UMI	100000	0.06175
39	G	5012	UMI	100000	0.05012
40	G	86323	UMI	100000	0.86323
41	G	3984	UMI	100000	0.03984
42	G	3109	UMI	100000	0.03109
43	G	2196	UMI	100000	0.02196
44	G	2750	UMI	100000	0.0275
45	G	66130	UMI	100000	0.6613
46	G	4435	UMI	100000	0.04435
47	G	2925	UMI	100000	0.02925
48	G	19532	UMI	100000	0.19532
49	G	9982	UMI	100000	0.09982
50	G	30282	UMI	100000	0.30282
51	G	6416	UMI	100000	0.06416
52	G	7698	UMI	100000	0.07698
53	G	30392	UMI	100000	0.30392
54	G	11708	UMI	100000	0.11708
55	G	26012	UMI	100000	0.26012
56	G	13374	UMI	100000	0.13374
57	G	9869	UMI	100000	0.09869
58	G	36150	UMI	100000	0.3615
59	G	14275	UMI	100000	0.14275
60	G	8849	UMI	100000	0.08849
61	G	33326	UMI	100000	0.33326
62	G	16494	UMI	100000	0.16494
63	G	9267	UMI	100000	0.09267
64	G	18948	UMI	100000	0.18948
65	G	24562	UMI	100000	0.24562
66	G	13073	UMI	100000	0.13073
67	G	9361	UMI	100000	0.09361
68	G	27759	UMI	100000	0.27759
69	G	17614	UMI	100000	0.17614
70	G	24807	UMI	100000	0.24807
71	G	19564	UMI	100000	0.19564
72	G	24794	UMI	100000	0.24794
73	G	34789	UMI	100000	0.34789
74	G	25630	UMI	100000	0.2563
75	G	23165	UMI	100000	0.23165
76	G	32898	UMI	100000	0.32898
77	G	29966	UMI	100000	0.29966
78	G	31978	UMI	100000	0.31978
79	G	24638	UMI	100000	0.24638
80	G	35671	UMI	100000	0.35671
81	G	33213	UMI	100000	0.33213
82	G	23738	UMI	100000	0.23738
83	G	37044	UMI	100000	0.37044
84	G	27681	UMI	100000	0.27681
85	G	25980	UMI	100000	0.2598
86	G	27285	UMI	100000	0.27285
87	G	16251	UMI	100000	0.16251
88	G	36073	UMI	100000	0.36073
89	G	21978	UMI	100000	0.21978
90	G	11787	UMI	100000	0.11787
91	G	23337	UMI	100000	0.23337
92	G	21956	UMI	100000	0.21956
93	G	15456	UMI	100000	0.15456
94	G	16911	UMI	100000	0.16911
95	G	14313	UMI	100000	0.14313
96	G	19640	UMI	100000	0.1964
97	G	23400	UMI	100000	0.234
98	G	25171	UMI	100000	0.25171
99	G	20157	UMI	100000	0.20157
100	G	22021	UMI	100000	0.22021
101	G	16742	UMI	100000	0.16742
102	G	18674	UMI	100000	0.18674
103	G	20054	UMI	100000	0.20054
104	G	13203	UMI	100000	0.13203
105	G	11622	UMI	100000	0.11622
106	G	18884	UMI	100000	0.18884
107	G	28336	UMI	100000	0.28336
108	G	17957	UMI	100000	0.17957
109	G	12984	UMI	100000	0.12984
110	G	30092	UMI	100000	0.30092
111	G	29796	UMI	100000	0.29796
1	T	27963	UMI	100000	0.27963
2	T	27933	UMI	100000	0.27933
3	T	28765	UMI	100000	0.28765
4	T	22947	UMI	100000	0.22947
5	T	25249	UMI	100000	0.25249
6	T	25153	UMI	100000	0.25153
7	T	25623	UMI	100000	0.25623
8	T	25819	UMI	100000	0.25819
9	T	28575	UMI	100000	0.28575
10	T	22662	UMI	100000	0.22662
11	T	25339	UMI	100000	0.25339
12	T	29805	UMI	100000	0.29805
13	T	25417	UMI	100000	0.25417
14	T	24659	UMI	100000	0.24659
15	T	24208	UMI	100000	0.24208
16	T	29812	UMI	100000	0.29812
17	T	3547	UMI	100000	0.03547
18	T	5569	UMI	100000	0.05569
19	T	86781	UMI	100000	0.86781
20	T	2272	UMI	100000	0.02272
21	T	4199	UMI	100000	0.04199
22	T	7049	UMI	100000	0.07049
23	T	4455	UMI	100000	0.04455
24	T	4089	UMI	100000	0.04089
25	T	82002	UMI	100000	0.82002
26	T	2437	UMI	100000	0.02437
27	T	3576	UMI	100000	0.03576
28	T	84565	UMI	100000	0.84565
29	T	1402	UMI	100000	0.01402
30	T	1243	UMI	100000	0.01243
31	T	1245	UMI	100000	0.01245
32	T	4359	UMI	100000	0.04359
33	T	2137	UMI	100000	0.02137
34	T	81943	UMI	100000	0.81943
35	T	2107	UMI	100000	0.02107
36	T	83019	UMI	100000	0.83019
37	T	2922	UMI	100000	0.02922
38	T	4716	UMI	100000	0.04716
39	T	4882	UMI	100000	0.04882
40	T	5532	UMI	100000	0.05532
41	T	83120	UMI	100000	0.8312
42	T	2561	UMI	100000	0.02561
43	T	4308	UMI	100000	0.04308
44	T	4426	UMI	100000	0.04426
45	T	9436	UMI	100000	0.09436
46	T	74267	UMI	100000	0.74267
47	T	16506	UMI	100000	0.16506
48	T	33341	UMI	100000	0.33341
49	T	40878	UMI	100000	0.40878
50	T	24227	UMI	100000	0.24227
51	T	53600	UMI	100000	0.536
52	T	35750	UMI	100000	0.3575
53	T	16424	UMI	100000	0.16424
54	T	39022	UMI	100000	0.39022
55	T	39082	UMI	100000	0.39082
56	T	16902	UMI	100000	0.16902
57	T	22462	UMI	100000	0.22462
58	T	30599	UMI	100000	0.30599
59	T	28940	UMI	100000	0.2894
60	T	16252	UMI	100000	0.16252
61	T	24509	UMI	100000	0.24509
62	T	26151	UMI	100000	0.26151
63	T	31328	UMI	100000	0.31328
64	T	22767	UMI	100000	0.22767
65	T	14737	UMI	100000	0.14737
66	T	40675	UMI	100000	0.40675
67	T	25001	UMI	100000	0.25001
68	T	16968	UMI	100000	0.16968
69	T	21464	UMI	100000	0.21464
70	T	17033	UMI	100000	0.17033
71	T	24963	UMI	100000	0.24963
72	T	14304	UMI	100000	0.14304
73	T	13266	UMI	100000	0.13266
74	T	26134	UMI	100000	0.26134
75	T	15266	UMI	100000	0.15266
76	T	17421	UMI	100000	0.17421
77	T	18628	UMI	100000	0.18628
78	T	16572	UMI	100000	0.16572
79	T	22780	UMI	100000	0.2278
80	T	14093	UMI	100000	0.14093
81	T	20210	UMI	100000	0.2021
82	T	22411	UMI	100000	0.22411
83	T	22181	UMI	100000	0.22181
84	T	17164	UMI	100000	0.17164
85	T	13534	UMI	100000	0.13534
86	T	26370	UMI	100000	0.2637
87	T	25266	UMI	100000	0.25266
88	T	13578	UMI	100000	0.13578
89	T	16842	UMI	100000	0.16842
90	T	24946	UMI	100000	0.24946
91	T	18219	UMI	100000	0.18219
92	T	25326	UMI	100000	0.25326
93	T	17714	UMI	100000	0.17714
94	T	7497	UMI	100000	0.07497
95	T	35572	UMI	100000	0.35572
96	T	16350	UMI	100000	0.1635
97	T	10354	UMI	100000	0.10354
98	T	17951	UMI	100000	0.17951
99	T	10254	UMI	100000	0.10254
100	T	18133	UMI	100000	0.18133
101	T	9378	UMI	100000	0.09378
102	T	5217	UMI	100000	0.05217
103	T	12035	UMI	100000	0.12035
104	T	8889	UMI	100000	0.08889
105	T	9813	UMI	100000	0.09813
106	T	6937	UMI	100000	0.06937
107	T	8301	UMI	100000	0.08301
108	T	9806	UMI	100000	0.09806
109	T	19307	UMI	100000	0.19307
110	T	10950	UMI	100000	0.1095
111	T	10494	UMI	100000	0.10494
1	A	98660	noUMI	100000	0.9866
2	A	515	noUMI	100000	0.00515
3	A	439	noUMI	100000	0.00439
4	A	626	noUMI	100000	0.00626
5	A	98507	noUMI	100000	0.98507
6	A	493	noUMI	100000	0.00493
7	A	624	noUMI	100000	0.00624
8	A	98410	noUMI	100000	0.9841
9	A	709	noUMI	100000	0.00709
10	A	98294	noUMI	100000	0.98294
11	A	544	noUMI	100000	0.00544
12	A	507	noUMI	100000	0.00507
13	A	809	noUMI	100000	0.00809
14	A	98218	noUMI	100000	0.98218
15	A	1002	noUMI	100000	0.01002
16	A	97909	noUMI	100000	0.97909
17	A	566	noUMI	100000	0.00566
18	A	440	noUMI	100000	0.0044
19	A	429	noUMI	100000	0.00429
20	A	424	noUMI	100000	0.00424
21	A	411	noUMI	100000	0.00411
22	A	453	noUMI	100000	0.00453
23	A	498	noUMI	100000	0.00498
24	A	1171	noUMI	100000	0.01171
25	A	97861	noUMI	100000	0.97861
26	A	579	noUMI	100000	0.00579
27	A	439	noUMI	100000	0.00439
28	A	421	noUMI	100000	0.00421
29	A	477	noUMI	100000	0.00477
30	A	458	noUMI	100000	0.00458
31	A	428	noUMI	100000	0.00428
32	A	545	noUMI	100000	0.00545
33	A	1158	noUMI	100000	0.01158
34	A	97830	noUMI	100000	0.9783
35	A	531	noUMI	100000	0.00531
36	A	446	noUMI	100000	0.00446
37	A	517	noUMI	100000	0.00517
38	A	1228	noUMI	100000	0.01228
39	A	97870	noUMI	100000	0.9787
40	A	586	noUMI	100000	0.00586
41	A	567	noUMI	100000	0.00567
42	A	1244	noUMI	100000	0.01244
43	A	98602	noUMI	100000	0.98602
44	A	98042	noUMI	100000	0.98042
45	A	628	noUMI	100000	0.00628
46	A	1127	noUMI	100000	0.01127
47	A	97809	noUMI	100000	0.97809
48	A	663	noUMI	100000	0.00663
49	A	1301	noUMI	100000	0.01301
50	A	98534	noUMI	100000	0.98534
51	A	97945	noUMI	100000	0.97945
52	A	537	noUMI	100000	0.00537
53	A	463	noUMI	100000	0.00463
54	A	526	noUMI	100000	0.00526
55	A	1193	noUMI	100000	0.01193
56	A	97149	noUMI	100000	0.97149
57	A	2993	noUMI	100000	0.02993
58	A	7829	noUMI	100000	0.07829
59	A	68213	noUMI	100000	0.68213
60	A	9726	noUMI	100000	0.09726
61	A	13466	noUMI	100000	0.13466
62	A	35046	noUMI	100000	0.35046
63	A	19794	noUMI	100000	0.19794
64	A	15263	noUMI	100000	0.15263
65	A	33463	noUMI	100000	0.33463
66	A	11475	noUMI	100000	0.11475
67	A	10188	noUMI	100000	0.10188
68	A	58615	noUMI	100000	0.58615
69	A	13629	noUMI	100000	0.13629
70	A	14616	noUMI	100000	0.14616
71	A	42023	noUMI	100000	0.42023
72	A	32910	noUMI	100000	0.3291
73	A	13442	noUMI	100000	0.13442
74	A	28376	noUMI	100000	0.28376
75	A	24515	noUMI	100000	0.24515
76	A	34315	noUMI	100000	0.34315
77	A	20995	noUMI	100000	0.20995
78	A	15224	noUMI	100000	0.15224
79	A	54337	noUMI	100000	0.54337
80	A	25387	noUMI	100000	0.25387
81	A	15708	noUMI	100000	0.15708
82	A	32014	noUMI	100000	0.32014
83	A	28629	noUMI	100000	0.28629
84	A	31398	noUMI	100000	0.31398
85	A	26280	noUMI	100000	0.2628
86	A	21970	noUMI	100000	0.2197
87	A	41395	noUMI	100000	0.41395
88	A	40842	noUMI	100000	0.40842
89	A	30634	noUMI	100000	0.30634
90	A	24808	noUMI	100000	0.24808
91	A	38981	noUMI	100000	0.38981
92	A	26580	noUMI	100000	0.2658
93	A	16599	noUMI	100000	0.16599
94	A	45452	noUMI	100000	0.45452
95	A	21971	noUMI	100000	0.21971
96	A	46754	noUMI	100000	0.46754
97	A	34911	noUMI	100000	0.34911
98	A	20358	noUMI	100000	0.20358
99	A	40338	noUMI	100000	0.40338
100	A	31206	noUMI	100000	0.31206
101	A	38093	noUMI	100000	0.38093
102	A	32957	noUMI	100000	0.32957
103	A	25368	noUMI	100000	0.25368
104	A	20450	noUMI	100000	0.2045
105	A	45200	noUMI	100000	0.452
106	A	35178	noUMI	100000	0.35178
107	A	21047	noUMI	100000	0.21047
108	A	29968	noUMI	100000	0.29968
109	A	32242	noUMI	100000	0.32242
110	A	31856	noUMI	100000	0.31856
111	A	47288	noUMI	100000	0.47288
1	C	526	noUMI	100000	0.00526
2	C	98474	noUMI	100000	0.98474
3	C	488	noUMI	100000	0.00488
4	C	98398	noUMI	100000	0.98398
5	C	648	noUMI	100000	0.00648
6	C	98402	noUMI	100000	0.98402
7	C	407	noUMI	100000	0.00407
8	C	441	noUMI	100000	0.00441
9	C	347	noUMI	100000	0.00347
10	C	407	noUMI	100000	0.00407
11	C	324	noUMI	100000	0.00324
12	C	343	noUMI	100000	0.00343
13	C	351	noUMI	100000	0.00351
14	C	434	noUMI	100000	0.00434
15	C	409	noUMI	100000	0.00409
16	C	1099	noUMI	100000	0.01099
17	C	97849	noUMI	100000	0.97849
18	C	1153	noUMI	100000	0.01153
19	C	97732	noUMI	100000	0.97732
20	C	475	noUMI	100000	0.00475
21	C	348	noUMI	100000	0.00348
22	C	367	noUMI	100000	0.00367
23	C	398	noUMI	100000	0.00398
24	C	459	noUMI	100000	0.00459
25	C	1241	noUMI	100000	0.01241
26	C	98600	noUMI	100000	0.986
27	C	98077	noUMI	100000	0.98077
28	C	1308	noUMI	100000	0.01308
29	C	98124	noUMI	100000	0.98124
30	C	98027	noUMI	100000	0.98027
31	C	1246	noUMI	100000	0.01246
32	C	97798	noUMI	100000	0.97798
33	C	484	noUMI	100000	0.00484
34	C	408	noUMI	100000	0.00408
35	C	368	noUMI	100000	0.00368
36	C	405	noUMI	100000	0.00405
37	C	1101	noUMI	100000	0.01101
38	C	97797	noUMI	100000	0.97797
39	C	584	noUMI	100000	0.00584
40	C	1129	noUMI	100000	0.01129
41	C	97767	noUMI	100000	0.97767
42	C	443	noUMI	100000	0.00443
43	C	394	noUMI	100000	0.00394
44	C	350	noUMI	100000	0.0035
45	C	321	noUMI	100000	0.00321
46	C	409	noUMI	100000	0.00409
47	C	462	noUMI	100000	0.00462
48	C	1080	noUMI	100000	0.0108
49	C	97754	noUMI	100000	0.97754
50	C	487	noUMI	100000	0.00487
51	C	355	noUMI	100000	0.00355
52	C	439	noUMI	100000	0.00439
53	C	1189	noUMI	100000	0.01189
54	C	98537	noUMI	100000	0.98537
55	C	97926	noUMI	100000	0.97926
56	C	1332	noUMI	100000	0.01332
57	C	12045	noUMI	100000	0.12045
58	C	5189	noUMI	100000	0.05189
59	C	16139	noUMI	100000	0.16139
60	C	36267	noUMI	100000	0.36267
61	C	35676	noUMI	100000	0.35676
62	C	11581	noUMI	100000	0.11581
63	C	11424	noUMI	100000	0.11424
64	C	37547	noUMI	100000	0.37547
65	C	14493	noUMI	100000	0.14493
66	C	36249	noUMI	100000	0.36249
67	C	15605	noUMI	100000	0.15605
68	C	10839	noUMI	100000	0.10839
69	C	54602	noUMI	100000	0.54602
70	C	17432	noUMI	100000	0.17432
71	C	15607	noUMI	100000	0.15607
72	C	47862	noUMI	100000	0.47862
73	C	22648	noUMI	100000	0.22648
74	C	30826	noUMI	100000	0.30826
75	C	33484	noUMI	100000	0.33484
76	C	28388	noUMI	100000	0.28388
77	C	44801	noUMI	100000	0.44801
78	C	29962	noUMI	100000	0.29962
79	C	19623	noUMI	100000	0.19623
80	C	36073	noUMI	100000	0.36073
81	C	54269	noUMI	100000	0.54269
82	C	23493	noUMI	100000	0.23493
83	C	26210	noUMI	100000	0.2621
84	C	30019	noUMI	100000	0.30019
85	C	26275	noUMI	100000	0.26275
86	C	28731	noUMI	100000	0.28731
87	C	29654	noUMI	100000	0.29654
88	C	17463	noUMI	100000	0.17463
89	C	19216	noUMI	100000	0.19216
90	C	32915	noUMI	100000	0.32915
91	C	14802	noUMI	100000	0.14802
92	C	24594	noUMI	100000	0.24594
93	C	27403	noUMI	100000	0.27403
94	C	17954	noUMI	100000	0.17954
95	C	18639	noUMI	100000	0.18639
96	C	10564	noUMI	100000	0.10564
97	C	24591	noUMI	100000	0.24591
98	C	22191	noUMI	100000	0.22191
99	C	14532	noUMI	100000	0.14532
100	C	15036	noUMI	100000	0.15036
101	C	24244	noUMI	100000	0.24244
102	C	28316	noUMI	100000	0.28316
103	C	34563	noUMI	100000	0.34563
104	C	25619	noUMI	100000	0.25619
105	C	21825	noUMI	100000	0.21825
106	C	37244	noUMI	100000	0.37244
107	C	18756	noUMI	100000	0.18756
108	C	24993	noUMI	100000	0.24993
109	C	25849	noUMI	100000	0.25849
110	C	20364	noUMI	100000	0.20364
111	C	20533	noUMI	100000	0.20533
1	G	270	noUMI	100000	0.0027
2	G	319	noUMI	100000	0.00319
3	G	348	noUMI	100000	0.00348
4	G	337	noUMI	100000	0.00337
5	G	376	noUMI	100000	0.00376
6	G	313	noUMI	100000	0.00313
7	G	399	noUMI	100000	0.00399
8	G	387	noUMI	100000	0.00387
9	G	467	noUMI	100000	0.00467
10	G	731	noUMI	100000	0.00731
11	G	98647	noUMI	100000	0.98647
12	G	98650	noUMI	100000	0.9865
13	G	98325	noUMI	100000	0.98325
14	G	881	noUMI	100000	0.00881
15	G	98093	noUMI	100000	0.98093
16	G	540	noUMI	100000	0.0054
17	G	1052	noUMI	100000	0.01052
18	G	97866	noUMI	100000	0.97866
19	G	1180	noUMI	100000	0.0118
20	G	97833	noUMI	100000	0.97833
21	G	1212	noUMI	100000	0.01212
22	G	97747	noUMI	100000	0.97747
23	G	487	noUMI	100000	0.00487
24	G	347	noUMI	100000	0.00347
25	G	326	noUMI	100000	0.00326
26	G	349	noUMI	100000	0.00349
27	G	325	noUMI	100000	0.00325
28	G	396	noUMI	100000	0.00396
29	G	827	noUMI	100000	0.00827
30	G	369	noUMI	100000	0.00369
31	G	448	noUMI	100000	0.00448
32	G	1128	noUMI	100000	0.01128
33	G	97899	noUMI	100000	0.97899
34	G	1299	noUMI	100000	0.01299
35	G	98044	noUMI	100000	0.98044
36	G	97942	noUMI	100000	0.97942
37	G	529	noUMI	100000	0.00529
38	G	358	noUMI	100000	0.00358
39	G	375	noUMI	100000	0.00375
40	G	461	noUMI	100000	0.00461
41	G	1107	noUMI	100000	0.01107
42	G	97818	noUMI	100000	0.97818
43	G	536	noUMI	100000	0.00536
44	G	1080	noUMI	100000	0.0108
45	G	97632	noUMI	100000	0.97632
46	G	532	noUMI	100000	0.00532
47	G	384	noUMI	100000	0.00384
48	G	401	noUMI	100000	0.00401
49	G	367	noUMI	100000	0.00367
50	G	420	noUMI	100000	0.0042
51	G	1090	noUMI	100000	0.0109
52	G	97579	noUMI	100000	0.97579
53	G	559	noUMI	100000	0.00559
54	G	361	noUMI	100000	0.00361
55	G	410	noUMI	100000	0.0041
56	G	972	noUMI	100000	0.00972
57	G	78479	noUMI	100000	0.78479
58	G	510	noUMI	100000	0.0051
59	G	514	noUMI	100000	0.00514
60	G	17869	noUMI	100000	0.17869
61	G	7112	noUMI	100000	0.07112
62	G	28833	noUMI	100000	0.28833
63	G	5359	noUMI	100000	0.05359
64	G	6008	noUMI	100000	0.06008
65	G	35384	noUMI	100000	0.35384
66	G	12188	noUMI	100000	0.12188
67	G	30813	noUMI	100000	0.30813
68	G	15604	noUMI	100000	0.15604
69	G	9348	noUMI	100000	0.09348
70	G	39431	noUMI	100000	0.39431
71	G	14213	noUMI	100000	0.14213
72	G	6480	noUMI	100000	0.0648
73	G	41799	noUMI	100000	0.41799
74	G	17791	noUMI	100000	0.17791
75	G	8501	noUMI	100000	0.08501
76	G	16839	noUMI	100000	0.16839
77	G	24640	noUMI	100000	0.2464
78	G	9034	noUMI	100000	0.09034
79	G	7737	noUMI	100000	0.07737
80	G	28290	noUMI	100000	0.2829
81	G	12411	noUMI	100000	0.12411
82	G	28546	noUMI	100000	0.28546
83	G	18826	noUMI	100000	0.18826
84	G	26111	noUMI	100000	0.26111
85	G	38472	noUMI	100000	0.38472
86	G	26330	noUMI	100000	0.2633
87	G	19586	noUMI	100000	0.19586
88	G	34253	noUMI	100000	0.34253
89	G	37311	noUMI	100000	0.37311
90	G	31702	noUMI	100000	0.31702
91	G	22204	noUMI	100000	0.22204
92	G	37289	noUMI	100000	0.37289
93	G	38773	noUMI	100000	0.38773
94	G	21057	noUMI	100000	0.21057
95	G	44176	noUMI	100000	0.44176
96	G	29082	noUMI	100000	0.29082
97	G	32742	noUMI	100000	0.32742
98	G	27451	noUMI	100000	0.27451
99	G	17394	noUMI	100000	0.17394
100	G	42323	noUMI	100000	0.42323
101	G	20859	noUMI	100000	0.20859
102	G	12972	noUMI	100000	0.12972
103	G	24927	noUMI	100000	0.24927
104	G	24300	noUMI	100000	0.243
105	G	11414	noUMI	100000	0.11414
106	G	18003	noUMI	100000	0.18003
107	G	17241	noUMI	100000	0.17241
108	G	26703	noUMI	100000	0.26703
109	G	31750	noUMI	100000	0.3175
110	G	30743	noUMI	100000	0.30743
111	G	21393	noUMI	100000	0.21393
1	T	544	noUMI	100000	0.00544
2	T	692	noUMI	100000	0.00692
3	T	98725	noUMI	100000	0.98725
4	T	639	noUMI	100000	0.00639
5	T	469	noUMI	100000	0.00469
6	T	792	noUMI	100000	0.00792
7	T	98570	noUMI	100000	0.9857
8	T	762	noUMI	100000	0.00762
9	T	98477	noUMI	100000	0.98477
10	T	568	noUMI	100000	0.00568
11	T	485	noUMI	100000	0.00485
12	T	500	noUMI	100000	0.005
13	T	515	noUMI	100000	0.00515
14	T	467	noUMI	100000	0.00467
15	T	496	noUMI	100000	0.00496
16	T	452	noUMI	100000	0.00452
17	T	533	noUMI	100000	0.00533
18	T	541	noUMI	100000	0.00541
19	T	659	noUMI	100000	0.00659
20	T	1268	noUMI	100000	0.01268
21	T	98029	noUMI	100000	0.98029
22	T	1433	noUMI	100000	0.01433
23	T	98617	noUMI	100000	0.98617
24	T	98023	noUMI	100000	0.98023
25	T	572	noUMI	100000	0.00572
26	T	472	noUMI	100000	0.00472
27	T	1159	noUMI	100000	0.01159
28	T	97875	noUMI	100000	0.97875
29	T	572	noUMI	100000	0.00572
30	T	1146	noUMI	100000	0.01146
31	T	97878	noUMI	100000	0.97878
32	T	529	noUMI	100000	0.00529
33	T	459	noUMI	100000	0.00459
34	T	463	noUMI	100000	0.00463
35	T	1057	noUMI	100000	0.01057
36	T	1207	noUMI	100000	0.012070000000000001
37	T	97853	noUMI	100000	0.97853
38	T	617	noUMI	100000	0.00617
39	T	1171	noUMI	100000	0.01171
40	T	97824	noUMI	100000	0.97824
41	T	559	noUMI	100000	0.00559
42	T	495	noUMI	100000	0.00495
43	T	468	noUMI	100000	0.00468
44	T	528	noUMI	100000	0.00528
45	T	1419	noUMI	100000	0.01419
46	T	97932	noUMI	100000	0.97932
47	T	1345	noUMI	100000	0.01345
48	T	97856	noUMI	100000	0.97856
49	T	578	noUMI	100000	0.00578
50	T	559	noUMI	100000	0.00559
51	T	610	noUMI	100000	0.0061
52	T	1445	noUMI	100000	0.01445
53	T	97789	noUMI	100000	0.97789
54	T	576	noUMI	100000	0.00576
55	T	471	noUMI	100000	0.00471
56	T	547	noUMI	100000	0.00547
57	T	6483	noUMI	100000	0.06483
58	T	86472	noUMI	100000	0.86472
59	T	15134	noUMI	100000	0.15134
60	T	36138	noUMI	100000	0.36138
61	T	43746	noUMI	100000	0.43746
62	T	24540	noUMI	100000	0.2454
63	T	63423	noUMI	100000	0.63423
64	T	41182	noUMI	100000	0.41182
65	T	16660	noUMI	100000	0.1666
66	T	40088	noUMI	100000	0.40088
67	T	43394	noUMI	100000	0.43394
68	T	14942	noUMI	100000	0.14942
69	T	22421	noUMI	100000	0.22421
70	T	28521	noUMI	100000	0.28521
71	T	28157	noUMI	100000	0.28157
72	T	12748	noUMI	100000	0.12748
73	T	22111	noUMI	100000	0.22111
74	T	23007	noUMI	100000	0.23007
75	T	33500	noUMI	100000	0.335
76	T	20458	noUMI	100000	0.20458
77	T	9564	noUMI	100000	0.09564
78	T	45780	noUMI	100000	0.4578
79	T	18303	noUMI	100000	0.18303
80	T	10250	noUMI	100000	0.1025
81	T	17612	noUMI	100000	0.17612
82	T	15947	noUMI	100000	0.15947
83	T	26335	noUMI	100000	0.26335
84	T	12472	noUMI	100000	0.12472
85	T	8973	noUMI	100000	0.08973
86	T	22969	noUMI	100000	0.22969
87	T	9365	noUMI	100000	0.09365
88	T	7442	noUMI	100000	0.07442
89	T	12839	noUMI	100000	0.12839
90	T	10575	noUMI	100000	0.10575
91	T	24013	noUMI	100000	0.24013
92	T	11537	noUMI	100000	0.11537
93	T	17225	noUMI	100000	0.17225
94	T	15537	noUMI	100000	0.15537
95	T	15214	noUMI	100000	0.15214
96	T	13600	noUMI	100000	0.136
97	T	7756	noUMI	100000	0.07756
98	T	30000	noUMI	100000	0.3
99	T	27736	noUMI	100000	0.27736
100	T	11435	noUMI	100000	0.11435
101	T	16804	noUMI	100000	0.16804
102	T	25755	noUMI	100000	0.25755
103	T	15142	noUMI	100000	0.15142
104	T	29631	noUMI	100000	0.29631
105	T	21561	noUMI	100000	0.21561
106	T	9575	noUMI	100000	0.09575
107	T	42956	noUMI	100000	0.42956
108	T	18336	noUMI	100000	0.18336
109	T	10159	noUMI	100000	0.10159
110	T	17037	noUMI	100000	0.17037
111	T	10786	noUMI	100000	0.10786

## Sheet: Figure_5C
sample_name	barcode_seq	count
rep1	TCCAGTATCGTTACGACTACTA	48140
rep1	TCCAGTACTATCGTTACGACGTAGCTACTA	35136
rep1	TCCAGTATCGTTACGACGTAGCTACTA	27274
rep1	TCCAGTCGTTACGACGTAGCTACTA	25409
rep1	TCCAGTACTATCGTTACGAGCTACTA	22698
rep1	TCCACTATCGTTACGACGTAGCTACTA	20991
rep1	TCCAGTCTACTATCGACGTAGCTACTA	19920
rep1	TCCAGTTATCGTTACGACGTAGCTACTA	17993
rep1	TCCAGTATCGTTACGACGCTACTA	14794
rep1	TCCAGTACTATCGTTACGTAGCTACTA	14043
rep1	TCCAGTACTATCGTTACGACTACTA	13616
rep1	TCCACTACTATCGTTACGTAGCTACTA	9080
rep1	TCCAGTAACGTAGCTACTA	8979
rep1	TCCAGTATCGTAGCTACTA	8858
rep1	TCCACTACGTCGTAACGATA	8147
rep1	TCCAGTTATCGTTACGCTACTA	8092
rep1	TCCACTACTATCGTTACGACTACTA	7383
rep1	TCCAGATCTACTATCGTTACGTAGCTACTA	7215
rep1	TCCAGTCTACTATCGTTACGTAGCTACTA	7147
rep1	TCCACTACTATCGTTACGAGCTACTA	7068
rep1	TCCATCTACTGTAGCTACTA	6628
rep1	TCCAGTAGCTATCGTTACGCTACTA	6522
rep1	TCCAGTCGTTAGCTACTA	6392
rep1	TCCCCTCTACTATCGTTACTACTA	6274
rep1	TCCAGTAGTATCGTTACGGTAGCTACTA	5743
rep1	TCCATATCGTACGTAGCTACTA	5519
rep1	TCCAGATCTACTATCGTTACGACGCTACTA	5477
rep1	TCCAGTGATATCGTTACGACTA	5160
rep1	TCCAGTTATCGTTACGACTACTA	5083
rep1	TCCAGTACTATCGTTACTA	4818
rep1	TCCAGATCTACTATCGTTACGCTACTA	4578
rep1	TCCAGTACTAACGTAGCTACTA	4519
rep1	TCCAGTATCGTTACGAGCTACTA	4358
rep1	TCCAGTCTACTATCGTTACGAGCTACTA	4314
rep1	TCCATATCGTTACGACGCTACTA	4293
rep1	TCCAGTAGATCTACTATCGTGTAGCTACTA	4231
rep1	TCCAGTCGACGTAGCTACTA	4213
rep1	TCCATCTACTATCGTTACGACGTAGCTACTA	3990
rep1	TCCAGTATCGGTAGCTACTA	3855
rep1	TCCATCTACTATCGTCGTAGCTACTA	3686
rep1	TCCAGTCTACTATCGTTAA	3620
rep1	TCCAGTACTATCGTTACGCTACTA	3529
rep1	TCCAGTCTACTATCGTTACGACGCTACTA	3346
rep1	TCCAACTATCGGCTACTA	3343
rep1	TCCACTACTATCGCGTAGCTACTA	3285
rep1	TCCAATCTACTATCGTTATAGCTACTA	3275
rep1	TCCACTACTATCGTTACAGCTACTA	3264
rep1	TCCATCTACTAACGTAGCTACTA	3203
rep1	TCCAGTACTATCGTGCTACTA	3170
rep1	TCCAGTCTACTATCGTTA	3099
rep1	TCCATCTACTATCGTTACGACTA	3079
rep1	TCCAGTCGTTACGACGCTACTA	3017
rep1	TCCAGTCGGTAGCTACTA	2970
rep1	TCCAGTTACGTAGCTACTA	2914
rep1	TCCAACTATCGTTACGTAGCTACTA	2901
rep1	TCCAGACGTCGTAACGATAGCTACTA	2897
rep1	TCCAGTATCGTTACGACATAGCTACTA	2847
rep1	TCCAGTAGCGTTACGTAGCTACTA	2819
rep1	TCCACTACTATCGTTACGACGTAGCTACTA	2817
rep1	TCCATATCGTTACGACGTAGCTACTA	2811
rep1	TCCAGTAGATCTACTATCGACGTAGCTACTA	2748
rep1	TCCAGTATCTACTATCGTTAAGCTACTA	2695
rep1	TCCAGTCTATCGCTACTA	2655
rep1	TCCACTACTATCGTTACGGTAGCTACTA	2580
rep1	TCCAGTAGGGCTATCGTTACGTAGCTACTA	2462
rep1	TCCAGCTACTATCGTA	2415
rep1	TCCAGTACTATCGTTACGACGGCTACTA	2214
rep1	TCCAATCGTTACGACGTAGCTACTA	2175
rep1	TCCAGTATCGTTACGACGGTAGCTACTA	2163
rep1	TCCAGTCGTTACGCTACTA	2058
rep1	TCCAGTATCGTTACTACTA	2053
rep1	TCCATATCGTTACGACTACTA	1986
rep1	TCCAGTAGCTATCGTTACGGCGTAGCTACTA	1879
rep1	TCCAGTAGCGTAGCTACTA	1709
rep1	TCCAGATAGTAGCTACTA	1672
rep1	TCCAGTATCGTTACGACAGCTACTA	1605
rep1	TCCATATCGTGTAGCTACTA	1519
rep1	TCCAGTAGCGTACGTAGCTACTA	1465
rep1	TCCAGTAGGGATCGTTACGACGTAGCTACTA	1397
rep1	TCCAGTAACGATAGTAGATAGCTACTA	1253
rep1	TCCAGTAGAACTATCGTTACGACGCTACTA	816
rep1	TCCAGTATCGTTACGTAGCTACTA	653
rep1	TCCAGTCTACTATCTACGTAGCTACTA	112
rep1	TCCAGTATCGTTACTACTACTA	112
rep1	TCCAGTAGACTATCGTTACGACGTAGCTACTA	84
rep1	TCCAGTCGTTATGACGTAGCTACTA	78
rep1	TCCAGTATCGTTACTACGTAGCTACTA	69
rep1	TCCAGATCTACTATCGTTACGACTACTA	63
rep1	TCCAGTACTATCGTTACTAGCTACTA	55
rep1	TTCACTATCGTTACGACGTAGCTACTA	51
rep1	TCCACTATCGTTACTACGTAGCTACTA	50
rep1	TCCAGTATCTTTACGACTACTA	48
rep1	TCCAGTATCGTTACTACGCTACTA	46
rep1	TCCAGTCGTTACGACGTATCTACTA	42
rep1	TCCAGTACTATCGTTACTACGTAGCTACTA	41
rep1	TCCAATCTACTATCGTTACGACGTAGCTACTA	36
rep1	TCCAGTCGTTACGACGCTACTG	36
rep1	TCCAGTATCGTTACGCCTACTA	33
rep1	TCCAGTACTATCGTTACGACGCTACTA	31
rep1	TCCAGTATTGTTACGACTACTA	30
rep1	TCCAGTACTATCGTTCTACTA	30
rep1	TCCAGTATCGTTACGACTTAGCTACTA	29
rep1	TCCACTATCGTTACGACTTAGCTACTA	28
rep1	TCCAGTCGTTACGACGTAACTACTA	27
rep1	TCCAGTATCGTTACGATTACTA	26
rep1	TCCAGTACTATCGTTATGACGTAGCTACTA	26
rep1	TCCAGTACTATCGTTACGGCGTAGCTACTA	26
rep1	TCCAGTCGTTACGACTTAGCTACTA	25
rep1	TCCAGTCGTTACGTAGCTACTA	25
rep1	TCCAGTACTATCGTTACGATCTACTA	24
rep1	TCCAGTACTATCGTTACGACGTATCTACTA	24
rep1	TCCAGTATCGTTACGACTTCTA	23
rep1	TCCAGTATCGTTATGACGTAGCTACTA	23
rep1	TCCAGTATCGTTACGACGTATCTACTA	23
rep1	TCCAGTTATCGTTACGACGTATCTACTA	22
rep1	TCCAGTCTACTATTGACGTAGCTACTA	22
rep1	TCCAGTCTACTATCGACTTAGCTACTA	22
rep1	TCCAGTATCTTTACGACGTAGCTACTA	21
rep1	TCCAGTATCGTTACGACTCCTA	21
rep1	TCCAGTACTATCGTTACGACTTAGCTACTA	21
rep1	TCCATATCGTTACTACGCTACTA	20
rep1	TCCAGTATCGTTACGTCTACTA	20
rep1	TCCAGTATCTTAGCTACTA	19
rep1	TCCAGTTATCGTTACGACTTAGCTACTA	19
rep1	TCCACTATCGTTACGACGTATCTACTA	19
rep1	ACCAGTATCGTTACGACTACTA	19
rep1	TCCAGTACTATCGTTACTTAGCTACTA	19
rep1	TCCAGTACTATCGTTACTACTACTA	18
rep1	TCCAACTATCTGCTACTA	18
rep1	TCCAGTACTATTGTTACGTAGCTACTA	18
rep1	TCCATCTACTGTATCTACTA	18
rep1	TCCAGTCTACTATCGACGTATCTACTA	17
rep1	TCCAGTATCGTTACGATGTAGCTACTA	17
rep1	TCCAGTCGTTACGATGTAGCTACTA	17
rep1	TCCAGTCTACTATTTACGTAGCTACTA	17
rep1	TCCACTCTACTATCGACGTAGCTACTA	17
rep1	TCCAGTACTATCTTTACGAGCTACTA	16
rep1	TCCAGTACTATCTTTACGACGTAGCTACTA	16
rep1	TCCAGTACTATCGTTACGACGTAGCCACTA	16
rep1	TCCATATCTTACGTAGCTACTA	16
rep1	TCCAGTACTATCGTTACGACGTAGCTCCTA	16
rep1	TCCACTACTATCGTTAAGCTACTA	16
rep1	TCCAGTAGTTACGACGTAGCTACTA	16
rep1	TCCACTATCGTTACGACGTAGCCACTA	16
rep1	TCCAGTACTATCGTTACGTATCTACTA	16
rep1	TCCACTACTATCGTTACTAGCTACTA	15
rep1	TCCCCTCTACTATCTTTACTACTA	15
rep1	TCCAGTATCGTTATGACTACTA	15
rep1	TCCAGTACTATCGTTACGAAGTAGCTACTA	15
rep1	TCCAGTATCATTACGACTACTA	15
rep1	TCCAGTATCGTTACGACTCTACTA	15
rep1	TCCAGTATCGTCACGACGTAGCTACTA	15
rep1	TCCAGTATCGTTACGCTACTA	15
rep1	TCCAGTATCGTTACGACGTAGCCACTA	15
rep1	TCCACTATCGTTATGACGTAGCTACTA	15
rep1	TCCAGTCGTTACTACGTAGCTACTA	14
rep1	TCCATATCGTACGTATCTACTA	14
rep1	TCCAGTATACTATCGACGTAGCTACTA	14
rep1	TCCAGTATTGTTACGACGTAGCTACTA	14
rep1	TCCACTATCGTTACGACGAAGCTACTA	14
rep1	TCCAGTTATCGTTACTACGTAGCTACTA	14
rep1	TCCAGTTATCGTTACTA	14
rep1	TCCAATATCGTTACGACGTAGCTACTA	14
rep1	TCCAGTACTATCGCTACGACGTAGCTACTA	14
rep1	TCCAGTACTATCGTTACGTCGCTACTA	13
rep1	TCCAGTAACGTAACTACTA	13
rep1	TCCAGCTATCGTTACGACGTAGCTACTA	13
rep1	TCCAGTCGACGTATCTACTA	13
rep1	TCCAGTGCTATCGTTACGTAGCTACTA	13
rep1	TCCAGTACTATCGTTACAAGCTACTA	13
rep1	TCCAGTATCGGTATCTACTA	13
rep1	TCCAGTATCGTTACGACGCCACTA	13
rep1	TCCAGTAGTACTATCGTTACGA	13
rep1	TCCAGTCTACTATCTTTACGTAGCTACTA	13
rep1	TCCAGTACTATTGTTACGACGTAGCTACTA	13
rep1	TCCAGTCGTTACGACGTAGCTACCA	12
rep1	TCCAGTTATCTTTACGACGTAGCTACTA	12
rep1	TCCAGTATCGTTACGACTGCTA	12
rep1	TCCAGTCGTTACAACGTAGCTACTA	12
rep1	TCCAGTATCGTTACGACGAAGCTACTA	12
rep1	TCCAGTAGTATCGTTACGGTATCTACTA	12
rep1	TCCAGTTATCTTTACGCTACTA	12
rep1	TCCAGTCTACTATCGACGAAGCTACTA	12
rep1	TCCAGTACTATCTTTACGACTACTA	12
rep1	TCCAGTACTAACGTTACGACGTAGCTACTA	12
rep1	TCCACTACGTCTTAACGATA	12
rep1	TCCAGTCTCGTTACGACTACTA	12
rep1	ACCACTATCGTTACGACGTAGCTACTA	12
rep1	TCCAGTCTACTTTCGACGTAGCTACTA	12
rep1	TCCACTACTATCATTACGTAGCTACTA	12
rep1	TCCACTATCGCTACGACGTAGCTACTA	12
rep1	TCCAGTTCTATCGTTACGACGTAGCTACTA	12
rep1	TCCAGTTATCGTTACGACATAGCTACTA	12
rep1	TCCAGTACTAACGTTACGAGCTACTA	12
rep1	TCCAGTACTATCGTTACGACGTAGCTATTA	12
rep1	TCCAGTACTACCGTTACGACGTAGCTACTA	12
rep1	TCCATATCGTACGTAGCTACCA	12
rep1	TCCAGTCTACTCTCGACGTAGCTACTA	12
rep1	TCCACTACTATCGTTACGTATCTACTA	12
rep1	TCCAGTATCGTTATGACGCTACTA	11
rep1	TCCAGTATCGTAACTACTA	11
rep1	TCCAGTCCTATCGTTACGACTACTA	11
rep1	TCCAGTACTACCGTTACGAGCTACTA	11
rep1	TCCAGTCTACTATCTTTAA	11
rep1	TCCAGTATCGTCACGACTACTA	11
rep1	TCCAGTAACGTATCTACTA	11
rep1	TCCAGTCTACTAACGACGTAGCTACTA	11
rep1	TCCAGTCTACTATCTTTA	11
rep1	TCCAGTACTATCGTTACGCGCTACTA	11
rep1	TCCAGATCTACCATCGTTACGTAGCTACTA	11
rep1	TCCAGTACTATCGTTACGATGTAGCTACTA	11
rep1	TCCAGTATCGTTACCACTACTA	11
rep1	TCCAGTCGTTACGACATAGCTACTA	11
rep1	TCCAGTACTATCGTTACGTCGTAGCTACTA	11
rep1	TCCAGTTATCGTTACGACGTAGCTCCTA	11
rep1	TCCATTATCGTTACGACTACTA	11
rep1	TCCAGTATCGTTACGACCACTA	11
rep1	TCCAGTACTATCATTACGTAGCTACTA	11
rep1	TCCAGTAGCCATCGTTACGCTACTA	11
rep1	TCCAGTATCGTTACGACGTAGCTACCA	11
rep1	TCCAGTACTATCGTTACGTGCTACTA	11
rep1	CCCAGTATCGTTACGACTACTA	11
rep1	TCCAGTACTATCGTTACGCCGTAGCTACTA	11
rep1	TCCACTATCGTTACGACGTAGCTACCA	11
rep1	TCCAATCTACTATCGTTACGACGCTACTA	11
rep1	CCCAGTTATCGTTACGACGTAGCTACTA	11
rep1	TCCAACTATCGTCTACTA	10
rep1	TCCAGTACTATCGTTACGAAGCTACTA	10
rep1	TCCAGTACTATCTTTACGTAGCTACTA	10
rep1	TCCAGTACTATCGTTATGACTACTA	10
rep1	TCCAGTATCGTTACGACTA	10
rep1	TCCACTACTTCGTAACGATA	10
rep1	ACCAGTATCGTTACGACGTAGCTACTA	10
rep1	TCCAGTGGTATCGTTACGTAGCTACTA	10
rep1	TCCAGTATCGCTACGACTACTA	10
rep1	TCCAGTTATCGCTACGACGTAGCTACTA	10
rep1	TCCAGTCTACTATCGATGTAGCTACTA	10
rep1	TCCAGTACCATCGTTACGTAGCTACTA	10
rep1	TCCAGTATCGATACGACTACTA	10
rep1	ACCAGTACTATCGTTACGACGTAGCTACTA	10
rep1	TCCACTATCGTTACGACTACTA	10
rep1	TCCAGTACTAACGTTACGTAGCTACTA	10
rep1	TCCAGATATCGTTACGACGTAGCTACTA	10
rep1	TCCAGTACTATCATTACGACGTAGCTACTA	10
rep1	TCCAGCCTACTATCGACGTAGCTACTA	10
rep1	TCCAGTCGTTATCTACTA	10
rep1	TCCAGTAGTATCGTTACGTTAGCTACTA	10
rep1	TCCATATCGTACGTAACTACTA	9
rep1	TCCAGTAACTTAGCTACTA	9
rep1	TCCAGTACTATTGTTACGAGCTACTA	9
rep1	TCCAGTCTTTACGACGTAGCTACTA	9
rep1	TCCAGTATCGCTACGACGTAGCTACTA	9
rep1	TCCAGTATCTACTATCGTTACGACGTAGCTACTA	9
rep1	TCCAGTATCGTTACGACTATTA	9
rep1	TCCAGTATCGTTACGACGTCGCTACTA	9
rep1	TCCAGTATCATTACGACGTAGCTACTA	9
rep1	TCCAGTAGCGTTACGACTACTA	9
rep1	TCCAGAATCGTTACGACTACTA	9
rep1	TCCAGTTATCGTCACGACGTAGCTACTA	9
rep1	TCCAGTATCGTTATTACGTAGCTACTA	9
rep1	TCCAGTATCGTTACGTCGTAGCTACTA	9
rep1	TCCAGTAGTATCTTTACGGTAGCTACTA	9
rep1	TCTACTATCGTTACGACGTAGCTACTA	9
rep1	TCCACTACTATCGTTACGACGCTACTA	9
rep1	TCCAGTCTACTCTCTACGTAGCTACTA	9
rep1	TCCACTACTATTGTTACGTAGCTACTA	9
rep1	TCCAGTATCGTTTCGACTACTA	9
rep1	TCCAGTACTATCGTTACAACTACTA	9
rep1	TCCAGTATCGTTGCTACTA	9
rep1	TCCACTATCGTTACGACATAGCTACTA	9
rep1	TCCAGTATCATTACTACGTAGCTACTA	9
rep1	TCCAGTAGTAACGATAGCTACTA	9
rep1	TCCAGTATCGTTAGCTACTA	9
rep1	TCCAGTGATCGTTACGACGTAGCTACTA	9
rep1	TCCACTACTATCGTTACTACTACTA	9
rep1	TCCAGTATCGTTACGACGTAGCTCCTA	9
rep1	TCCAGTTACTATCGACTA	9
rep1	TCCAGTAGCTATCTTTACGCTACTA	9
rep1	TCCAGTATCGGTACGACTACTA	9
rep1	TCCACTACTATCGTTACAACTACTA	9
rep1	TCCATTACTATCGTTACGACGTAGCTACTA	9
rep1	TCCACTATCGTTACGTCGTAGCTACTA	9
rep1	TCCAGTAACGTTACGACGTAGCTACTA	9
rep1	TCCAGTAGAACTACTATCGTGTAGCTACTA	9
rep1	TCCACTACTATCGCTTAGCTACTA	9
rep1	TCCAGTCTACTATCCACGTAGCTACTA	9
rep1	TCCAGTACTATCGTTACGACGTAGCTACCA	9
rep1	TCCAGACTTCGTAACGATAGCTACTA	8
rep1	TCCAGTACTATCGTTACGTAGCTACCA	8
rep1	TCCAGTACTATCGTTACGTCTACTA	8
rep1	TCCAGTACTATCGTTACGACGGAGCTACTA	8
rep1	TCCAGACGTCGTAACGATATCTACTA	8
rep1	TCCAGTACTATCGTTACGACGCTA	8
rep1	TCCAGTATCGTTACGACTAATA	8
rep1	TCCACTACCATCGTTACGTAGCTACTA	8
rep1	TCCAGTACTATCGTTACGAACTACTA	8
rep1	TCCAGTTACGTAACTACTA	8
rep1	TCCTGTACTATCGTTACGAGCTACTA	8
rep1	TCCAGTCTACTATCGTTACTAGCTACTA	8
rep1	TCCAGTATCGTTACAACTACTA	8
rep1	TCCAGTATCTGTAGCTACTA	8
rep1	TCCAGTGATATTGTTACGACTA	8
rep1	TCCAGTATCGTTACGATGCTACTA	8
rep1	TCCAGTATCGTATCTACTA	8
rep1	TCCAGTTTCGTTACGACTACTA	8
rep1	TCCAGTACCGTTACGACTACTA	8
rep1	TCCAGTCGCTACGACGTAGCTACTA	8
rep1	TCCAGTACTATCGTTACGACAGCTACTA	8
rep1	TCCAGTCTTCTATCGACGTAGCTACTA	8
rep1	TCCAGTACTATCGTTCCGAGCTACTA	8
rep1	TCCAGTCATCGTTACGACGTAGCTACTA	8
rep1	TCCAGATCTACCATCGTTACGACGCTACTA	8
rep1	TCCAGTAGATCTACTATCTTGTAGCTACTA	8
rep1	TCCAGTACTTTCGTTACGACGTAGCTACTA	8
rep1	TCCAGTACCATCGTTACGACGTAGCTACTA	8
rep1	TCCAGTACTATAGTTACGACGTAGCTACTA	8
rep1	TCCAATCGTTACGACGCTACTA	8
rep1	TCCACTACTATCGTTACGCTACTA	8
rep1	TCCAGTATAGTTACGACTACTA	8
rep1	TCCGGTATCGTTACGACTACTA	8
rep1	TCCAGTAGATCTACTATCATGTAGCTACTA	8
rep1	TCCACTACCGTTACGACGTAGCTACTA	8
rep1	TCCAGTATACTATCGTTACGACGCTACTA	8
rep1	TCCAGTATCATCGTTACGTAGCTACTA	8
rep1	TCCAGTATCTTTACGACGCTACTA	8
rep1	TCCAGTCCTATCGTTACGACGTAGCTACTA	8
rep1	TCCACTACTATCGTTACGTCGCTACTA	8
rep1	TCCAATCTACTAACGTTATAGCTACTA	8
rep1	TCCAGTATCGTTACGTCGCTACTA	8
rep1	TCCAGAACTATCGTTACGACGTAGCTACTA	8
rep1	ACCAGTCTACTATCGACGTAGCTACTA	8
rep1	TCCAACTATCGTTACGACGTAGCTACTA	8
rep1	TCCAGAACTACTATCGTTACGACGCTACTA	8
rep1	TCCAGTTACCGTTACGACGTAGCTACTA	7
rep1	TCCACTACGTCGTAACGAAA	7
rep1	TCCATCTACTAACTTAGCTACTA	7
rep1	TCCATTACGACTCTA	7
rep1	TCCAGAACTACTATCGTTACGTAGCTACTA	7
rep1	TCCAGTCGTTACGCCGTAGCTACTA	7
rep1	TCCAGTCTACTATCGACGTAGCTACTC	7
rep1	TCCAGTAACGTTACGACTACTA	7
rep1	TCCAGTCGCTAGCTACTA	7
rep1	TCCATCTACTAACGTATCTACTA	7
rep1	TCCAGTCGTTAAGACGTAGCTACTA	7
rep1	TCCAGTATCGTTACGACGTAGCAACTA	7
rep1	TCCAGTATATCTACTATCGTGTAGCTACTA	7
rep1	TCCAGTATCTTTACGAGCTACTA	7
rep1	TCCAGTACTATCGTTACAACGTAGCTACTA	7
rep1	TCCACTACGTCGTAACTATA	7
rep1	TCCACTACGACGTAACGATA	7
rep1	TCCATCTACTATCTTTACGACGTAGCTACTA	7
rep1	TCCACTACTAACGTTACGACTACTA	7
rep1	TCCATAACGTACGTAGCTACTA	7
rep1	TCCAGTACTAACGTTACGACTACTA	7
rep1	TCCAGCAGTATCGTTACGGTAGCTACTA	7
rep1	TCCAGTATTGTAGCTACTA	7
rep1	TCCAACTATCGTTACGACCTACTA	7
rep1	TCCAGCCTACTATCGTTACGTAGCTACTA	7
rep1	TCCAGTATCGTTACGACTACCA	7
rep1	TCCAGCACTATCGTTACGACGTAGCTACTA	7
rep1	TCCAGTATTGTCACGACTACTA	7
rep1	TCCACTACTATCGTTACGCCTACTA	7
rep1	TCCAGTACCGTTACGACGTAGCTACTA	7
rep1	TCCAGTCTACTATCGACGTAGCTACCA	7
rep1	TCCAGTAGCTCGTTACGACGTAGCTACTA	7
rep1	TCCACTATCTTTACGACGTAGCTACTA	7
rep1	TCCACCATCGTTACGACGTAGCTACTA	7
rep1	TCCATCTACTATCTTCGTAGCTACTA	7
rep1	TCCAGTAGTTCTACTATCGTGTAGCTACTA	7
rep1	TCCAGTACAATCGTTACGACGTAGCTACTA	7
rep1	TCCAGTCTCGTTACGACGTAGCTACTA	7
rep1	TCCAGTCGTAGCTACTA	7
rep1	TCCACTATCGTTAGCTACTA	7
rep1	TCCAGTCGTTACGACGTACCTACTA	7
rep1	TCCAGTACTATCGTTACGACGTAGCTACTT	7
rep1	TCCAGTACTATCGTTACGAGCTACCA	7
rep1	TCCAGTACTATCGTTACGGTAGCTACTA	7
rep1	TCCAGTAGATCTACTATCGTTTAGCTACTA	7
rep1	TCCACTACTAACGTTACGTAGCTACTA	7
rep1	TCCAGTCGTTACGTCGTAGCTACTA	7
rep1	TCCAGTTATCGTTACGACTACTG	7
rep1	TCCAGTCTACTATCGTGTAGCTACTA	7
rep1	TCCAGTACCATCGTTACGACTACTA	7
rep1	TCCAGTCTACTATCGTTAAGTAGCTACTA	7
rep1	TCCAGTACTATCGTTATGAGCTACTA	7
rep1	TCCAGTCTACTATCGTTACGACTACTA	7
rep1	TCCACTATCGTCACGACGTAGCTACTA	7
rep1	TCCAGCCGTTACGACGTAGCTACTA	7
rep1	TCCAGTCTACTATTGTTACGTAGCTACTA	7
rep1	TCCTGTATCGTTACGACTACTA	7
rep1	TCCACTATTATCGTTACGTAGCTACTA	7
rep1	TCCAGTCCTATCGTTACGAGCTACTA	7
rep1	TCCAGTAGATCTACTATCTACGTAGCTACTA	7
rep1	TCCAGTACTTTCGTTACGACTACTA	7
rep1	TCCATCTACTATCGTTACGTAGCTACTA	7
rep1	TCCAGATCTACTATCGTTACGAGCTACTA	7
rep1	TCCAGTATCGATACGACGTAGCTACTA	7
rep1	TCCACTACGTCGTAACGCTA	6
rep1	ACCAGTTATCGTTACGACGTAGCTACTA	6
rep1	TCCAGTGATATCGTTACTACTA	6
rep1	TCCAGTACTATCGGTACGACGTAGCTACTA	6
rep1	TCCATCTACTAACGTCGTAGCTACTA	6
rep1	TCCATATCGTTACTACGTAGCTACTA	6
rep1	TCCGGTATCGTTACGACGCTACTA	6
rep1	TCCAGTATCGTTACGACGTAACTACTA	6
rep1	TCCACTACGTCGTAATGATA	6
rep1	TCCAGTATCGTTACGGCTACTA	6
rep1	TCCAGTATCGTTACGCCGTAGCTACTA	6
rep1	TCCAGTACCATCGTTACGAGCTACTA	6
rep1	TCCAGTCGTTACGACGTAGCCACTA	6
rep1	TCCAGTCGACTTAGCTACTA	6
rep1	TCCAGCTACTATCTTA	6
rep1	TCCAGTCTACTATCGTTACGCTACTA	6
rep1	TCCAGTTACGTAGCTATTA	6
rep1	TCCAGTGCTATCGTTACGACTA	6
rep1	TCCACTACTATCTCGTAGCTACTA	6
rep1	TCCAGTTATCGTTACGTCGTAGCTACTA	6
rep1	TCCAGTCGGTATCTACTA	6
rep1	TCCAGTTATCGTTACGAGCTACTA	6
rep1	TCCAGTATCGTTACGACTACTG	6
rep1	TCCAGTACTATCGTTACGACGTAGCTGCTA	6
rep1	TCCAGTCTACTATCGACGTAGCAACTA	6
rep1	TCCAGTATCGTTACGACGGAGCTACTA	6
rep1	TCCAATCTACTATCGACGTAGCTACTA	6
rep1	TCCAGTACTATCGTTTCGACGTAGCTACTA	6
rep1	TCCAGTAGTGCTATCGTTACGTAGCTACTA	6
rep1	TCCACTACTATCGTTACGAAGCTACTA	6
rep1	TCCAGTATGGCTATCGTTACGTAGCTACTA	6
rep1	TCCAGTACTATCGTTACGGAGCTACTA	6
rep1	TCCAGTATCGTTACGACTACTT	6
rep1	TCCAACTATCGTTACGTATCTACTA	6
rep1	TCCAGTTCTACTATCGTTACGTAGCTACTA	6
rep1	TCCAGTACTATCGTCACGACGTAGCTACTA	6
rep1	TCCAGATCTACTATCGTTACGTCGCTACTA	6
rep1	TCCAGTAGCTACCGTTACGCTACTA	6
rep1	TCCACTACTATCGTTACTTAGCTACTA	6
rep1	TCCAGTACTATCGTTACGACGTAGCTACTC	6
rep1	TCCAGATATTAGCTACTA	6
rep1	TCCAGAATCGTTACGACGTAGCTACTA	6
rep1	TCCAGTCGTTACGACGTAGCTCCTA	6
rep1	TCCAGTACTAACGTATCTACTA	6
rep1	TCCATTATCTACTATCGTTACGTAGCTACTA	6
rep1	TCCAGTTATCGTTACTCTACTA	6
rep1	TCCAGTCGTAACGGTAGCTACTA	6
rep1	TCCACTAACGTTACGACGTAGCTACTA	6
rep1	TCCAGATCTACTATCTTTACGTAGCTACTA	6
rep1	TCCAGTACTATTGTTACGACTACTA	6
rep1	TCCAGTCGTTACGACGTCGCTACTA	6
rep1	TCCACTATTGTTACGACGTAGCTACTA	6
rep1	GCCACTATCGTTACGACGTAGCTACTA	6
rep1	TCCACTACTATCGTTACGTTAGCTACTA	6
rep1	TCCAGTAGACTATCGTTACGACTACTA	6
rep1	TCCAGTACTATCGTTTCGAGCTACTA	6
rep1	TCCACTACTAACGTTACAGCTACTA	6
rep1	TCCAGTACTATCGTTACGACGTAGCTTCTA	6
rep1	TCCAGTTATCGTTACGTAGCTACTA	6
rep1	GCCAGTACTATCGTTACGAGCTACTA	6
rep1	TCCAGTTATCTTTACGACTACTA	6
rep1	TCCAGTTATCGTTACGCTTCTA	6
rep1	TCCACTATCGTTATTACGTAGCTACTA	6
rep1	TCCAGTATCGTTACGACGCTATTA	6
rep1	TCCAGTCTACTATCGTTACGACGTACTA	6
rep1	TCCAGTATCGTTACGACGTAGCTATTA	6
rep1	TCCATTCTACTATCGACGTAGCTACTA	6
rep1	TCCAGTACTATCGTTACGACGCAGCTACTA	6
rep1	TCCAGTTATCGTTACGACGTAACTACTA	6
rep1	TCCACTACTATCGCGTATCTACTA	6
rep1	TCCAGTACTATCGTTACGAGCGACTA	6
rep1	TCCACTATCGTTACGACGTAGCTACTC	6
rep1	TCCAGTTATCGTTACTACTACTA	6
rep1	TCCAGTTATCGTTATGACGTAGCTACTA	6
rep1	TCCAGCATCGTTACGACTACTA	6
rep1	TCCAGTATCGTTACTACATAGCTACTA	6
rep1	TCCAGTAGCGTTACTTAGCTACTA	6
rep1	TCCAGTATCGTTACGACGCAGCTACTA	6
rep1	TCCACTATCGTTACAACGTAGCTACTA	6
rep1	TCCAGTACTGTCATTACGTAGCTACTA	6
rep1	TCCAGTAACTATCGTTACGACGTAGCTACTA	6
rep1	TCTAGTACTATCGTTACGAGCTACTA	6
rep1	TCCAGTACTATCGTTACGACGTAGCTACTG	6
rep1	TCCAGTATTGTTACGACGCTACTA	6
rep1	TCCAGTACTATCGTTACGAGCTGCTA	6
rep1	TCCAGTACTATCGTTACGACGTAGCTACGA	6
rep1	TCCAGTACTATCGTTAGCTACTA	6
rep1	ACCAGTACTATCGTTACGTAGCTACTA	6
rep1	TCCAGTCGATACGACGTAGCTACTA	6
rep1	TCCAGTAACGTTACGACGCTACTA	5
rep1	TCCAGTACTATCGTTACGAATACTA	5
rep1	TCCAGTCGTTAGCTATTA	5
rep1	TCCAGTTATCGTTACGACGCAGCTACTA	5
rep1	TCCAGTCTACCATCGTTACGTAGCTACTA	5
rep1	TCCAGTGATCGTTACGACTACTA	5
rep1	TCCAGACGTCTTAACGATAGCTACTA	5
rep1	TCCAGTATCGTTACAACGCTACTA	5
rep1	TCCAGTATCATTACTACTACTA	5
rep1	TCCAGTAACGTAGCTACTT	5
rep1	TCCACTATCATTACGACGTAGCTACTA	5
rep1	TCCAGTATCTACTATCGTTACGTAGCTACTA	5
rep1	TCCAGATCTACTATCATTACGTAGCTACTA	5
rep1	TCCATAACGTTACGACGCTACTA	5
rep1	TCCAGTCGTTACGACGTAGATACTA	5
rep1	TCCAGTACTATCGGTAGCTACTA	5
rep1	TCCAGTTGTTACGACGTAGCTACTA	5
rep1	CCCAGTATCGTTACGACGCTACTA	5
rep1	TCCAGTACTATCGTTCCGACGTAGCTACTA	5
rep1	TCCATCTACTTTAGCTACTA	5
rep1	TCCAGTCCACTATCGACGTAGCTACTA	5
rep1	TCCATCTACTATCTTTACGACTA	5
rep1	TCCAGTAGCTATCGTTACACTACTA	5
rep1	TCCAGTACTATCGTTACGACTACCA	5
rep1	TCCAGTACTATCGTTACGTAGCTCCTA	5
rep1	TCCACTACTATCGTGTAGCTACTA	5
rep1	TCCACTACTATCGTTACGGTATCTACTA	5
rep1	TCCAGTAATATCGTTACGACGTAGCTACTA	5
rep1	TCCAATCGTTACGACTTAGCTACTA	5
rep1	TCCAGTACTATCGTTACGAGCTACTT	5
rep1	CCCAGTATCGTTACGACGTAGCTACTA	5
rep1	TCCAGTCGTTACTACGCTACTA	5
rep1	TCCAGTAGTATCGTTACGGTAGCTCCTA	5
rep1	TCCAGATCTACCATCGTTACGCTACTA	5
rep1	TCCAGTACTCTCGTTACGTAGCTACTA	5
rep1	TCCAGTACCGTAGCTACTA	5
rep1	TCCAGTCTACTAACGTTACGTAGCTACTA	5
rep1	TCCAGTATCGTTACTACGGTAGCTACTA	5
rep1	TCCACTCCTATCGTTACGAGCTACTA	5
rep1	TCCAGTATAGTTACGACGTAGCTACTA	5
rep1	TCCAGTCGTTACGACGTAGCTGCTA	5
rep1	TCCAGTACTATCGTTACGACGTAACTACTA	5
rep1	TCCAGTAGCTATCGCTACGCTACTA	5
rep1	TCCAGTCTACCATCGACGTAGCTACTA	5
rep1	TCCAGTAGCTAACGTTACGCTACTA	5
rep1	TCCAGTACTATCGTTACGAGCTAATA	5
rep1	TCCAGTCTACTATCGACGCAGCTACTA	5
rep1	TCCAATCTACTATCTTTATAGCTACTA	5
rep1	TCCAGTTATCATTACGCTACTA	5
rep1	TCCAGTCGCTATCGTTACGCTACTA	5
rep1	TCCAGTAGCTATCATTACGCTACTA	5
rep1	TCCACTATCGTCGTAGCTACTA	5
rep1	TCCAATCTACTATCGTTACGACTACTA	5
rep1	TCCAATCTACTATCGTTATATCTACTA	5
rep1	TCCAGTAATCGTTACGCTACTA	5
rep1	TCCAGTATTATCGTTACGGTAGCTACTA	5
rep1	TCCAGTCTACTATCAACGTAGCTACTA	5
rep1	TCCAGTTATCGTTACGACCTAGCTACTA	5
rep1	TCCAGTACTATCGTTACGTAGCCACTA	5
rep1	TCCAGACTACTATCGTTACGTAGCTACTA	5
rep1	TTCAGTATCGTTACGACTACTA	5
rep1	TCCACTACTACCGTTACGTAGCTACTA	5
rep1	TCCAGTACTATCTTTACTA	5
rep1	TCCATTACTATCGTTACGTAGCTACTA	5
rep1	TCCAGTTATCGGTACGACGTAGCTACTA	5
rep1	TCCAGTTATCGTTACGACGTAGCTACCA	5
rep1	TCCAGTCTACGTAGCTACTA	5
rep1	TCCAGTACTATCGCTACGAGCTACTA	5
rep1	TCCAGTACTATCGTTACGACGTGGCTACTA	5
rep1	TCCACTACTATCGTTACGTAGCTACAA	5
rep1	TCCAGTCGTTACGACGTAGCTTCTA	5
rep1	TCCAGTACTAACTTAGCTACTA	5
rep1	TCCAGTCTACTCTCGTTACGTAGCTACTA	5
rep1	TCCATTATCGTTACGACGTAGCTACTA	5
rep1	TCTAGTACTATCGTTACGACGTAGCTACTA	5
rep1	TCCACTACGTCGTAACGTTA	5
rep1	TCCACTATCATTACTACGTAGCTACTA	5
rep1	TCCAGTACTATCGTCGTAGCTACTA	5
rep1	CCCAGTACTATCGTTACGTAGCTACTA	5
rep1	TCCAGTACTACCGTTACGTAGCTACTA	5
rep1	TCCAGTCTACTATCTTTACGAGCTACTA	5
rep1	TCCATAACGTAGCTACTA	5
rep1	TCCAGTCGTTTGCTACTA	5
rep1	TCCAGTATCGTTACGACACTACTA	5
rep1	TCCAGTAGCTATCGTTACGCCACTA	5
rep1	TCCAGTTCTATCGTTACGAGCTACTA	5
rep1	TCCAGTAGCGTTACGTATCTACTA	5
rep1	TCCAGTCGTTACGACGTAGCGACTA	5
rep1	ACCAGTACTATCGTTACGACTACTA	5
rep1	TCCAGTACTATCGTTACTACTA	5
rep1	TCCAGTACTATCGTTACGACGTAGCAACTA	5
rep1	TCCAGTATCGTTACGAGCTACCA	5
rep1	TCCACTATCGATACGACGTAGCTACTA	5
rep1	TCCAGTATCTACTATCGTTACGAGCTACTA	5
rep1	CCCACTATCGTTACGACGTAGCTACTA	5
rep1	TCCAGTACTATCTTTACGCTACTA	5
rep1	TCCACTTTCGTTACGACGTAGCTACTA	5
rep1	TCCAGTATCGGTAGCTACAA	5
rep1	TCCACTATCGTTACGCCGTAGCTACTA	5
rep1	TCCAGTACTATCGTTACGTAGTTACTA	5
rep1	ACCAGTATCGTTACGACGCTACTA	5
rep1	TCCAGTATCGTTACGACGTAGCTACTG	5
rep1	TCCAGTTCTACTATCGTTACGCTACTA	5
rep1	TCCAGTCGTTACGACGTAGCTACTT	5
rep1	TCCACTATCGTTACGACGTAGCTCCTA	5
rep1	TCCAGTATCGTTATGTAGCTACTA	5
rep1	TCCAGTATCTACTATCGTTACGACTACTA	5
rep1	TCCAGATCTACTATCTTTACGACGCTACTA	5
rep1	TCCAGTACTATCGTTACATAGCTACTA	5
rep1	TCCAGTCTACTATCGACGTAGCTGCTA	5
rep1	TCCAGTTATCGTTACGACGCTACTA	5
rep1	TCCATCTATTATCGTCGTAGCTACTA	5
rep1	TCCACTACTATCGTTACGGGCTACTA	5
rep1	TCCAGTATCTACTATCGTTACTACTA	5
rep1	TCCAGTACTATCGTTACGTAACTACTA	5
rep1	TCCAGTCGTTACTCTACTA	5
rep1	TCCTGTACTATCGTTACGACGTAGCTACTA	5
rep1	TCCAGTCGGTACGACGTAGCTACTA	5
rep1	TCCAGTTATCGTTACGACGTAGCTGCTA	5
rep1	TCCAGTCGTCACGACGTAGCTACTA	5
rep1	TCCAGTCTACTATCGTTACGTATCTACTA	5
rep1	TCCAGAACTACTATCGTTACGCTACTA	5
rep1	TCCAATCTACTATCGTTACGACGTACTA	5
rep1	TCCAGTACTATCGTTACGACGTCGCTACTA	5
rep1	TCCACTATCGTTACGACGTAGCAACTA	5
rep1	TCCATATCGTTACTACTACTA	5
rep1	TCCAGTAGCATCGTTACGGTAGCTACTA	5
rep1	TCCAGTGCTATCGTTACGAGCTACTA	5
rep1	TCCAGTATCGTTATGACATAGCTACTA	5
rep1	TCCAGTCTCCTATCGTTAA	4
rep1	TCCATCTACTATCGTTACGACTTAGCTACTA	4
rep1	TCCAGTACTATCGTGACGTAGCTACTA	4
rep1	TCCAGTGATCGTTACGCTACTA	4
rep1	TCCAGTATCGTTACTAGCTACTA	4
rep1	TCCAGTATCGCTACGACGCTACTA	4
rep1	TCCAGTATCGTTACGATCTACTA	4
rep1	TCCATTATCGTAGCTACTA	4
rep1	TCCAGTACTATCGTTACGACCTACTA	4
rep1	TCCAGTCCATCGCTACTA	4
rep1	TCCAGTATCGTACGTATCTACTA	4
rep1	TCCACTCTCGTTACGACGTAGCTACTA	4
rep1	TCCACTACTATCGTTACGGCTACTA	4
rep1	TCCAACTATCGTTACTTAGCTACTA	4
rep1	TCCAGTATCTTTACGACAGCTACTA	4
rep1	TCCAGTACGATCGTTACGACGTAGCTACTA	4
rep1	TCGTTACGACGTCTACTA	4
rep1	TCCAGTATCTTTACGACGTATCTACTA	4
rep1	TCCCGTTATCGTTACGACGTAGCTACTA	4
rep1	TCCAGTAACGTAGTTACTA	4
rep1	TCCGGATCTACTATCGTTACGACGCTACTA	4
rep1	TCCAGTAGCTACTA	4
rep1	TCCACTACTATCGTTACGATCTACTA	4
rep1	TCCAGTATCTATCGTTACGCTACTA	4
rep1	TCCATCGTCGTAGCTACTA	4
rep1	TCCACTACTATCGCTACGAGCTACTA	4
rep1	TCCACTACTCTCGTTACGTAGCTACTA	4
rep1	TCCAGTATCGTTACGACGGTATCTACTA	4
rep1	TCCAGTTATTGTTACGACGTAGCTACTA	4
rep1	TCCACTCGTTACGACGTAGCTACTA	4
rep1	TCCACTACTATCGTTCCGAGCTACTA	4
rep1	TCCAGTATCGTTACCACGCTACTA	4
rep1	TCCACTACTATCGTTACGTAGCTACCA	4
rep1	TCCAGTATGGATCGTTACGACGTAGCTACTA	4
rep1	TCCAGTCTACTATAGACGTAGCTACTA	4
rep1	TCCAGTACTATCGTTACGGGCTACTA	4
rep1	TCCAGTCTAATATCGACGTAGCTACTA	4
rep1	TCCAGTATCGTTACGACGACTA	4
rep1	TCCATATCTTTACGACGCTACTA	4
rep1	TCCATATCGTACGTAGCTATTA	4
rep1	TCCAGTCCACTATCTACGTAGCTACTA	4
rep1	TCCCGTATCGTTACGACGTAGCTACTA	4
rep1	TCCAGTTACCGTTACGCTACTA	4
rep1	TCCAGTACTATCGTCACGTAGCTACTA	4
rep1	TCCAGTGCTATCGTTACGACGTAGCTACTA	4
rep1	TCCAGTCGTTACGACGCAGCTACTA	4
rep1	TCCACTATCGTTACGAGCTACTA	4
rep1	TCCAGTCGACTATCGTTACGAGCTACTA	4
rep1	TCCAGTCTACTATCTACTTAGCTACTA	4
rep1	TCCAGTCGTTACGACGTAGCTACTG	4
rep1	TCCAGTCTTTACGACGCTACTA	4
rep1	TCCATCTACTGTAGCTGCTA	4
rep1	TCCAGTCTACTATCGACGGAGCTACTA	4
rep1	TCCAGACGTTACGACGTAGCTACTA	4
rep1	TCCAGTATCGTTACGACGTAGTTACTA	4
rep1	TCCAGTATCATTACGACGCTACTA	4
rep1	TCCACTATCGTTACGACGCAGCTACTA	4
rep1	TCCAGTTATTGTTACGCTACTA	4
rep1	TCCAGTATCGTTACGACGTGGCTACTA	4
rep1	TCCAGTCTACTATCGTTACTTAGCTACTA	4
rep1	TCCAGTCAACGTAGCTACTA	4
rep1	TCCAGTATCGTCACTACGTAGCTACTA	4
rep1	TCCAGTACTATCGTTATAGCTACTA	4
rep1	TCCAGTCTACTATCGACGTAGCCACTA	4
rep1	TCTACTACTATCGTTACGACTACTA	4
rep1	TCCAGTACTCTCGTTACGAGCTACTA	4
rep1	TCCAGTTATCGTTACACTACTA	4
rep1	TCCACTACTATCGTCACGAGCTACTA	4
rep1	TCCAGATCTACTATCTTTACGCTACTA	4
rep1	TCCAGTCTACTATCGTTACGACGCCACTA	4
rep1	TCCAGTCTACTATTGTTACGACGCTACTA	4
rep1	TCCAGTCATTACGACGTAGCTACTA	4
rep1	TCCAGTAACGTAGCTACCA	4
rep1	TCCAGTATTATCGTTACGACGTAGCTACTA	4
rep1	TCCAGTCTACTATCGTTACGAAGCTACTA	4
rep1	CCCAGTCGTTACGACGTAGCTACTA	4
rep1	TCCAGTCTACTGTCGACGTAGCTACTA	4
rep1	TCCCCTCTTCTATCGTTACTACTA	4
rep1	TCCAGTACTATAGTTACGTAGCTACTA	4
rep1	TCCAGTCTATCGTTACGACGTAGCTACTA	4
rep1	TCCAGTAACGTAGCTCCTA	4
rep1	TCCAGTACTATCGACGTAGCTACTA	4
rep1	TCCAGTACTAACGTTGCTACTA	4
rep1	TCCAGTTATCGTTACGACTACGA	4
rep1	TCCAGTCTACTATCGTTACGTCGCTACTA	4
rep1	TCCCCTCTACTTTCGTTACTACTA	4
rep1	TCCAGTCTACTATCGCCGTAGCTACTA	4
rep1	TCCCCTCTACTATTGTTACTACTA	4
rep1	TCCAGTACTATCGTTACGACGTAGATACTA	4
rep1	TCCACTACTATTGTTACGACTACTA	4
rep1	TCCACTATCGTTACGACGGAGCTACTA	4
rep1	TCCAGTAGTATTGTTACGGTAGCTACTA	4
rep1	TCCATCTACTATCGTCTTAGCTACTA	4
rep1	TCCAGATCTACTATCGTTCCGACGCTACTA	4
rep1	TCCACATCTACTATCGTTACGTAGCTACTA	4
rep1	CCCAGTATCGTAGCTACTA	4
rep1	TCCAGTTATATCGTTACGACTA	4
rep1	TCCACTACCATCATTACGTAGCTACTA	4
rep1	TCCATCTACTATCGTTACAACGTAGCTACTA	4
rep1	CCCAGTACTATCGTTACGAGCTACTA	4
rep1	TCCGGTACTATCGTTACGAGCTACTA	4
rep1	TCCAGTACTATCGTTACGTAGCTACAA	4
rep1	TCCAGTCTACTATCGACGTAGTTACTA	4
rep1	TCCAGTACTATCGTTACGCAGCTACTA	4
rep1	TCCATCTACTGTAGCTATTA	4
rep1	TCCAAAATCGTTACGACTA	4
rep1	TCTAGTCGTTACGACGTAGCTACTA	4
rep1	TCCTGTATCGTTACGACGTAGCTACTA	4
rep1	TCCAGTATTATCGTTACGAGCTACTA	4
rep1	TCCAGTTATCGTTACGCCGTAGCTACTA	4
rep1	TCCAGTATATCTACTATCGACGTAGCTACTA	4
rep1	TCCAGTAGTATCGTTACGGTAACTACTA	4
rep1	TCCACTATAGTTACGACGTAGCTACTA	4
rep1	TCCAGTATCGTTACTACTCTACTA	4
rep1	TCCACTACTATCGCTTCGCTACTA	4
rep1	TCCAGTAATATCGTTACGACTACTA	4
rep1	TCCAGTAACGAAGCTACTA	4
rep1	TCCAGTCGTTATGACGCTACTA	4
rep1	TCCAGTAGCTATCGTTACGACGTAGCTACTA	4
rep1	TCCACTATTGTCACGACGTAGCTACTA	4
rep1	TCCGGTCTACTATCGACGTAGCTACTA	4
rep1	TCCAGTATCGTCACGACGCTACTA	4
rep1	TCCAGTATTATCGTTACGTAGCTACTA	4
rep1	TCCACTACTATCGTTACGACTTAGCTACTA	4
rep1	TCCAATCTACTATCGTTACGTAGCTACTA	4
rep1	TCCAGTTATCGTTACGACGTAGCTACTG	4
rep1	TCCAGTAGATCTATTATCGTGTAGCTACTA	4
rep1	TCCATCTACTATCGTTACTACGTAGCTACTA	4
rep1	TCCAGTCGTATCGTTACGGTAGCTACTA	4
rep1	TCCAGTTATCGATACGACGTAGCTACTA	4
rep1	TCCAGTCGTAACGATA	4
rep1	TCCAGTCTACTATCGTTACTACGCTACTA	4
rep1	TCCAGTATCGTTACGACTACTC	4
rep1	TCCAGTACTAGCGTTACGACGTAGCTACTA	4
rep1	TCCAACTATTGGCTACTA	4
rep1	TCCAGTACTATCGTTACGAGCTTCTA	4
rep1	TCCAGTCGTTACGACGTAGTTACTA	4
rep1	TCCAGATCTACTATCGTTACGTAGCTACCA	4
rep1	TCCACTATCGTTACGACGTAGTTACTA	4
rep1	TCCACTATTGTTACTACGTAGCTACTA	4
rep1	TCCAGTTATCGTTACGACTA	4
rep1	TCCAGTACTATCGTTAAGACGTAGCTACTA	4
rep1	TCCACTACTATCGTTATGACGTAGCTACTA	4
rep1	TCCACTACTATCGTTACTACGTAGCTACTA	4
rep1	TCCACTATCGTTACGATGTAGCTACTA	4
rep1	TCCAGATCTACTATTGTTACGTAGCTACTA	4
rep1	TCCAGTATCGTTACAGCTACTA	4
rep1	TCCAGTATCGTTACGAATACTA	4
rep1	TCCAGTCGTTACTACTTAGCTACTA	4
rep1	TCCACTCCTATCGTTACGACTACTA	4
rep1	TCCAGTCTACTATCCACTTAGCTACTA	4
rep1	TCCAGTCTACTATCGACGTAACTACTA	4
rep1	TCCAGACTACTATCGACGTAGCTACTA	4
rep1	TCCAGTAGCTATCGTTAAGCTACTA	4
rep1	TCCAGACCTACTATCGTTACGCTACTA	4
rep1	TCCACTACGTTGTAACGATA	4
rep1	TCCAGTACGACTA	4
rep1	TCCATATCGTTACGACTTAGCTACTA	4
rep1	TCCAGTCGTTACGACGTAGCTATTA	4
rep1	TCCAGTATCTACTATCTTTAAGCTACTA	4
rep1	ACCACTACTATCGTTACGAGCTACTA	4
rep1	TCCAGTCTACTATCGGTAGCTACTA	4
rep1	TCCAGTATCGTTACGACGCAACTA	4
rep1	TCCAGTATCGTTACAACGTAGCTACTA	4
rep1	TGCAGTATCGTTACGACTACTA	4
rep1	TCTAGTACTATCGTTACGTAGCTACTA	4
rep1	TCCACTACTATCTTTACGTAGCTACTA	4
rep1	TCCAACTATCGTTACGTAACTACTA	4
rep1	TCCAGTCTACTATCGTTACGATCTACTA	4
rep1	TCCAGTTGTTAGCTACTA	4
rep1	TCCAGTTTCGTTACGACGTAGCTACTA	4
rep1	TCCAGTACTATCGTTAACGTAGCTACTA	4
rep1	TCCAGTACTATCGTTGCGACGTAGCTACTA	4
rep1	TCCAGTATCGTTGCGACGTAGCTACTA	4
rep1	TCCAGTACTATCGTTACGAGTAGCTACTA	4
rep1	TCCAGATCTACTATTGTTACGACGCTACTA	4
rep1	TCCACTACTATCGTTACGGCAGCTACTA	4
rep1	TCTAGTTATCGTTACGACGTAGCTACTA	4
rep1	TCCAGTATCGTTACGACGTACCTACTA	4
rep1	TCCAGTACCGTTACTACGTAGCTACTA	4
rep1	TCCAGATCTACTAACGTTACGTAGCTACTA	4
rep1	TCCAGGATCGTTACGAGCTACTA	3
rep1	TCCAGTTATGTAGCTACTA	3
rep1	TCCAGTATCGTTACGACGTAGATACTA	3
rep1	TCCAGTATCGTTACGACATAGCGACTA	3
rep1	TCCAGTACCGTTATGACGTAGCTACTA	3
rep1	TCCAGTATCGTTACGACGTAGCTTCTA	3
rep1	TCCAGTAGGACTATCGTTACGTAGCTACTA	3
rep1	TCCAACTACCGTTACGTAGCTACTA	3
rep1	TCCATTACTATCGTTACTA	3
rep1	TCCAGTACTAACGTTACTA	3
rep1	TCCAGTATCGTTACGACCTAGCTACTA	3
rep1	TCCATATTGTTACGACGCTACTA	3
rep1	TCCACTACTATCGTTACATCTACTA	3
rep1	TCCAGTAGCTATCGTTACGATACTA	3
rep1	TCCAGTACTATCGTTACTG	3
rep1	TCCAGTCTATTATCGACGTAGCTACTA	3
rep1	TCCAGTATCGTTACGAGCAACTA	3
rep1	TCCAGTATCGTTACGACGTTACTA	3
rep1	TCCAGTAGTATCGTTACGATAGCTACTA	3
rep1	TCCAGTAGCTATCGTTACAGCGTAGCTACTA	3
rep1	TCCAGTTATCGTTACGACAACTA	3
rep1	TCCAGTATCGTAGCTACTC	3
rep1	TCCACTCCGTCGTAACGATA	3
rep1	TCCAGTCTACTATCGTTAAGAGCTACTA	3
rep1	TCCATCTACTATCGTCGTTGCTACTA	3
rep1	TCCAGATACGTAGCTACTA	3
rep1	TCCAGTACTATCGTTACGCCTACTA	3
rep1	TCCAGTACTATCGTTACGACGTAGCTACAA	3
rep1	TGCAGTCGTTACGACGTAGCTACTA	3
rep1	TCCAGTATCGTTACGAGCTACAA	3
rep1	TCCACTATCGTTACTACGTATCTACTA	3
rep1	TCCAGTCTTCTATCGTTAA	3
rep1	TCCAGTATCGTTACGACGCTACCA	3
rep1	ACCACTACTATCGTTACGACTACTA	3
rep1	TCCAGTATCGGTACGACGTAGCTACTA	3
rep1	TCCATCTACTGTCGTCGTAGCTACTA	3
rep1	TCCAGCGATATCGTTACGACTA	3
rep1	TCCAATCTACTCTCGTTATAGCTACTA	3
rep1	TCCAGATCTACTATCGTTACGTAGCTACAA	3
rep1	TCCAGTCTCGTTACGACGCTACTA	3
rep1	TCCAGTCTACTAACGTTACGAGCTACTA	3
rep1	TCCATCCACTATCGTTACGACGTAGCTACTA	3
rep1	TCCAGTACGATCGTTACTA	3
rep1	TCCAGTTCTCGTTACGCTACTA	3
rep1	TCCAGTATCGTCACGAGCTACTA	3
rep1	TCCACTGTCGTTACGACGTAGCTACTA	3
rep1	TCCACTATCGTTTCGACGTAGCTACTA	3
rep1	TCCAGTCCTAACGTAGCTACTA	3
rep1	TCCATCTACTATCGTTCCGACTA	3
rep1	TCCAGTACCGTTACGACGCTACTA	3
rep1	TCCACGTCGTAACGATA	3
rep1	TCCAGTACCATCGTTACTA	3
rep1	TCCAGTAACGTAGCTTCTA	3
rep1	TCCACTAGATCTACTATCGTGTAGCTACTA	3
rep1	TCCAGTATCGGTAGCTATTA	3
rep1	TCCAGTCTACTATCGTTAAGCTACTA	3
rep1	TCCAGTTCTAACGTAGCTACTA	3
rep1	TCCACTACCATCGTTACGACTACTA	3
rep1	TCCAGTCGGGATCGTTACGACGTAGCTACTA	3
rep1	TCCGGTCGTTACGACGTAGCTACTA	3
rep1	TCCATCTACTATCGTAGCTACTA	3
rep1	TCCAGCTATCGTTACGCTACTA	3
rep1	TCCAGTACTATCGTTACGACTCCTA	3
rep1	TCCAGTACTGTCGTTACGAGCTACTA	3
rep1	TCCAGTAGCTATCGTTACGCTTCTA	3
rep1	GCCAGTACTATCGTTACGACGTAGCTACTA	3
rep1	TCCAGTTATCGTTACGCCACTA	3
rep1	TCCAATCGTTACGACGTAACTACTA	3
rep1	TCCATTATCTTTACTACTACTA	3
rep1	TCCAGTGATATCGTTACGCCTA	3
rep1	TCCAGTACTAACGTAGTTACTA	3
rep1	TCCAGTACTATCGTTACGTACCTACTA	3
rep1	TCCATCTACTGTAGCTACTT	3
rep1	TCCAACTAACGGCTACTA	3
rep1	TCCAGTACTATCGTTACGACTGCTACTA	3
rep1	TCCAGTAGCAATCGTTACGCTACTA	3
rep1	TCCAGTATTATCGTTACGACTACTA	3
rep1	TCCAGTCCACTATCGTTAA	3
rep1	TCCAGTAGCTATCGTTACGCGACTA	3
rep1	TACAGTACTATCGTTACGACGTAGCTACTA	3
rep1	TCCAGTATCGTTATTACTACTA	3
rep1	TCCAGTATCGGAAGCTACTA	3
rep1	TCCAGTAGTATCGTTACGGCAGCTACTA	3
rep1	TCCACAATCGTTACGACGTAGCTACTA	3
rep1	TCCAGATCTACTATCGTTACGA	3
rep1	TCCAGTCTCCTATCGTTACGTAGCTACTA	3
rep1	TCCAGTACTATCGTTACGACTGCTA	3
rep1	TCCATATCGTTACGACGTAGCTACTG	3
rep1	TCCAGTATCGTAGCTACTG	3
rep1	TCCAATCTTTACGACGTAGCTACTA	3
rep1	TCCAGATCTACTATCGTCACGTAGCTACTA	3
rep1	TCCAGTACTACTATTATCATGTAGCTACTA	3
rep1	TCCAGTCTACTATCGTTACGAGCTACCA	3
rep1	TCCAGTAGATCTACTATCAACGTAGCTACTA	3
rep1	TCCAGTCTACAATCGTTACGAGCTACTA	3
rep1	TCCACTATTGTTATGACGTAGCTACTA	3
rep1	TCCAGTTATCGGTACGACTACTA	3
rep1	TCCAGTACTGTAGCTACTA	3
rep1	TCCAGGACTATCGTTACGACGTAGCTACTA	3
rep1	TCCATCTACTATCGTTCCGACGTAGCTACTA	3
rep1	TCCAGATCTACTATCGTTACGTATCTACTA	3
rep1	TCCACTATTATCGTTACGACTACTA	3
rep1	TCCAGTCTATCGCTACCA	3
rep1	TCCAGTTATAGTTACGACGTAGCTACTA	3
rep1	TCCCCTCTACTCTCGTTACTACTA	3
rep1	TCCAGTACTATCTTGCTACTA	3
rep1	TCCAGTAGTATCGTTACGACGTAGCTACTA	3
rep1	TCCAGATTTACTACCGTTACGCTACTA	3
rep1	TCCAGTTATCGTTACGGCGTAGCTACTA	3
rep1	TCCAGTATCGTTACGCCGCTACTA	3
rep1	TCCAGTAGGGATCGTTACGACTTAGCTACTA	3
rep1	TCCAGTTCTACTATCGCTACGCTACTA	3
rep1	TCCAGACCTACTATCGTTACGACGCTACTA	3
rep1	TCCAGTAGCGTACTTAGCTACTA	3
rep1	TCCAGTAGCGTTACGTAACTACTA	3
rep1	TCCAGTATCTTTACGACATAGCTACTA	3
rep1	TCCAGTAGCTATCGTTACTCTACTA	3
rep1	TCCACTACTATCTTTACGACTACTA	3
rep1	TCCAGTACTATCGTCTACTA	3
rep1	TCCAGTACTGTCGTTACGACGTAGCTACTA	3
rep1	TCCATCTACTACCGTTACGACGTAGCTACTA	3
rep1	TCCAGTATCGTTCCGACGTAGCTACTA	3
rep1	TCCAGTACTATCGTACGTAGCTACTA	3
rep1	TCCAGTATCGTTACGACAACTA	3
rep1	TCCAGTCTTCTATCGTTACGACGCTACTA	3
rep1	TCCAGTCTGTAGCTACTA	3
rep1	TCCAGTATCGTACGTAGCTACTA	3
rep1	TCCAGTCGTTACGACGGAGCTACTA	3
rep1	TCCATTACTATCGTTACGAGCTACTA	3
rep1	ACCATATCGTACGTAGCTACTA	3
rep1	TCCAGTATCGTAGTTACTA	3
rep1	TCCATATTGTTACGACGTAGCTACTA	3
rep1	TCCAGTCGACGTAGCTACAA	3
rep1	TCCAATCTACTATCGATATAGCTACTA	3
rep1	TCCAGCATCGTTACGACGTAGCTACTA	3
rep1	TCCAGTGTCGTTACGACTACTA	3
rep1	TCCAGTAGATCTATTATCGACGTAGCTACTA	3
rep1	TCCACTACTATCGTTATGACTACTA	3
rep1	TCCAGTCGTTACGACGTTACTA	3
rep1	TCCAGTTATCGTTACGCGACTA	3
rep1	TCCACTTCTATCGTTACGTAGCTACTA	3
rep1	TCCAGTCGTTACGACGTAGCTACTC	3
rep1	TCCAGTATACTATCTACGTAGCTACTA	3
rep1	TCCATTTATCGTTACGACGTAGCTACTA	3
rep1	TCCAGTCGTTACGACGTAGCTACAA	3
rep1	TCCAGTTATCGTTACGACGTCGCTACTA	3
rep1	TCCACTATCGTGACGACGTAGCTACTA	3
rep1	TCCATATCGTTACGATGCTACTA	3
rep1	TCCAGTTCTACTATCGTTACGACGCTACTA	3
rep1	TCCAGTATCGTTACGACTGCTACTA	3
rep1	TCCAGTACTCTCGTTACGACGTAGCTACTA	3
rep1	TCCATATCGTTTCGACGCTACTA	3
rep1	TCCAGATCTACTATCGTTACGACGTA	3
rep1	TCCAGTATCGTTACTA	3
rep1	TCCAGTACTATAGTTACGACTACTA	3
rep1	TCCAGTTATCGTTACGCCTACTA	3
rep1	TCCAGATCTTCTATCGTTACGCTACTA	3
rep1	TCCATATCGTACGTAGCTTCTA	3
rep1	TCCAGTATCGTTACGCCGGTAGCTACTA	3
rep1	TCCAGTAGCGTTACGAGCTACTA	3
rep1	TCCACTACTATCGTTGCGTAGCTACTA	3
rep1	TCCAGTACGATCGTTACGAGCTACTA	3
rep1	TCCAGTACTATCGTTGCGAGCTACTA	3
rep1	TCCAGATCTACTATCGTTACGCTCCTA	3
rep1	TCCAGTCTACTATCGTTAAGACGCTACTA	3
rep1	TCCAGTATCGTTATTACGCTACTA	3
rep1	TCCAGTATCGTTACGACATCTACTA	3
rep1	TCCAGTAACGTAGCTATTA	3
rep1	TCCAGTCTCCTTTCGACGTAGCTACTA	3
rep1	TCCAATATCGTTACGACTA	3
rep1	TCCAGTATCGTTACGGTAGCTACTA	3
rep1	TCCAGTCGTTACAGCTACTA	3
rep1	TCCAGTATCGTTACGATATAGCTACTA	3
rep1	TCCAGCACTATCGTTACGAGCTACTA	3
rep1	TCCATCTACTATCGTTACGACCA	3
rep1	TCCAGTACTATTATTACGACGTAGCTACTA	3
rep1	TCCAGTATCGTGGCTACTA	3
rep1	TCCAGTACTATCGCTACGACTACTA	3
rep1	TCCTGTCTACTATCGACGTAGCTACTA	3
rep1	TCCAGTCGTTAGCTACTG	3
rep1	TCCAGTAGGGATCGTTACTACGTAGCTACTA	3
rep1	TCCAGTATTGTTATGACGTAGCTACTA	3
rep1	TCCATATCGTTACGACTAATA	3
rep1	TCCATCTACTATCGTCGTAGCTCCTA	3
rep1	TCCAGTACTATCGTTACTACTTAGCTACTA	3
rep1	TCCAGTACTGTTACGACGTAGCTACTA	3
rep1	TCCAGTACTATCGCGCTACTA	3
rep1	TCCAGTCTACTAACGTTA	3
rep1	TCCAGTCGTTACCACGTAGCTACTA	3
rep1	TCCAGTAGCGTACGTATCTACTA	3
rep1	TCCAGTAGGGTATCGTTACTA	3
rep1	TCCAGATCTACTATCGTTACGAAGCTACTA	3
rep1	TCCAATCTACTATCGTTATAGCTACTT	3
rep1	TCCAGTCTACTAGCGACGTAGCTACTA	3
rep1	TCCATCCACTATCGTCGTAGCTACTA	3
rep1	TCCAGTAGAGCGTTACGACGTAGCTACTA	3
rep1	TCCACTACTATCGTTACGTCTACTA	3
rep1	TCCACTATCTTTACGACTTAGCTACTA	3
rep1	TCCAGTTCTCGTTACGACGTAGCTACTA	3
rep1	TCCAATGATATCGTTACGACTA	3
rep1	TCCAGTATCTTTACTACTA	3
rep1	TCCAGTACTATCGTTACGTAGCTGCTA	3
rep1	TCCCCTCTACTATCGTTACTTCTA	3
rep1	TCCAGTAATCGTTACGACGTAGCTACTA	3
rep1	TCCATCTCCTGTAGCTACTA	3
rep1	TCCATCTACTATCGTTACGACGTAGCTCCTA	3
rep1	TCCGGTACTATCGTTACGACTACTA	3
rep1	TCCAGTAGAACTACTATCGACGTAGCTACTA	3
rep1	TCCAGTAGGGCCATCGTTACGTAGCTACTA	3
rep1	CCCAGTGATATCGTTACGACTA	3
rep1	TCCAGTACTATCGTTACGACTACTG	3
rep1	TCCAGTACTAACATAGCTACTA	3
rep1	TCCAGTACTATCGTTCCTA	3
rep1	TCCAGTATCGTTACGACGGTAGCTACTT	3
rep1	TCCATATCGTTACGTAGCTACTA	3
rep1	TCCAGTGATATCGTTTCGACTA	3
rep1	TCCAACTCTCGGCTACTA	3
rep1	TCCAGTCTGCTATCGACGTAGCTACTA	3
rep1	TCCACTACTTTCGTTACGACTACTA	3
rep1	TCCAGTTACGTATCTACTA	3
rep1	TCCAGTGATACCGTTACGACTA	3
rep1	TCCAGTACTATCGTTAA	3
rep1	TCCATCGACTGTAGCTACTA	3
rep1	TCCAGTATCGTTACGACTGTAGCTACTA	3
rep1	TCCAGTAGCTACTATCGTTACGTAGCTACTA	3
rep1	TCCAGTACTATCGTGACGAGCTACTA	3
rep1	TCCACTATCGTTACGTAGCTACTA	3
rep1	TCCACTATCGTTACGACGTAGCGACTA	3
rep1	TCCAGTACTATCGTTACGACTATTA	3
rep1	TCCATATCTTTACTACTACTA	3
rep1	TCCAGTACTATCGTTACGAGTTACTA	3
rep1	TCCAGAACTATCGTTACGAGCTACTA	3
rep1	TCCAGTCTATCTCTACTA	3
rep1	CCCACTACGTCGTAACGATA	3
rep1	TCCAGTTATCGTTACGAAGTAGCTACTA	3
rep1	TCCATCTACTATCGTCGTATCTACTA	3
rep1	TCCAGTACTATCGTTACGAGCTATTA	3
rep1	TCCATTCTACTATCGTTACGTAGCTACTA	3
rep1	TCCATATCGTTTAGCTACTA	3
rep1	TCCAGTATCGTTACGACGTAGCTACTC	3
rep1	TCCTGTACTATCGTTACTA	3
rep1	TCCACTACTAACGTTACGAGCTACTA	3
rep1	TCCAGTCGTTTCGACGTAGCTACTA	3
rep1	TCCAGTTTCGTTACGACGCTACTA	3
rep1	TCCAGTATCTATTATCGTTAAGCTACTA	3
rep1	TCCACTACTATCGTTACGACATAGCTACTA	3
rep1	TCCTGTACTATCGTTACGACTACTA	3
rep1	TCCACTATCATTATTACGTAGCTACTA	3
rep1	TCCAGTCTACTTACGACGTAGCTACTA	3
rep1	TCCACTATCGTTACGACGTAGCTTCTA	3
rep1	TCCACTATCGTTACGACGCTACTA	3
rep1	TCCACTATCGTTACGACGTAGCTACAA	3
rep1	TCCAGTAGCTATTGTTACGCTACTA	3
rep1	TCCAGTCGTCGTAACGATAGTAGCTACTA	3
rep1	TCTAGTCTACTATCGTTACGTAGCTACTA	3
rep1	TCCAGCTCTACTATCGTTACGACGCTACTA	3
rep1	TCCAGTAGATCGTTACGATA	3
rep1	TCCAGTACGACGTAGCTACTA	3
rep1	TCCAATCTACTCTCTTTATAGCTACTA	3
rep1	TCCAGTACTATCGTTACGAGCCACTA	3
rep1	TCCAGTACTATCGTTACGAGCTCCTA	3
rep1	ACCAGTACTATCGTTACGAGCTACTA	3
rep1	TCCACTATCTTTACGACGTATCTACTA	3
rep1	TCCACTACCATCGTTACGAGCTACTA	3
rep1	TCCAGTGGTTACGACGTAGCTACTA	3
rep1	TCCCGTTATCGTTACGCTACTA	3
rep1	TCCAGTAGTATCGTTATGGTAGCTACTA	3
rep1	TCCAGTAACGTTACGACATAGCTACTA	3
rep1	TCCAGTACTATCGTTACCA	3
rep1	TCCAGTCATCGTTACGCTACTA	3
rep1	TCCTGTCGTTACGACGCTACTA	3
rep1	TCCAGTTTTAAGTAGCTACTA	3
rep1	TCCATTTCGTACGTAGCTACTA	3
rep1	TCCAGTGTCGTTACGACGTAGCTACTA	3
rep1	TCCACTACTATCGTTACGACGTAGCCACTA	3
rep1	TCCAGTACTTTCGTTACGTAGCTACTA	3
rep1	TCCAGTACTATCGTTACGGCTACTA	3
rep1	TCCACTACTACCGTTACGAGCTACTA	3
rep1	TCCAGATCTACTATCGACGTAGCTACTA	3
rep1	ACCAGTCTACTATCGTTA	3
rep1	TCCATCTACTATCGTTTCGACGTAGCTACTA	3
rep1	TCCAGTCTACTATCGACGTAGCTCCTA	3
rep1	TCCAGTATCGTAGCTCCTA	3
rep1	TCCAGTATCGTAGCTATTA	3
rep1	TCCAGATCCACTATCGTTACGCTACTA	3
rep1	CCCAGTACTATCGTTACGACTACTA	3
rep1	TCCAGTTATCGTTATGACTACTA	3
rep1	TCCTCCTACTATCGTAGCTACTA	3
rep1	TCCAGTACTATCGCTACTA	3
rep1	TCCAGATCTACTATCGTTACGACACTACTA	3
rep1	TCCAGTACTATTGCTACGACGTAGCTACTA	3
rep1	TCTAGTATCGTTACGACGTAGCTACTA	3
rep1	TCCAGTTATCGTTACAACTACTA	3
rep1	TCCAGTCGTTACGATGTAACTACTA	3
rep1	TCCAGTATCTACTATCGTTAAGCTGCTA	3
rep1	TCCAGTAACGTTACGACAGCTACTA	3
rep1	TCCAGTATCGTTACGACGATAGCTACTA	3
rep1	ACCATATCGTTACGACGCTACTA	3
rep1	TCCAGTCGTTACGACTCTACTA	3
rep1	TCCACTACTATCGTCACGACTACTA	3
rep1	TCCACTATCATCGTTACGTAGCTACTA	3
rep1	TCCAGTATTGGTAGCTACTA	3
rep1	TCCACTACTATCTTTACGAGCTACTA	3
rep1	TCCAGTACGGCTATCGTTACGTAGCTACTA	3
rep1	CCCAGTACTATCGTTACGACGTAGCTACTA	3
rep1	TCCAGTATTGTCACTACGTAGCTACTA	3
rep1	TCCAGTTATCGTTACGACGTAGCCACTA	3
rep1	TCCACTACTATCACGTAGCTACTA	3
rep1	TCCACTACTATCGTTACGTTGCTACTA	3
rep1	TCCAGTATCTATACGACTACTA	3
rep1	TCCAGTAGTGTACGTAGCTACTA	3
rep1	TCCAGTTATCGTTGCGACGTAGCTACTA	3
rep1	TCCACTACTATCGTTACGACTAGCTACTA	3
rep1	TCCAGTTATCGTTACGATGTAGCTACTA	3
rep1	TCCAGATCCACTATCGTTACGTAGCTACTA	3
rep1	TCCAGTTATCGCTACGCTACTA	3
rep1	TCCATCTACTGTAGCTACAA	3
rep1	ACCAGTCGTTACGACGTAGCTACTA	3
rep1	TCCTCTACTATCGTTACGTAGCTACTA	3
rep1	TCCAGTACTATCGTTGCGACTACTA	3
rep1	TCCACTACTATCGTTATGTAGCTACTA	3
rep1	TCCAGTACAATCGTTACGTAGCTACTA	3
rep1	TCCAGTACTATCGTTACGACGAAGCTACTA	3
rep1	TCCAGCTACTAACGTA	3
rep1	TCCAGCCTACTATCGTTA	3
rep1	CCCAGTCGTTAGCTACTA	3
rep1	TCCAGTTATCATTACGACTACTA	3
rep1	TCCAGAACTATCGTTACGACTACTA	3
rep1	TCCAGTAGCTTTACGACTACTA	3
rep1	TTCAGTTATCGTTACGCTACTA	3
rep1	TCCATATCGTTACGACTCTACTA	3
rep1	TCCAGTCGTTCCGACGTAGCTACTA	3
rep1	TCCAGTACTCTCTTTACGTAGCTACTA	3
rep1	TCCAGTCGTTACGACTACTA	3
rep1	TCCACTACTATCATTACGGTAGCTACTA	3
rep1	TCCAGGCTACTATCGACGTAGCTACTA	3
rep1	TCCAGTATCGTTACGACGCTACAA	3
rep1	TCCAGTTATCGTTACGACGTAGCTATTA	3
rep1	TCCACTACTAACGTTACGGTAGCTACTA	3
rep1	TCCAATCGTTAGCTACTA	3
rep1	TCCAGTAACATAGCTACTA	3
rep1	TCCACTACTATCGTTACGTAGCTATTA	3
rep1	TCCAGATATCGTTACGACTACTA	3
rep1	TCCACTACTATCGTTAACTA	3
rep1	CCCAGTTATCGTTACGACTACTA	3
rep1	TCCAGATCTTCTATCGTTACGTAGCTACTA	3
rep1	TCCAGTACATCTACTATCGTGTAGCTACTA	3
rep1	TCCAGTTTCGTAGCTACTA	3
rep1	TCCAGTACTATCGTTATTA	3
rep1	TCCAGTATTGTTATGACTACTA	3
rep1	TCCAGTGCTATCGTTACGACTACTA	3
rep1	TCCAGTATCGTTACGACGGCTACTA	3
rep1	TCCACTGCGTCGTAACGATA	3
rep1	TCCATATTGTACGTAGCTACTA	3
rep1	TCCAGTTGTCGTTACGACGTAGCTACTA	3
rep1	TCCAGTCGTTACTACTA	3
rep1	TCCAGTACTAGCGTTACGAGCTACTA	3
rep1	TCCAGTATCGTTGCGACTACTA	3
rep1	TCCACTACGTCGTATCGATA	2
rep1	TCCATCTACTATCGTTACGAATA	2
rep1	TCCAGTATCGTTACTACAGCTACTA	2
rep1	TCCAGTACTAACGTAACTACTA	2
rep1	TCCAGTATCTTTACGACTCTACTA	2
rep1	TCCAGATAGTATCTACTA	2
rep1	GCCAGTATCGTTACGACGTAGCTACTA	2
rep1	TCCATCTACTATCGTCGTAACTACTA	2
rep1	TCCAGTCTGCTATCGTTACGACGCTACTA	2
rep1	TCCAGTACTATCGTCACGAGCTACTA	2
rep1	TCCAGTTATCGTTACGACGTAGCTTCTA	2
rep1	TCCAGTACTAACGTAGCTCCTA	2
rep1	TCCAGTTATCGCTACGACTACTA	2
rep1	TCCAGTCGGTAGCCACTA	2
rep1	TCCCCTCCACTATCGTTACTACTA	2
rep1	TCCACTACTATCGTTACGACTACTC	2
rep1	TCCAGTTATCGTTCCGCTACTA	2
rep1	TCCATCTACTAACGTAGCCACTA	2
rep1	TCCAGTATCGTAACGACGCTACTA	2
rep1	TCAGTATCGTTACGACTACTA	2
rep1	TCCATATCGTTACGACGCTACTG	2
rep1	TCCAGTAACGTCGCTACTA	2
rep1	TCCACTACTATCGTTACGTAGCTTCTA	2
rep1	TACAGTATCGTTACGACTACTA	2
rep1	TCCAGTACCGTTACTACGCTACTA	2
rep1	TCCAGTACAATCGTTACGAGCTACTA	2
rep1	TCCAGTAGTATCGTTACGAGCTACTA	2
rep1	TCCAGTCTACTACCGTTACGTAGCTACTA	2
rep1	TCCAACTATCTTTACGTAGCTACTA	2
rep1	TCCAGTATCGTTACGACGCTAATA	2
rep1	TCCATATCGTTACGACGCTACTC	2
rep1	TCCAGATCTACTATCGTTACGCAACTA	2
rep1	TCCAGATCTACTATCGTTGCGTAGCTACTA	2
rep1	TCCAGTAACGTAGCTACTC	2
rep1	TCCATCTACTGTCGCTACTA	2
rep1	TCCAGTATCGTTACGACGATACTA	2
rep1	TCCATATCGTTACGACGTATCTACTA	2
rep1	TCCAGATCTACTATCGTTCCGCTACTA	2
rep1	TCCAGTACTATCGTTACTC	2
rep1	TCCAGTCGTTACGCTACTT	2
rep1	TCCAGTAGATCTACTATCGGCGTAGCTACTA	2
rep1	TCCAGTATCGTTACTACTTAGCTACTA	2
rep1	TCCACTACTATCTTTACAGCTACTA	2
rep1	TCCAGTGAAATCGTTACGACTA	2
rep1	TCCACTTCTATCGTTACGACTACTA	2
rep1	TCCAGTATCTACTAACGTTAAGCTACTA	2
rep1	TCCAGTCTACTCTCGTTA	2
rep1	TCCAGTGATAGCGTTACGACTA	2
rep1	TCCAGTACTATCGTTACGAGCTACTC	2
rep1	TCCAGTAGCGTACGTAGCCACTA	2
rep1	TCCAGTCTAGTATCGACGTAGCTACTA	2
rep1	TCCAGTTATCGTTACGACGGAGCTACTA	2
rep1	ACCACTACTATCGTTACGTAGCTACTA	2
rep1	TCCACTATCATTGTTACGTAGCTACTA	2
rep1	TCCAGTACTATCGTTACGATTACTA	2
rep1	TCCAGTAACGATAGTACTA	2
rep1	TCCACTCCTATCGTTACGGTAGCTACTA	2
rep1	TCCAGTCGTTGCGACGTAGCTACTA	2
rep1	TCCATCTACTAACGTACCTACTA	2
rep1	TCCACTACTATTATTACGACGTAGCTACTA	2
rep1	TCCATATCGTTACGCCGCTACTA	2
rep1	TCCAGTAGACGTAGCTACTA	2
rep1	TCCACTACTTTCGTTACAGCTACTA	2
rep1	TCCATATCGTGTAGCTAATA	2
rep1	TCCACTATCGTCACGACGTAGCCACTA	2
rep1	TCCATCCACTGTAGCTACTA	2
rep1	TCCAGTATCGTTACGACGTTGCTACTA	2
rep1	TCCACTACTCTCGTTACGAGCTACTA	2
rep1	TCCAGTTATCGTTACGTTACTA	2
rep1	TCCAGTTTACTATCGTTACGAGCTACTA	2
rep1	TCCCCTCTACTATCGTTACTGCTA	2
rep1	TCCAGATCTACTATCGCTACGACGCTACTA	2
rep1	TCCAGTAGCGTTACGACGTAGCTACTA	2
rep1	TCCAGCTATTATCGTA	2
rep1	TCCAGTATCTTTACTACTACTA	2
rep1	TCCATCTACTATCGTTACGATGTAGCTACTA	2
rep1	TCCACTACTATCGCGTAGCTACTG	2
rep1	TCCAGTATCGTTACGACATAGCTACAA	2
rep1	TCCAGTAGGGTATCGTTAAGCTACTA	2
rep1	CCCAGTCGACGTAGCTACTA	2
rep1	TCCAGTAGCTCTCGTTACGCTACTA	2
rep1	TCCACTACCATTGTTACGTAGCTACTA	2
rep1	TCCAGTTATAGTTACGCTACTA	2
rep1	TCCAGTAACTACTATCGTTAAGCTACTA	2
rep1	TCCCCTCTATTATCGTTACTACTA	2
rep1	TCCAGTATCGTTACTACTTCTA	2
rep1	TCCAGTATCGTTACGAGATACTA	2
rep1	TCCAGTCGTTACTACGTATCTACTA	2
rep1	TCCAGTCCTATCGTTACGCTACTA	2
rep1	TCCAGTTATCGTTACGACGTAGCTAGTA	2
rep1	TCCAGTCTCCTATCGTTACGACGCTACTA	2
rep1	TCCAATAGTTACGACGTAGCTACTA	2
rep1	TCCAGTCGTTAGGCTACTA	2
rep1	TCCAACCATCGGCTACTA	2
rep1	TCCCTATCGTTACGACTACTA	2
rep1	TCCAGTATCGGTAGCTACCA	2
rep1	TACAGTACTATCGTTACGTAGCTACTA	2
rep1	TCCAGTCGGTAGCTACTC	2
rep1	TCCAGTAGACTATCGTTACGACGCTACTA	2
rep1	TCCAGTACTAGCGTTACTA	2
rep1	TCCAGTTACGTAGCTACCA	2
rep1	TCCAGTATCGTTATGACGTATCTACTA	2
rep1	TCCAACGATCGGCTACTA	2
rep1	TCCAGTAGGGATCGTTACGACGTATCTACTA	2
rep1	TCCAGTACTATCGTTACGACTA	2
rep1	TCCAGTACTACCGTTACTACGTAGCTACTA	2
rep1	TCCAATATCGTTACGACTACTA	2
rep1	TCCAGTACAATAGTTACGTAGCTACTA	2
rep1	TCCACTATCGTTACGACGTCGCTACTA	2
rep1	TCCAGTATCATTACGAGCTACTA	2
rep1	TCCATTCGACGTAGCTACTA	2
rep1	TCCAGTATCGTTACGACGTAGCGACTA	2
rep1	TCCAGTCGTTACGAAGTAGCTACTA	2
rep1	TCCAGTCGTAACGACGCTACTA	2
rep1	TCCAGTTATCCTTACGACGTAGCTACTA	2
rep1	TCCAGTACGATCGTTACGTAGCTACTA	2
rep1	TCCAGTAGCTATCGTTTCGCTACTA	2
rep1	TCCAGTAACGTAGCTACTG	2
rep1	TCCATCTACTAACGTAACTACTA	2
rep1	TCCAGATCTACTATCGTTACGTAGCTATTA	2
rep1	TCCAGACGTTGTAACGATAGCTACTA	2
rep1	TCCAGTACTAACGTTACGACGTAGCTACCA	2
rep1	TCCAGTCTGTATCTACTA	2
rep1	TCCAGTCTACTATCGACGTTGCTACTA	2
rep1	TCCAGTCTACTATCGACGTAGCTACGA	2
rep1	TCTACTACTATCGTTACGAGCTACTA	2
rep1	TCCAGTAGGGATCGTTACGACGTTGCTACTA	2
rep1	TCCAGTAATATCGTTACGACTA	2
rep1	ACCATCTACTATCGTTACGACGTAGCTACTA	2
rep1	TTCACTACTATCGTTACGACTACTA	2
rep1	CCCAGATCTACTATCGTTACGTAGCTACTA	2
rep1	TCCCCTATCGTTACGACGTAGCTACTA	2
rep1	TCCACTATCGTTAAGACGTAGCTACTA	2
rep1	TCCAGTCTACTATCGTTATGACGCTACTA	2
rep1	TCCACTATCCTAACGACGTAGCTACTA	2
rep1	TCCAGTACTACCGTTACGCTACTA	2
rep1	TCCAGTACTAACGTAGCGACTA	2
rep1	TCCACTAATATCGTTACGAGCTACTA	2
rep1	TCCAGATTTCCCTATCGTTAGCTACTA	2
rep1	TCCAGTACAACTATCGTTACGACGCTACTA	2
rep1	TCCAGCCGACGTAGCTACTA	2
rep1	TCCAGTCTACTATCGTTAGCTACTA	2
rep1	TCCACTACTATCGTTACGACGTAACTACTA	2
rep1	TCCACTACTATCTTTACGGTAGCTACTA	2
rep1	TCCAGTAACGTACCTACTA	2
rep1	ACCAGTATCGTTACGACATAGCTACTA	2
rep1	TCCAGTATCTACTACCGTTAAGCTACTA	2
rep1	TCCATCTACTATCGTTACGACTACTA	2
rep1	TCCAGTTTACTATCGACGTAGCTACTA	2
rep1	TCCAGTATCGTGACGACGTAGCTACTA	2
rep1	TCCAGTCTACTATCGTTACGTAGCTACTT	2
rep1	TCCAGTCTACTATCGACGTAGCTAATA	2
rep1	TCCAGTAGATCTACTATCGTGTAGCTCCTA	2
rep1	TCCAACTACTATCGTA	2
rep1	TCCAGTCTACCATCGTTAA	2
rep1	TCCAGTACTATAGTTACTA	2
rep1	TCCAGTTATTGTTACGACTACTA	2
rep1	TCCAATCTACTATCGTTATAGCCACTA	2
rep1	TCCAGTACTATCGTTACGCCACTA	2
rep1	TCCAGTATATCTACTATCGACGTATCTACTA	2
rep1	TCCAGTATCGTAGCTACTT	2
rep1	TCCAGTACTTTCGTTACGAGCTACTA	2
rep1	TCCAGTCTACTATCGTTCA	2
rep1	TCCAGTATCGCTACGACGGTAGCTACTA	2
rep1	TCCAGTACTATTGTTACGACGGCTACTA	2
rep1	TCCAGTTATCCTTACGCTACTA	2
rep1	TCCAGTGGCTATCGTTACGCTACTA	2
rep1	TCCAGTACTATCTTTACGATCTACTA	2
rep1	TCCAGTAGCGTTATGTAGCTACTA	2
rep1	TCCAGTTATCGTTACGCCCTAGCTACTA	2
rep1	TCCAGTATCTTTACTACGTAGCTACTA	2
rep1	TCCAGTATCGTTACGGACTA	2
rep1	TCCAGTACCAACGTAGCTACTA	2
rep1	TCCAGTACTATCGTTACGTAGCTACTC	2
rep1	TCCACTACGCCGTAACGATA	2
rep1	TCCCGTATCGTTACGACAGCTACTA	2
rep1	TCCAGTATCGTTACAACATAGCTACTA	2
rep1	TCCAGACGTCGTAACGATAGATACTA	2
rep1	TCCAGTACTATCTTTCCGAGCTACTA	2
rep1	TCCAGTACTATCGTTACGTCGGCTACTA	2
rep1	TCCAGTATAGTTACGACGCTACTA	2
rep1	TCCAGTTATCGTTACGACGTAGCTACAA	2
rep1	TCCAGGTATCGTTACGACTACTA	2
rep1	TCCAGTACTATCGTCGTGACTACTA	2
rep1	TCCAGTTATCGTTACGCTACTG	2
rep1	TCCAGAACTACCGTTACGACGTAGCTACTA	2
rep1	TACAGTATCGTTACGACAGCTACTA	2
rep1	TCCAGCTACTATCGTTACGACGCTACTA	2
rep1	TCCAGTATCGTTATGACAGCTACTA	2
rep1	TCCCCTCTACTATCGTTACGTAGCTACTA	2
rep1	TCCAGCGTTACGACGCTACTA	2
rep1	TCCAGTATCGTTCCGACGCTACTA	2
rep1	TCCAGCTACTACCGTA	2
rep1	TCCAGTGACATCGTTACGACTA	2
rep1	TCCAGTAACGATAGTAGATATCTACTA	2
rep1	CCCAGTCTACTATCGACGTAGCTACTA	2
rep1	TCCAGTACCGTTACGACATAGCTACTA	2
rep1	TCCAGTAGCTATCGTTACGTTACTA	2
rep1	TCCAGTAGTATCGTTACGGTAGTTACTA	2
rep1	TCCAGTATCGCTACGACATAGCTACTA	2
rep1	TCCAGTACTATCGTTACGACGTCTACTA	2
rep1	TCCAGTACTATCGTTACGACTACAA	2
rep1	TCCAGTACTATCGTACGAGCTACTA	2
rep1	TCCATCTACTAACATAGCTACTA	2
rep1	TCCAGTACTACTGTTACGACGTAGCTACTA	2
rep1	TCCAGTCTACTATCGTTACGTAGCCACTA	2
rep1	TCCACTAATATCGTTACGACTACTA	2
rep1	TCCAGTCGGCAGCTACTA	2
rep1	TCCAATACTATCGTTACGTAGCTACTA	2
rep1	TCCCCTCTACTATCGTTAATACTA	2
rep1	TCCAGACTATCGTTACGACAGCTACTA	2
rep1	TCCACTACTATCGTTACGACTCCTA	2
rep1	TCCAGATCTACTATCGTTACGTAGCCACTA	2
rep1	TCCAGTCTATTATCGTTACGTAGCTACTA	2
rep1	TCCAACTATCGTTATGTAGCTACTA	2
rep1	TCCAGATCTACTATCGTTACAACGCTACTA	2
rep1	TCCAGTAGAACTATCGTTACGTCGCTACTA	2
rep1	TCCAGTAGGGCTATCGTTATGTAGCTACTA	2
rep1	TCCAGTATCGTTACGACGTATCTACCA	2
rep1	TCTAGTACTATCGTTACGACTACTA	2
rep1	TCCAGATCTACTATCGTTACTACGCTACTA	2
rep1	TCCATATCATACGTAGCTACTA	2
rep1	TCCAGTAACGTAGCCACTA	2
rep1	TCCAGTATCGTTACGTCTCCTA	2
rep1	TCCAGTACTATCCTTACGAGCTACTA	2
rep1	TCCACTACTATCGTTACGACGTATCTACTA	2
rep1	TCCAGTTCTATCGTTACTACGTAGCTACTA	2
rep1	TCCACTATCGTCATGACGTAGCTACTA	2
rep1	TCCATTCGTTACGACGTAGCTACTA	2
rep1	TCCATATCGTTACGACGCCACTA	2
rep1	TCCATCTACTAGCGTCGTAGCTACTA	2
rep1	TCCGGTACTATCGTTACTA	2
rep1	TCCAGTCTACTATCGTTACGGAGCTACTA	2
rep1	TCCAGTATCGTTACGACATATCTACTA	2
rep1	TCCAGTCCTTACGACGTAGCTACTA	2
rep1	TCCAGAACTACCATTGTTACGTAGCTACTA	2
rep1	TCCAGATAGTAGCCACTA	2
rep1	TCCATATCGCTACGACGCTACTA	2
rep1	TCCAGTTATCTTTACTACGTAGCTACTA	2
rep1	ACCAGATCTACTATCGTTACGTAGCTACTA	2
rep1	TCCAGTATCTACTATCGTTAATCTACTA	2
rep1	TCCAGTTATCGTTACGGTAGCTACTA	2
rep1	TCCATATCTTTACGACTACTA	2
rep1	TCCATCTTCTATCGTTACGACGTAGCTACTA	2
rep1	TCCAGTAGCTATCGTTACGGCGCAGCTACTA	2
rep1	TCCAGTATTGTCACGACGTCGCTACTA	2
rep1	GCCAGTATCGTTACGACGCTACTA	2
rep1	TCCAGTCGATAGCTACTA	2
rep1	TCCAGTCTACTATCGTTACGACGTTACTA	2
rep1	TCCAGTAGCATTGTTACGGTAGCTACTA	2
rep1	TCCAGTATCGTTACGACGCTACTC	2
rep1	TACAGTACTATCGTTACGAGCTACTA	2
rep1	TCCACTACTATTGTTACGAGCTACTA	2
rep1	TCCAGAAGATCTACTATCGTGTAGCTACTA	2
rep1	TCCAGTAATGTAGCTACTA	2
rep1	TCCAGATTTACTATCGTTACGTAGCTACTA	2
rep1	TCCAGTTATAGTTACGACTACTA	2
rep1	TCCAGTACTATCGTTGCGACGGCTACTA	2
rep1	TCGTTACGTAGCTACTA	2
rep1	TCCAGTGATATCTTTACGACTA	2
rep1	TCCAGGCTATCGCTACTA	2
rep1	TCCAGTCTACTATCTACGTAGCAACTA	2
rep1	TCCATCTACTGTAACTACTA	2
rep1	TCCAGTACTATCGTCACGACGTAGCTCCTA	2
rep1	CCCACTACTATCGTTACGTAGCTACTA	2
rep1	TCCACTATCGTACGACGTAGCTACTA	2
rep1	TCCAGTGGGGAATCGTTACGCTACTA	2
rep1	TCCAGATCTACTATCGTTTCGACGCTACTA	2
rep1	TCCAGTACTAATGTAGCTACTA	2
rep1	TCCAGTAGCTATCGTTACTGCGTAGCTACTA	2
rep1	TCCATATCGTACATAGCTACTA	2
rep1	TCCACTACTATCGTTACGATTACTA	2
rep1	TCCAGTCTATCGCTTCTA	2
rep1	TCCCCTCTACCATCGTTACTACTA	2
rep1	TCTAGTAGCTATCGTTACGCTACTA	2
rep1	TCCTTATCGTTACGACTACTA	2
rep1	TCCAGTACTCTCGTTACGACTACTA	2
rep1	TCCAGTAGTTACGACGTAGCTAATA	2
rep1	TCCAGTAGGGCTGTCGTTACGTAGCTACTA	2
rep1	TCCACTATCGTTACGACGTACTA	2
rep1	TCCAGTACTATCGATACGACGTAGCTACTA	2
rep1	TCCAATCTACTATCGTTATAGCTACCA	2
rep1	TCCAGTTCTATCGTTACGATCTACTA	2
rep1	TCCAGTCGTGACGACGTAGCTACTA	2
rep1	TCCAGTTACGTAGCTTCTA	2
rep1	TCCAGTACTAGCGTTACGTAGCTACTA	2
rep1	TCCAGTACCATCGTTACGACGGCTACTA	2
rep1	TCCAGTCTACTATCTACGAAGCTACTA	2
rep1	TCCACTATCGTAACGACGTAGCTACTA	2
rep1	TCCAGTCCACTATTGACGTAGCTACTA	2
rep1	TCCATATCGTTACGACGTAGCCACTA	2
rep1	TCCAGAAGTATCGTTACGGTAGCTACTA	2
rep1	TCCAGTCTACTATCGTTACGACTCTACTA	2
rep1	TCCACTACGTCATAACGATA	2
rep1	TCCAGTTGACGTAGCTACTA	2
rep1	TCCAGTATCTATCGTTACGCTCCTA	2
rep1	TCCAGTAGTTACGACGCTACTA	2
rep1	TCCACTACTATCGTTACGACTATTA	2
rep1	TCCAGTATCCTAGCTACTA	2
rep1	TCCAGTAGCGTTACATAGCTACTA	2
rep1	TCCAGTACTATCGTTAGTAGCTACTA	2
rep1	TCCAGTAGATATCGTTACGACGCTACTA	2
rep1	TCCAGATCTACTATCGTTACGTAGCTCCTA	2
rep1	TCCCCTCTACTATCGTTACTATTA	2
rep1	TCCAGTCTACTATCCTTACGAGCTACTA	2
rep1	TCCCCTACTATCGTTACGTAGCTACTA	2
rep1	CCCAACTATCGTTACGTAGCTACTA	2
rep1	TCCAGTGATATCGTTACGACTACTA	2
rep1	TCCAGTATCGTAACGACTACTA	2
rep1	TCCACTACTGTAGCTACTA	2
rep1	TCCATATCGTACGTAGCTCCTA	2
rep1	TCCACTACTATCGTTACGGTAGCTACTC	2
rep1	TCCAGATCTACTATCGTTACGACGCTCCTA	2
rep1	TCCAGTCTACTCTCTACGTCGCTACTA	2
rep1	TCCATACCGTTACGACGCTACTA	2
rep1	TCCAGACGTTACGCTACTA	2
rep1	TCCACTACTATCTTTACTAGCTACTA	2
rep1	GCCAGTCTACTATCGTTACGTAGCTACTA	2
rep1	TCCAGTTATCGTTACGACGTAGCTACTT	2
rep1	TCCACTCCTATCGTTACGTAGCTACTA	2
rep1	TCCATTTCGTTACGACGTAGCTACTA	2
rep1	ACCATATCGTTACGACTACTA	2
rep1	TCCAGTTATCGTTTCGACGTAGCTACTA	2
rep1	TCCAGTCTCCTATCGACGTAGCTACTA	2
rep1	TCCAGTCTACTATTAACGTAGCTACTA	2
rep1	TCCAGTAGGGATCGCTACGACGTAGCTACTA	2
rep1	TCCAGTGATTTCGTTACGACTA	2
rep1	TCCAGTAGCTATCGTTACGGCTTAGCTACTA	2
rep1	TCCAGATCTACTATCGTTACGCCACTA	2
rep1	TCCAGTTATCGTTACGCTACTC	2
rep1	TCCAGTACTACGTAGCTACTA	2
rep1	TCCAGTATTGTTACGACATAGCTACTA	2
rep1	TCCAGTCTACTAACGTTAAGTAGCTACTA	2
rep1	TCCAGTCTACTATCGACGTAGCTACAA	2
rep1	TCCAGTCGTTAGCTACTT	2
rep1	TCCACTACTATCGTTACGACTACAA	2
rep1	TCCAGTTGTATCGTTACGGTAGCTACTA	2
rep1	TCCAGTCGTAACGATAGA	2
rep1	TCCAGTATCGTTACGACGCTACTT	2
rep1	TCCAGTCCTATCGTTACTA	2
rep1	TCCAGTGTCGTAGCTACTA	2
rep1	TCCCCTCTACTAACGTTACTACTA	2
rep1	TCCAGTACTATCATGCTACTA	2
rep1	TCCAGTCGCTATGACGTAGCTACTA	2
rep1	TCCATCAACTGTAGCTACTA	2
rep1	TCCAGTATCTACTATCGTA	2
rep1	TCTAGTTATCGTTACGCTACTA	2
rep1	TCCAGTCGTTACGCCGCTACTA	2
rep1	TCCAGTGTCGTTACGACGCTACTA	2
rep1	TCTACTACGTCGTAACGATA	2
rep1	TCCAGACCTACTACCGTTACGCTACTA	2
rep1	TCCAGTACTATCATTACGCTACTA	2
rep1	TCCTCTATCGTTACGACGTAGCTACTA	2
rep1	TCCAGTTATCGTTACACCTACTA	2
rep1	TCCATATCGTGTATCTACTA	2
rep1	TCCAGTCTACTATCGTTACGTAGCTATTA	2
rep1	TCCATAACGTTACGACGTAGCTACTA	2
rep1	TCCAGTAATCGCTATGACGTAGCTACTA	2
rep1	TCCAGTTACTTAGCTACTA	2
rep1	TCCAGTCGATACGACGCTACTA	2
rep1	TCCACTATCGTTACGCTACTA	2
rep1	TCCAGTCTACTATAGTTACGACGCTACTA	2
rep1	TCCAGAATCGTTACGACGCTACTA	2
rep1	TCCAGATCTACTATCGTTACGATGCTACTA	2
rep1	TCCAGTCTACTATCGTTACGACGCTAATA	2
rep1	TCCAGACGTCTTAACTATAGCTACTA	2
rep1	TCCACTACATCGTAACGATA	2
rep1	TCCATAACGTGTAGCTACTA	2
rep1	TCCAGTATCTTATCTACTA	2
rep1	TCCATCTACTATCGGTACGACGTAGCTACTA	2
rep1	TCCAGTCGTTACGGCGTAGCTACTA	2
rep1	TCCACTACTACCGTTACAGCTACTA	2
rep1	TCCAGTACTATCGTTACGTGGCTACTA	2
rep1	TCCAGTGGATCTACTATCGACGTAGCTACTA	2
rep1	CCCATCTACTATCGTCGTAGCTACTA	2
rep1	TCCAGTACTATCGTTACGAGCTACAA	2
rep1	TCCAGACTACTATCGTTACGACGCTACTA	2
rep1	TCCACTACTATCGTTACGAGCTACCA	2
rep1	TCCAGTCTTTAGCTACTA	2
rep1	TCCAGCCGTTACGACGCTACTA	2
rep1	TCCAGCATCGTTACGACGCTACTA	2
rep1	GCCAGTTATCGTTACGACTACTA	2
rep1	TCCAGTCTACAATCGACGTAGCTACTA	2
rep1	TCCAGTCGTAACGACGTAGCTACTA	2
rep1	TCCACTACTACCGTTACGACTACTA	2
rep1	TCCACTATCGTTACGACGTAGCTACTG	2
rep1	TCCAGCACTATCGTTACGTAGCTACTA	2
rep1	TCCAGTACTATCGTTACGACTTATCTACTA	2
rep1	TCCAGTAGCTATCGTTACGCAACTA	2
rep1	TCCAGTATCGTTACGAAATAGCTACTA	2
rep1	TCCAATCTACTATTGTTATAGCTACTA	2
rep1	TCCAGTCTCGATACGACTACTA	2
rep1	TCCAGTCGTTACGACGTTGCTACTA	2
rep1	TCCAGTCTACTATCGACGTAGCTTCTA	2
rep1	TCCAATCTACTATCGTTACGAGCTACTA	2
rep1	TCCAGTCTACTGTAGCTACTA	2
rep1	TCCATATCGTTACGACGCTACCA	2
rep1	TCCAGATCTACTATCGTTACGTAGCTTCTA	2
rep1	TCCACTATTATCGTTACAGCTACTA	2
rep1	TCCAGTTATCGTTACGACGTAGATACTA	2
rep1	TCCAGTATCGTGTAGCTACTA	2
rep1	TCCAGTATTGTTACTACGCTACTA	2
rep1	TCCAGTCTATTGCTACTA	2
rep1	TCCAGTATCGTCATGACGTAGCTACTA	2
rep1	TCCAATCGTTACGCTACTA	2
rep1	TCCAGTCGACGTCGCTACTA	2
rep1	TCCAGCACTAACGTAGCTACTA	2
rep1	TCCACTACGTCGTAACGACA	2
rep1	TCCAGTCTACTAACGTTAA	2
rep1	TCCAGATCTACTATCGTTGCGCTACTA	2
rep1	TCCAGTATCGTTACGAAGCTACTA	2
rep1	TCCAGTATCTTTACGACGGTAGCTACTA	2
rep1	TACAGTAGATCTACTATCGACGTAGCTACTA	2
rep1	TCCAGTACTATCGTTACGATACTA	2
rep1	TCCAGTATCGTTCTACTA	2
rep1	TCCAGTATGGTAGCTACTA	2
rep1	TCCAGTACTACTATTATTACGTAGCTACTA	2
rep1	TCCACTACGTCGTAACGAGA	2
rep1	TCCAGTACTGTCGTGCTACTA	2
rep1	TCCAGTCGTTACCTACTA	2
rep1	TCCCGTATCGTTACGACTACTA	2
rep1	TCCAGTATCGTTACTACTACTC	2
rep1	TCCAGTACTTTCGTTACTA	2
rep1	TTCAGTACTATCGTTACGACGTAGCTACTA	2
rep1	TCCAGACGACGTAACGATAGCTACTA	2
rep1	TCTAGTATCGTTACGACTACTA	2
rep1	TCCAGTCGCTACGACGCTACTA	2
rep1	TCCATCTACTATCGTTACAACTA	2
rep1	TCCACTACTATCGTTACGTAACTACTA	2
rep1	TCCACTACTATCGTTACGCGCTACTA	2
rep1	TCCAGTAGCGTTACGCTACTA	2
rep1	CCCAGTTATCGTTACGCTACTA	2
rep1	TCCAGTAGGGCTATCGTTACTTAGCTACTA	2
rep1	TCCAGTCTAACGCTACTA	2
rep1	TCCGGTACTATCGTTACGTAGCTACTA	2
rep1	TCCAGTATCGTTACCAGCTACTA	2
rep1	TCCAGTATTGTTACGATTACTA	2
rep1	TCCGTACTATCGTTACGAGCTACTA	2
rep1	TCCAGTTTCTATCGTTAGCTACTA	2
rep1	TCCAGATCTACTATCGTTACGACGCTACTG	2
rep1	TCCAGTAACGGTAGCTACTA	2
rep1	TCCAGCACTATCGTTACGACTACTA	2
rep1	TCCAGTATTATTATTACGTAGCTACTA	2
rep1	TCCAGTATCGTCGCTACTA	2
rep1	TCCAGTATATCGCTACTA	2
rep1	TCCACTACTA	2
rep1	TCCAGTACTATCATTGTTACGTAGCTACTA	2
rep1	TCCAGTATCATTGCTACGTAGCTACTA	2
rep1	TCCAGATCTACTATCGTTAAGCTACTA	2
rep1	TCCAGTACACTCTTTACGTAGCTACTA	2
rep1	TCCACTACTATCGTCACGACGTAGCTACTA	2
rep1	TCCACTACTATCGTTACAGATACTA	2
rep1	TCCAGTATCGTTACGAAGTAGCTACTA	2
rep1	TCCAGTACTATCGTTACGACGCCTACTA	2
rep1	TCCAGTATCTTTACCACTACTA	2
rep1	TCCAGTCGGTAGCTTCTA	2
rep1	TCCAGTCTACTATCGACGTACCTACTA	2
rep1	TCCACTACTAGCGTTACGAGCTACTA	2
rep1	TCCAGAGATATCGTTACGACTA	2
rep1	TCCAGTCGTCGTAACGATAGCTACTA	2
rep1	TCCCTATCGTTACGACGTAGCTACTA	2
rep1	TCCAACTATCGACTACTA	2
rep1	TCCAGTACTATCGTTACGACGTAGCTAATA	2
rep1	TCCAGTACCATTGTTACGAGCTACTA	2
rep1	TCCAGATATCGTTACGACGTAACTACTA	2
rep1	TCCATCTACTATCATCGTAGCTACTA	2
rep1	TCCAGCATCGGTACGACGTAGCTACTA	2
rep1	TCCAACTCTCGTTACGTAGCTACTA	2
rep1	TCCAGTAGCTATCGTTACGCTACTT	2
rep1	TCCAGTCTACTATTGTTACGAGCTACTA	2
rep1	TCCAGTACTATCGTTACTACGTATCTACTA	2
rep1	TCCAGTTACGTAGCTCCTA	2
rep1	TCCAGTAGTATCGTTACGGGAGCTACTA	2
rep1	TCCAGTACAATCGTTACGCTACTA	2
rep1	TCCAGTCGTAACGATAGTAGCTACTA	2
rep1	TCCAGTCTACTATCGCTA	2
rep1	TCTACTACTATCGTTACGTAGCTACTA	2
rep1	TCCAGTTATCGTTACGACGTAGCAACTA	2
rep1	TCCAGTACTATCGTTACCTAGCTACTA	2
rep1	TCCACTACTATCGTTACGAGCTACTC	2
rep1	TCCAGTACTACTATCGTTACGACGCTACTA	2
rep1	TCCAGCTACTATCGTTACGACGTAGCTACTA	2
rep1	TCCAGAACGTCGTAACGATAGTAGCTACTA	2
rep1	TCCAGTAATAACGTTACGAGCTACTA	2
rep1	TCCAGTACTATCGTTACGCTA	2
rep1	TCGATATCGTTACGACGCTACTA	2
rep1	TCCATCTACTAACGTAGCTCCTA	2
rep1	TCCAGATCTACTATCGTTACGACGCTACCA	2
rep1	TCCAGATCTACTAGCGTTACGTAGCTACTA	2
rep1	TCCAGTATCGTTACTACGTCGCTACTA	2
rep1	TCTAGATCTACTATCGTTACGTAGCTACTA	2
rep1	TCCAGTAGTATCGTTACGGTAGCTTCTA	2
rep1	TCCAGTAGTTTCGTTACGGTAGCTACTA	2
rep1	TCCAGTACTATCTTTCCGACGTAGCTACTA	2
rep1	TCCACTATCGTTACGACGTGCTACTA	2
rep1	TCCAGTAGTTCTACTATCGACGTAGCTACTA	2
rep1	TCCAGATCTACAATCGTTACGCTACTA	2
rep1	TCCAGTAGCGTTACGACATAGCTACTA	2
rep1	TCCAGTACTATCGTTTCGACGTAGCTCCTA	2
rep1	TCCAGTAGTATCGTTACGGTAGCCACTA	2
rep1	TCCAGTAATATCGTTACTA	2
rep1	ACCATCTACTAACGTAGCTACTA	2
rep1	TCCAGTACTATCGTTAGGACGTAGCTACTA	2
rep1	TCCATTTACTGTAGCTACTA	2
rep1	TCCAGTTTCGTTTCGACTACTA	2
rep1	TCCAGTCTACTATCGACGTAGATACTA	2
rep1	TCCATTATCTTTACGACTACTA	2
rep1	TCCAGATCCACTATCGTTACGACGCTACTA	2
rep1	TCCAGTCTACTATCATTACGACGCTACTA	2
rep1	TCCACTACTATCGTTACTACATAGCTACTA	2
rep1	TCCAGTACTATCGTACGACTACTA	2
rep1	TCCAGTGATATCGTTACGACGTAGCTACTA	2
rep1	TCCACTACTGTTACTACGTAGCTACTA	2
rep1	TCCACTACTATCGTTACGATGTAGCTACTA	2
rep1	TCCAGTAATGATAGTAGATAGCTACTA	2
rep1	TCCCCTCTACTATCGTTGCTACTA	2
rep1	TCCAGTCTACTATCGACGTGGCTACTA	2
rep1	TCCAGTATCGTTACGACAACTACTA	2
rep1	TCCATATCGTGTAGCTACTT	2
rep1	TCCACTACTATCGCGTAGCCACTA	2
rep1	TCCACTACGTCGTAACAATA	2
rep1	TCCAGATCTACTATCGTTACGACGCCACTA	2
rep1	TCCAGTCTACTATCGTTTCGTAGCTACTA	2
rep1	TCCACTATGTCGTAACGATA	2
rep1	TCCAGTCGACGTGGCTACTA	2
rep1	TCCAACTATCAGCTACTA	2
rep1	TCCAGTACTATCGTTACGTAGCGACTA	2
rep1	TCTATATCGTACGTAGCTACTA	2
rep1	TCCAGTCTACTATCGACCTAGCTACTA	2
rep1	TCCAGTTATCGTTACGACGTTGCTACTA	2
rep1	TCCAGTATCGTTACGACGCTGCTA	2
rep1	TCCAGTATCGTTACGTCGGTAGCTACTA	2
rep1	TCCAGTCTTTATGACGTAGCTACTA	2
rep1	TCCAGTACTACTATCGTTACGTAGCTACTA	2
rep1	TCCAGCAACGTAGCTACTA	2
rep1	CCCATATCGTTACGACGCTACTA	2
rep1	TCCAGTAACGATAGTAGTTAGCTACTA	2
rep1	TCCACTATCGTTACGACGTAGCTGCTA	2
rep1	TCCAATCTACTATCGTTTTAGCTACTA	2
rep1	TCCACTATCGTTACGACTTATCTACTA	2
rep1	TCCAGTATCGTTACGACGTAGCTACTT	2
rep1	TCCAGTTATCGTTACAGCTACTA	2
rep1	TCCAGTACTATCGTTACGACATAGCTACTA	2
rep1	ACCAGTTACGTAGCTACTA	2
rep1	TCCAGTCTCGTTACCACTACTA	2
rep1	TCCAGTACCATTGTTACGTAGCTACTA	2
rep1	TCCGCTATCGTTACGACGTAGCTACTA	2
rep1	TCCAGCATCGTTACGTAGCTACTA	2
rep1	TCCAGTTGGTAGCTACTA	2
rep1	TCCAGTAGCGCTATCGTTACGTAGCTACTA	2
rep1	TCCAGTAGTATCGCTACGGTAGCTACTA	2
rep1	TCCAGTTATCGTTACGACGTAGTTACTA	2
rep1	TCCAGTCAGTAGCTACTA	2
rep1	TCCACTACTTTCGTTACGTAGCTACTA	2
rep1	TCCAGTAGCTAATGTTACGCTACTA	2
rep1	TCCATCTACTATCGTTACGCTACTA	2
rep1	TCCAGTCTACCATCGTTACGACGCTACTA	2
rep1	TCCAACTATCGGCTACCA	2
rep1	TCCAGTCTCTTTACGACTACTA	2
rep1	TCCAGTAGCATTACGTAGCTACTA	2
rep1	TCCAGACGTCGCAACGATAGCTACTA	2
rep1	TCCATATTGTTACGACTACTA	2
rep1	TCCAGTATCGTTACCACTA	2
rep1	TCCACTACTATCGTTACGTAGCTCCTA	2
rep1	TCCAGTAGATTTACTATCGTGTAGCTACTA	2
rep1	TCCAGTATCGTTACGACGTAGCTAATA	2
rep1	TCCAGTATCGTTACGACGGTAGCCACTA	2
rep1	TCCAGTAGCTCTACTATCGTGTAGCTACTA	2
rep1	TCCAGTATCGTTACTTCTA	2
rep1	TCCAGTATATCTACTATCTACGTAGCTACTA	2
rep1	TCCAACTATCGGTTACTA	2
rep1	GCCATATCGTTACGACGTAGCTACTA	2
rep1	TCCAGTATCTTTACTACTTAGCTACTA	2
rep1	TCCAGCATCGTTACGACGGTAGCTACTA	2
rep1	TCCACTACCATTACTACGTAGCTACTA	2
rep1	TCCAGTTAGCTACTA	2
rep1	TCCAGTATCGTTACTACGTATCTACTA	2
rep1	TCCACTAAGTCGTAACGATA	2
rep1	TCCAGTACTATCATTACGACTACTA	2
rep1	TCCCCTCTACTATCGTTACTACGA	2
rep1	ACCAGTCTACTATCGTTACGTAGCTACTA	2
rep1	TCCAGTATTGTTACTACGTAGCTACTA	2
rep1	TCCAGTATCGTTACGTCAGCTACTA	2
rep1	TCCAGTAGTAACGTAGCTACTA	2
rep1	ACCAGTAGGGCTATCGTTACGTAGCTACTA	2
rep1	TCCAGTACTATCATTACGAGCTACTA	2
rep1	TCCACAACTATCGTTACGAGCTACTA	2
rep1	TCCAACTATCGTTACGACACTA	2
rep1	TCCAGTAGCTATCGTTACGGCGTATCTACTA	2
rep1	ACCAGTGATATCGTTACGACTA	2
rep1	TCCAGTATCGTTACGAGCTCCTA	2
rep1	TCCAGTGATATCGTTACGACCA	2
rep1	TCCAGTCGTTACGACGCTAATA	2
rep1	TCCATATCTACTATCGTTACGTAGCTACTA	2
rep1	TCCAGATCTACTATCATTACGCTACTA	2
rep1	GCCCCTCTACTATCGTTACTACTA	2
rep1	TCCATCTACTATCGTTACGACGTACTA	2
rep1	TCCAGTCTACTATCGTTACGACGCTGCTA	2
rep1	TCCAGTATCGTTACGACGTAGCTACAA	2
rep1	TCCAGTAGGGATCGTTACGACGGAGCTACTA	2
rep1	TCCAGTACTATCGTTTCGACTACTA	2
rep1	TCCAGTATCGTTACGACGTTAGCTACTA	2
rep1	TCCATCTACTATCGTTACTACTA	2
rep1	TCCAGATCTATTATCGTTACGCTACTA	2
rep1	TCCAGTAGATCTACTAACGTGTAGCTACTA	2
rep1	GCCAGTAACGTAGCTACTA	2
rep1	TCCAGTAGCATAGCTACTA	2
rep1	TCCAGTCGATCGCTACTA	2
rep1	TCCAGTAGATCTACTATCGTCGTAGCTACTA	2
rep1	TCCAGTATCGTTACGACGTAGCTGCTA	2
rep1	TCCATATCGTACGTAGTTACTA	2
rep1	TCCACTACGTCGCAACGATA	2
rep1	TCCACTATCGTTACTACTTAGCTACTA	2
rep1	TCCCTACTATCGTTACGCTACTA	2
rep1	TCCTGTAGTATCGTTACGGTAGCTACTA	2
rep1	TCCAGTAGACTACTATCGTTACGACACTA	2
rep1	TCCACATCGTTACGACGCTACTA	2
rep1	TCTAATCTACTATCGTTATAGCTACTA	2
rep1	TCCAGTATCGTTACGACTTATCTACTA	2
rep1	TCCAGTTATCATTACGACGTAGCTACTA	2
rep1	TCCATATCTTTACGACGTAGCTACTA	2
rep1	TCCAGTATCGTTACTACGACTA	2
rep1	TCCAGTACTATCGTTATTACGTAGCTACTA	2
rep1	TCCATATCGTTACGACGGCTACTA	2
rep1	TCCAGTACTATCGCTACGTAGCTACTA	2
rep1	TCCAGTCTACTATCGCCGTAGCTATTA	2
rep1	TCCACTATCGTTACGACGTAGCTACTT	2
rep1	TCCAGTACTATCGTTACGACGTAGCTAGTA	2
rep1	TCCATCTCCTTACGTAGCTACTA	2
rep1	TCCAGTTATCGTTACGACGTAGCGACTA	2
rep1	TCTACTACTATCGTTACAGCTACTA	2
rep1	TCCAGTAGGGCTATCGTTACGTATCTACTA	2
rep1	TCCAGTATTGTTGTTACTACTA	2
rep1	TCCAGTAGTATCGTTACAGTAGCTACTA	2
rep1	TCCAGTCGACTATCGACGTAGCTACTA	2
rep1	TCCAGTACTATCGTTGTGACGTAGCTACTA	2
rep1	TCCAGTCTACTATCGTTACGAGCTACTC	2
rep1	TCCGGTATCGTTACGACGGTAGCTACTA	2
rep1	TCCAGTAGCTTTCGTTACGGCGTAGCTACTA	2
rep1	TCCAGTCTATCCCTACTA	2
rep1	TTCAGTTATCGTTACGACTACTA	2
rep1	TCCAGTTCGTTAGCTACTA	2
rep1	TCCAGTATCTACTATCGGTAAGCTACTA	2
rep1	TCCCCTCTACTATCGTTACTAATA	2
rep1	TCCAGTAGTAACGTTACGGTAGCTACTA	2
rep1	TCCAGTACTATCGTTACGCCGGCTACTA	2
rep1	TCCATATCGTTACGACTACTG	2
rep1	TCCAGTACGTTACGACGTCGCTACTA	2
rep1	TCCAGTCGTTAGCTACCA	2
rep1	TCCAGTAGCTCTACTATCGACGTAGCTACTA	2
rep1	TCCAGTTATCGGTAGCTACTA	2
rep1	TCCAGTTCTATCGTTACGACTACTA	2
rep1	TCCAGTAGGGATCGTTACGACGTAGCTACTT	2
rep1	TCCAGTACTAACGTAGCTACCA	2
rep1	CCCACTACTATCGTTACGACTACTA	2
rep1	TCCAGTACTACCGTGCTACTA	2
rep1	TCCAGTATTGTCACGACGTAGCTACTA	2
rep1	TCCAGTACTATTATTACGTAGCTACTA	2
rep1	TCCAGTAGGGCTTTCGTTACGTAGCTACTA	2
rep1	TCCAGTATACTATCGTTACGTAGCTACTA	2
rep1	GCCAGTATCGTTACGACTACTA	2
rep1	TCCAGTACTATTGTTATGACGTAGCTACTA	2
rep1	TCCAGTAGCTATCGTTACGCTCCTA	2
rep1	TCCAGTAACGTAGCTGCTA	2
rep1	TCCAATTATCGTTACGCTACTA	2
rep1	TCCAGTTATCGTTACGACGTAGCTAATA	2
rep1	TCCAATCGGTAGCTACTA	2
rep1	TCCAGTAGCGTAACGATAGTAGA	2
rep1	TCCACTACTAGCGTTACGACTACTA	2
rep1	TCCAGTACGATCGTTACGACTACTA	2
rep1	TCCATATCGTTACGACTA	2
rep1	TCCAGTAGCTTTACAACTACTA	2
rep1	TCCACTATCGTTACGACGTAGCTACGA	2
rep1	TCCAGTCTACTATCGTTACGTGCTACTA	2
rep1	TCCACTACTATCATTATTACGTAGCTACTA	2
rep1	TCCACTACTATCGTTACATAGCTACTA	2
rep1	TCCAACTGTCGTTACGTAGCTACTA	2
rep1	TCCACTATCGTTACGACGTAACTACTA	2
rep1	TCCATATCGTCACGACGTAGCTACTA	2
rep1	TCCAGTACTACCGTTACGACTACTA	2
rep1	TCCATAACGTTACGACTACTA	2
rep1	TCCAGTACTATCTTTACAAGCTACTA	2
rep1	TCCAGTACTATCCTTACGACTACTA	2
rep1	TCCAGTACTATCGTTACGTAGCTTCTA	2
rep1	TCCAGATCTACTATCGTTACTTAGCTACTA	2
rep1	TCCAGTAGTATCGTTACGTAGCTACTA	2
rep1	TCCCCTCTACTATCGTCACTACTA	2
rep1	TCCAGTCTACTTTCGTTACGACGCTACTA	2
rep1	TCCAGTCTACTCTCGTTACGACGCTACTA	2
rep1	TCCTGTTATCGTTACGACTACTA	2
rep1	TCCAGTATCGTTACGGCGCTACTA	2
rep1	TCCATCTACTATCGTTACGACATAGCTACTA	2
rep1	TCCAGTCAACTATCGACGTAGCTACTA	2
rep1	TCCAGTATCGTTGCGAGCTACTA	2
rep1	TCCAGTATCGTTACCACGTAGCTACTA	2
rep1	TCCACTCTCGTTACGACATAGCTACTA	2
rep1	TCCATTACTATCGTTACGACTACTA	2
rep1	TTCAGATCTACTATCGTTACGTAGCTACTA	2
rep1	TCCAGGCGTTACGACGTAGCTACTA	2
rep1	TCCAGTACTATCGGTACGTAGCTACTA	2
rep1	TCCACTATTATCGTTACGAGCTACTA	2
rep1	TCCAATTATCGTTACGACGTAGCTACTA	2
rep1	TCCAGAACTATCGTTACGTAGCTACTA	2
rep1	TCCAGTACTATCGTTACGACGTACTA	2
rep1	TCCAGTATCGGTACGACGCTACTA	2
rep1	TCCAATCTACTATCGTTATAACTACTA	2
rep1	TCCAGTACTATCGTTTCGTAGCTACTA	2
rep1	TCTAGTCGACGTAGCTACTA	2
rep1	TCCAGTCTATCGCCACTA	2
rep1	TCCAGTCTACTACCGACGTAGCTACTA	2
rep1	TCCAGTAACGCAGCTACTA	2
rep1	TCCAGACGTCGTAACGATAGCTACCA	2
rep1	TCCAACTATCGCCTACTA	2
rep1	TCCAGTATCGGCAGCTACTA	2
rep1	TCCAGTACTATCACGTAGCTACTA	2
rep1	TCCAGTATTGTTACGAGCTACTA	2
rep1	TCCATATCTACTATCGTTACGACGCTACTA	2
rep1	TCCAGTACTATCGTTACGCTGCTA	2
rep1	TCCTGTACTATCGTTACGTAGCTACTA	2
rep1	TCCAGTACTATCGTTACAACGGCTACTA	2
rep1	TCGAGTATCGTTACGACGTAGCTACTA	2
rep1	TCCAATCGTTACGACGTATCTACTA	2
rep1	TCCATCTACTATCGCCGTAGCTACTA	2
rep1	TCCAGTACTATCGTTACGACGTAGCGACTA	2
rep1	TCCATCTACTATCGTTTCGACTA	2
rep1	TCCATATCGTACGTAGCCACTA	2
rep1	TCCAGTTATCGTGACGACGTAGCTACTA	2
rep1	TCCAATCTACTGTCGTTATAGCTACTA	1
rep1	TCCAGTCTATACGACGTAGCTACTA	1
rep1	TCCAGTATCGTTACGAGCTATTA	1
rep1	TCCAGCACTATCTTTACCACGTAGCTAATA	1
rep1	TCCAGTATCTACTACCGTTACGAGCTACTA	1
rep1	TCCACTATTATTGCTACGTAGCTACTA	1
rep1	TCCAGTTTTACTATCGTTATGCTACTA	1
rep1	TCCATATCTTTACTACGCTACTA	1
rep1	TCCAGTAATCTTTACAACGTATGTACTA	1
rep1	TCCAGATCGTTACGACGCTACCA	1
rep1	TCCAGTAGCTACGATGCTACTA	1
rep1	TCCAGTTAACGTTACGACTACTA	1
rep1	TCCAGTAGATCTACTATCGACGTAGCTACCA	1
rep1	TCCACTACAATCGTTACGAGCTACTA	1
rep1	TCCAGTAGCTATCGTTATGCTACTA	1
rep1	TCCACTATCGTTACGACACTACTA	1
rep1	TCCACTACCGTCATTACGTAGCTACTA	1
rep1	TCCAGTATCGTTACGACATAGCTGCTA	1
rep1	TCCAGTTCTTTCGTTCTACTA	1
rep1	TCAAGATCTACTATCGTTACGTAGCTACTA	1
rep1	TCCAGTACTATCCTTCCGAGCTACTA	1
rep1	TCCAGTAGCTGTCGTTACGCTACTA	1
rep1	TCCAGTCTTCTATCTACGTAGCTACTA	1
rep1	TCCAATTGTTACGACGTAGCTACTA	1
rep1	TCCAGTCTATCGCTCCTA	1
rep1	TCCAGTCTCCTATCGTTTA	1
rep1	TCCAGTACTATCGTTACGGTAGCTGCTA	1
rep1	TCCAGTAGCGAAGCTACTA	1
rep1	TCCAGTACTATCGTTACGACGGCTCCTA	1
rep1	TCCAGTCTACTATCGATGCAACTACTA	1
rep1	TCCAGTATCTTTTCGACGTAGCTACTA	1
rep1	TCCAGTAGGTCTATCGTTACGTAGCTACTA	1
rep1	TCCAGTATTATCGTTACGACGTAGCTTATA	1
rep1	TCCCGTTATCGTTACGACTACTA	1
rep1	TCCCTCTCTTTCCTTCCTAGCTACTA	1
rep1	TCCATCTACTAACCTAGCTACTA	1
rep1	TCCACTACTATCGTCACGTAGCTACTA	1
rep1	TCCAGTATCATCACTACGATAGCTACTA	1
rep1	TCCACTACTATCTTTACTTACCTACTA	1
rep1	TCCAGTCTTCAATCGTTACGTAGCTACTA	1
rep1	TCCACTATAATCGCGTAGCTACTA	1
rep1	TCCAGTACTCTCGCTATAACTACTA	1
rep1	TCCAGTACTATCGTTACGAAGCTAGTA	1
rep1	TCCAGTTTACTATTGTTACGTAGCTACTA	1
rep1	TCCAGTCTACTACCGTTA	1
rep1	TCCATATCGTTAAGACTACTA	1
rep1	GCCAGTTATCGTTACGACGTAGCTACTA	1
rep1	TCCAGTGTTATCTTTACTACTA	1
rep1	TCCAGTCTTCTCTCTACGTAGCTACTA	1
rep1	TCCAGTATCTTTACAACTACTA	1
rep1	TCCAGTACCGTTATGACATAGTTACTA	1
rep1	TCCAGTATCGTTACGTTGTAGCTACTA	1
rep1	TCCAGTATCGTTAAGACTACTA	1
rep1	TCCATTTACTAACGTAGCTACTA	1
rep1	TCCAGTACTTACGTTACGACGTAGCTACTA	1
rep1	TCCAGTCCTTACGACGCTACTA	1
rep1	TCCAGTCGTTACGAAGCTACTA	1
rep1	TCCACCACTATCGTTACGAGCTACTA	1
rep1	TCCAGTCGTTACACTACTA	1
rep1	TCCAGTCGTTACGACACGACTACTA	1
rep1	TCCAGTCTACGATCGTCGTAGCTACTA	1
rep1	TCCAGTATTATTGTTACTTAGCTACTA	1
rep1	TCCAGAAGTATCGTTACGGCAGCTACTA	1
rep1	TCCAGTCCTCTCTTGACGAGCTACTA	1
rep1	TCCACTATCGTTACTACTA	1
rep1	TCCAGTCGTTTAGCTACTA	1
rep1	TCCACTACGTTCGTTACGACTTCTA	1
rep1	TCCAGTACTATTGTTACTACTACTA	1
rep1	TCCAGTCTACTATCGACATGGCTACTA	1
rep1	TCCAGTATCGTTACGACTACGA	1
rep1	TCCAGTAGCTATTGTTACGGCGTAGCTACTA	1
rep1	TCCAGATCTACTATTATTACGACGCTACTA	1
rep1	TCCAGTCGAACGCTTCTA	1
rep1	TCCAGATCTACTATCGGTACGACGCTACTA	1
rep1	TCCATCTACTCTCGTTACGACTA	1
rep1	TCCAGTCTCTATCGTTACGCTACTA	1
rep1	TCCAGTATCTTTACTACGCTACTA	1
rep1	TCAGTATCGTTACGACGGTAGCTACTA	1
rep1	TCCAGTATTACTACCACTTTGCTACTA	1
rep1	ACCACTACGTCGTAACGATA	1
rep1	TCCAGTCTCCGTACCTACTA	1
rep1	TCCAGTAGGGTTATCGTTACGTAGCTCCTA	1
rep1	TCCACTATCATTGCTACGTAGCTACTA	1
rep1	TCCACTACTCTCTTTACGACTACTA	1
rep1	TCCAGTAGCTCTCGTTACGGCGTAGCTACTA	1
rep1	TCCAGATCTTCTATCGTTACTTAGCTACTA	1
rep1	TCCACTACTAGCGTTACGTAGCTACTA	1
rep1	TCCAGTCTTTACTACGTTACTA	1
rep1	TCCAGTAGTAACGACGTAGCTACTA	1
rep1	TCCAATATACTAACGACATAGCTACTA	1
rep1	TCCAGTCTACTATCGTTACGAACTACTA	1
rep1	TCCAGATAGTAGCTACGA	1
rep1	TCCATCTACCAACGTAGCTACTA	1
rep1	TCCAGTTATCGTTACGACGTAGCTACGA	1
rep1	TCCAACAATCGGACACTA	1
rep1	TCCAGTCCTCTCGTTACGACTTAGCTACTA	1
rep1	TCCAGTACTATGTTTACGTAGCTACTA	1
rep1	TTCAGTATCGTAGCTACTA	1
rep1	TCCAGTAGTTACGTAGCTACTA	1
rep1	TCCAGTAGCGTTATGTAGTTACTA	1
rep1	TCCAGTATCGTTACGACGCTACGA	1
rep1	TCCATCTCCTATCGTCGTAGCTACTA	1
rep1	TCCAGTCCTCTCGTTACGACTACTA	1
rep1	TCCACTACTATTGTTATGAGCTACTA	1
rep1	TCCAGTAGGGCTATCGTTACGCTACTA	1
rep1	TCCATTACGAACGTACCTACTA	1
rep1	TCCAGTAGTAACGTTACAGCTACTA	1
rep1	TCCACTAGTATTATTACGGTGTAGCTACTA	1
rep1	TCCAGTATCTTTACCACGCTACTA	1
rep1	TCCACTAGTATCGTTACGTAGCTACTA	1
rep1	TCCAGTACTACTATCTTTACGTATCTCCTA	1
rep1	TCCAGTATCGTAACGACGTAGCTACTA	1
rep1	TCCAGTATCGTTACGTTTACTA	1
rep1	TCCAGTACTACCACTATCGTGTAGCTACTA	1
rep1	TCCAGTACTTTAGTACCTAGCTACTA	1
rep1	TCCAACTATTGTTACGTAGCTACTA	1
rep1	TCCAGTACTTTCGATATGACTACTA	1
rep1	TCCAGTACTAACGATACGACTACTA	1
[truncated: 9,740 more rows]

## Sheet: Figure_5D
sample_name	barcode_seq	count
rep1	TCCAGTAGCGTTACGTAGCTACTA	4
rep1	TCCACTACGTCGTAACGATA	11
rep1	TCCAGTAGCGTAGCTACTA	3
rep1	TCCAGTATCGTTACTACTA	1
rep1	TCCAGTCGTTACGACGTAGCTACTA	27
rep1	TCCACTACTATCGTTACGTAGCTACTA	7
rep1	TCCAGTCGACGTAGCTACTA	6
rep1	TCCAGTATCGTTACGACGCTACTA	16
rep1	TCCAGTATCGTAGCTACTA	11
rep1	TCCAGTAGACTATCGTTACGACGTAGCTACTA	10
rep1	TCCAGTATCGTTACGACTACTA	45
rep1	TCCAGTATCGTTACGACGTAGCTACTA	24
rep1	TCCAATCGTTACGACGTAGCTACTA	3
rep1	TCCAGTATCTACTATCGTTACGACGTAGCTACTA	25
rep1	TCCACTATCGTTACGACGTAGCTACTA	21
rep1	TCCAGTTATCGTTACGACGTAGCTACTA	17
rep1	TCCAGTACTATCGTTACGACGTAGCTACTA	27
rep1	TCCAGTTATCGTTACGCTACTA	6
rep1	TCCAGTATCGTTACGACATAGCTACTA	4
rep1	TCCAGTACTATCGTGCTACTA	1
rep1	TCCAGTAGCTATCGTTACGCTACTA	5
rep1	TCCAGTACTATCGTTACGAGCTACTA	16
rep1	TCCAGTCTACTATCGTTACGACGCTACTA	3
rep1	TCCATCTACTATCGTCGTAGCTACTA	1
rep1	TCCAGTACTATCGTTACGACGGCTACTA	1
rep1	TCCACTACTATCGTTACGGTAGCTACTA	2
rep1	TCCATCTACTATCGTTACGACGTAGCTACTA	6
rep1	TCCAGTATCGGTAGCTACTA	2
rep1	TCCAGATCTACTATCGTTACGTAGCTACTA	8
rep1	TCCAGTAGATCTACTATCGTGTAGCTACTA	2
rep1	TCCAGTCGTTAGCTACTA	7
rep1	TCCAGTCTACTATCGACGTAGCTACTA	18
rep1	TCCATATCGTTACGACGTAGCTACTA	1
rep1	TCCAGACGTCGTAACGATAGCTACTA	2
rep1	TCCAGTAGTATCGTTACGGTAGCTACTA	9
rep1	TCCCCTCTACTATCGTTACTACTA	1
rep1	TCCAGTACTATCGTTACGTAGCTACTA	11
rep1	TCCAGTATCGTTACGACGGTAGCTACTA	1
rep1	TCCAGTAACGTAGCTACTA	11
rep1	TCCATATCGTTACGACTACTA	5
rep1	TCCATATCGTACGTAGCTACTA	9
rep1	TCCATCTACTGTAGCTACTA	7
rep1	TCCACTACTATCGTTACGACTACTA	8
rep1	TCCAGTCGTTACGACGCTACTA	2
rep1	TCCAGTGATATCGTTACGACTA	5
rep1	TCCAGATCTACTATCGTTACGACGCTACTA	3
rep1	TCCAGCTACTATCGTA	1
rep1	TCCAGTACTAACGTAGCTACTA	4
rep1	TCCAGTAGGGATCGTTACGACGTAGCTACTA	4
rep1	TCCATCTACTATCGTTACGACTA	1
rep1	TCCACTACTATCGTTACGAGCTACTA	4
rep1	TCCAGTCTACTATCGTTACGTAGCTACTA	7
rep1	TCCAGTACTATCGTTACGCTACTA	3
rep1	TCCACTACTATCGTTACGACGTAGCTACTA	2
rep1	TCCAGTATCGTTACGAGCTACTA	4
rep1	TCCAGTAGCTATCGTTACGGCGTAGCTACTA	4
rep1	TCCAGTACTATCGTTACGACTACTA	9
rep1	TCCAGTCTATCGCTACTA	1
rep1	TCCACTACTATCGCGTAGCTACTA	3
rep1	TCCATCTACTAACGTAGCTACTA	3
rep1	TCCAGTAGTAACGATAGTAGA	1
rep1	TCCAGTACTATCGTTACTA	6
rep1	TCCATATCGTTACGACGCTACTA	4
rep1	TCCAGATCTACTATCGTTACGCTACTA	7
rep1	TCCAATCTACTATCGTTACGACGTAGCTACTA	4
rep1	TCCAGTCTACTATCGTTA	5
rep1	TCCAATCTACTATCGTTATAGCTACTA	1
rep1	TCCAGTCTACTATCGTTACGAGCTACTA	3
rep1	TCCAGTAACGATAGTAGATAGCTACTA	3
rep1	TCCAGTAGCGTACGTAGCTACTA	1
rep1	TCCAGTATCTACTATCGTTAAGCTACTA	6
rep1	TCCAGTTATCGTTACGACTACTA	7
rep1	TCCAGATCTACTATCGTTACGACTACTA	4
rep1	TCCAACTATCGGCTACTA	1
rep1	TCCAGTAGATCTACTATCGACGTAGCTACTA	3
rep1	TCCAGTCTACTATCGTTAA	2
rep1	TCCAACTATCGTTACGTAGCTACTA	1
rep1	TCCAGATAGTAGCTACTA	1
rep1	TCCAGTTACGTAGCTACTA	1
rep2	TCCAGTACTATCGTTACGACGTAGCTACTA	37
rep2	TCCATATCGTTACGTAGCTACTA	7
rep2	TCCAGTCGTTCGTAGCTACTA	4
rep2	TCCAGTATCGTTACGACTACTA	66
rep2	TCCAGTAGCTATCGTTACGACGTAGCTACTA	12
rep2	TCCCCTACTATCGTTACGAGCTACTA	2
rep2	TCCACTACGTAGCTACTA	4
rep2	TCCAGTATCGTAGCTACTA	4
rep2	TCCAGATAGTAGCTACTA	2
rep2	TCCAGTATCGTTACGACGCTACTA	11
rep2	TCCACTATCGTTACGACGTAGCTACTA	16
rep2	TCCAGTATCTACTATCGTTACGACGTAGCTACTA	7
rep2	TCCAGTAACGTAGCTACTA	3
rep2	TCCACTACTATCGTTAACTA	9
rep2	TCCAGTCGTTAGCTACTA	4
rep2	TCCAGTAGGGTATCGTTACTA	7
rep2	TCCAGTATCGTTACGACGTAGCTACTA	28
rep2	TCCAGATCTACTATCGTTACGACTACTA	26
rep2	TCCACTACTATCGCGTAGCTACTA	3
rep2	TCCACTACTATCGTTACGACGTAGCTACTA	3
rep2	TCCACTATCGTAGCTACTA	7
rep2	TCCAGTACTAACGTAGCTACTA	10
rep2	TCCAGTCTATCGCTACTA	8
rep2	TCCAGTAGCTACTATCGTTACGACGGCTACTA	6
rep2	TCCAGTACTATCGTTACGACTACTA	18
rep2	TCCAGTCTACTATCGACGTAGCTACTA	20
rep2	TCCAGTAGAGCTATCGTTACGACTAGCTACTA	3
rep2	TCCAATCTACTATCGTTACGACGTAGCTACTA	6
rep2	TCCAGTAGGGATCGTTACGACGTAGCTACTA	6
rep2	TCCAGTACTATCGTTACGACGTGCTACTA	3
rep2	TCCAGTCGTTACGACGTAGCTACTA	14
rep2	TCCAGTACGTTAGCTACTA	6
rep2	TCCAGTACTATCGTTACGGCTACTA	3
rep2	TCCAGTTGACGACGTAGCTACTA	2
rep2	TCCAGTAGCTACTA	6
rep2	TCCAGTTATCGTTACGACGTAGCTACTA	11
rep2	TCCAGTATCGTTACGTAGCTACTA	7
rep2	TCCACTACTATCGTTACGCTACTA	6
rep2	TCCAGTAGCGTCGTAACGATAGTAGCTACTA	4
rep2	TCCAACTATCGTTACGACGTAGCTACTA	2
rep2	TCCACTACTATCGTTACGACGTGACTACTA	5
rep2	TCCAGTAGCGTTACTACTA	2
rep2	TCCAGTCTACTATCGTTACGTAGCTACTA	3
rep2	TCCAGTAACTATCGTTACGACGTAGCTACTA	5
rep2	TCCAGTAGGTAGCTACTA	5
rep2	TCCAGTAACGATAGTAGATAGCTACTA	2
rep2	TCCATATCGTTACGACTA	2
rep2	TCCAGTACTATCGTTACGTAGCTACTA	22
rep2	TCCAACTATCGGCTACTA	2
rep2	TCCAGTATCGTTAGCTACTA	7
rep2	TCCAGTCGTAGCTACTA	5
rep2	TCCAGACTATCGTTACGTAGCTACTA	5
rep2	TCCAGTCGTTACGTAGCTACTA	4
rep2	TCCACTATCGTTACGACGGCTACTA	2
rep2	TCCATCTACTAACGTAGCTACTA	8
rep2	TCCAGTAGAACTATCGTTACGACGCTACTA	11
rep2	TCCATCTACTATCGTTACGTAGCTACTA	3
rep2	TCCAGTCGTTACAGCTACTA	3
rep2	TCCACTATCGTTATAGCTACTA	2
rep2	TCCACTACTATCGTTACGAGCTACTA	2
rep2	TCCAGTCTACTATCGTTACGACGCTACTA	2
rep2	TCCAGTACTATTAGCTACTA	2
rep2	TCCAGTACTATCGTTAGCTACTA	2
rep2	TCCATCTACTATCGTTACGACGGTAGCTACTA	3
rep2	TCCAGTCGTAACGATAGTAGCTACTA	3
rep2	TCCAACTATCGTCGTAGCTACTA	3
rep2	TCCAGTACTATCGTTACGGTAGCTACTA	2
rep2	TCCAGTCTACTATCGTTAA	2
rep2	TCCAGTACTACTATCGTTACGCTACTA	3
rep2	TCCAGTACTATCGTTACGACGTACTA	5
rep2	TCCAGTAGACTATCGTTACGACGCTACTA	3
rep2	TCCAGTAGATCTACTATCGACGTAGCTACTA	4
rep2	TCCAGTACTATCGTTACGACGGCTACTA	5
rep2	TCCAGTAGATCTACTATCGTGTAGCTACTA	6
rep2	TCCATCTACTATCGTTACGACGTACTA	3
rep2	TCCAGTCTCTACTATCGTTACGACGCTACTA	1
rep2	TCCACTACTATCGTTACGTAGCTACTA	1
rep2	TCCAGTACTATCGTTACGACGACTA	1
rep2	TCCAGTCGTTACTACTA	1
rep2	TCCAGTTACTATCGTTACGACGCTACTA	1
rep2	TCCAGTACTATCGTTACGACGCTACTA	1
rep2	TCCACTATCGTTACGGCTACTA	1

## Sheet: Figure_5E
sample_name	barcode_seq	count.x	count.y
rep2	TCCAACTATCGGCTACTA	0.004896569980713232	0.0035842293906810036
rep2	TCCAACTATCGTCGTAGCTACTA	0.008964187119464508	0.005376344086021506
rep2	TCCAACTATCGTTACGACGTAGCTACTA	0.0021510418636312067	0.0035842293906810036
rep2	TCCAATATCGTTACGACGTAGCTACTA	0.003600196649396816	0
rep2	TCCAATCTACTATCGTTACGACGTAGCTACTA	0	0.010752688172043012
rep2	TCCACTACGTAGCTACTA	0.007735884733199713	0.007168458781362007
rep2	TCCACTACTATCGCGTAGCTACTA	0.012859357864085014	0.005376344086021506
rep2	TCCACTACTATCGTTAACTA	0.008280452293612676	0.016129032258064516
rep2	TCCACTACTATCGTTACGACGGTAGCTACTA	0.003683394471126574	0
rep2	TCCACTACTATCGTTACGACGTAGCTACTA	0.007631509284120561	0.005376344086021506
rep2	TCCACTACTATCGTTACGACGTGACTACTA	0.00841356880838029	0.008960573476702509
rep2	TCCACTACTATCGTTACGAGCTACTA	0.008371213553681504	0.0035842293906810036
rep2	TCCACTACTATCGTTACGCTACTA	0.006539348787959007	0.010752688172043012
rep2	TCCACTACTATCGTTACGTAGCTACTA	0.0013478047120220851	0.0017921146953405018
rep2	TCCACTATCGTAGCTACTA	0.015827251068335664	0.012544802867383513
rep2	TCCACTATCGTTACGACGGCTACTA	0.00448814431040351	0.0035842293906810036
rep2	TCCACTATCGTTACGACGTAGCTACTA	0.027145180198918428	0.02867383512544803
rep2	TCCACTATCGTTACGGCTACTA	0.002170706803312786	0.0017921146953405018
rep2	TCCACTATCGTTATAGCTACTA	0.004828499035661612	0.0035842293906810036
rep2	TCCAGACTATCGTTACGTAGCTACTA	0.003542714518019892	0.008960573476702509
rep2	TCCAGATAGTAGCTACTA	0.006388080021177627	0.0035842293906810036
rep2	TCCAGATCTACTATCGTTACGACTACTA	0.04058389743977612	0.04659498207885305
rep2	TCCAGTAACGATAGTAGATAGCTACTA	0.0028241878758083427	0.0035842293906810036
rep2	TCCAGTAACGTAGCTACTA	0.005188518700601294	0.005376344086021506
rep2	TCCAGTAACTATCGTTACGACGTAGCTACTA	0.0043444389819612	0.008960573476702509
rep2	TCCAGTACGTTAGCTACTA	0.007844798245282305	0.010752688172043012
rep2	TCCAGTACTAACGTAGCTACTA	0.0191445751238513	0.017921146953405017
rep2	TCCAGTACTACTATCGTTACGCTACTA	0.005073554437847445	0.005376344086021506
rep2	TCCAGTACTATCGTTACGACGACTA	0.004005596944370911	0.0017921146953405018
rep2	TCCAGTACTATCGTTACGACGCTACTA	0.010330144083500359	0.0017921146953405018
rep2	TCCAGTACTATCGTTACGACGGCTACTA	0.008691903339258027	0.008960573476702509
rep2	TCCAGTACTATCGTTACGACGTA	0.00257156903528344	0
rep2	TCCAGTACTATCGTTACGACGTACTA	0.01261884052490262	0.008960573476702509
rep2	TCCAGTACTATCGTTACGACGTAGCTACTA	0.05889951972166547	0.06630824372759857
rep2	TCCAGTACTATCGTTACGACGTGCTACTA	0.0137684831524411	0.005376344086021506
rep2	TCCAGTACTATCGTTACGACTACTA	0.02663086639186174	0.03225806451612903
rep2	TCCAGTACTATCGTTACGGCTACTA	0.0037408766025034982	0.005376344086021506
rep2	TCCAGTACTATCGTTACGGTAGCTACTA	0.004535037628105737	0.0035842293906810036
rep2	TCCAGTACTATCGTTACGTAGCTACTA	0.06083273456113149	0.03942652329749104
rep2	TCCAGTACTATCGTTAGCTACTA	0.0038543281775895322	0.0035842293906810036
rep2	TCCAGTACTATTAGCTACTA	0.005174904511590969	0.0035842293906810036
rep2	TCCAGTAGAACTATCGTTACGACGCTACTA	0.01460348674507431	0.01971326164874552
rep2	TCCAGTAGACTATCGTTACGACGCTACTA	0.00527927996067012	0.005376344086021506
rep2	TCCAGTAGAGCTATCGTTACGACTAGCTACTA	0	0.005376344086021506
rep2	TCCAGTAGATCTACTATCGACGTAGCTACTA	0.009493627803199334	0.007168458781362007
rep2	TCCAGTAGATCTACTATCGTGTAGCTACTA	0.005118935067881859	0.010752688172043012
rep2	TCCAGTAGCGTCGTAACGATAGTAGCTACTA	0.0031388269107136104	0.007168458781362007
rep2	TCCAGTAGCGTTACTACTA	0.006483379344249896	0.0035842293906810036
rep2	TCCAGTAGCTACTA	0.007454524826986348	0.010752688172043012
rep2	TCCAGTAGCTACTATCGTTACGACGGCTACTA	0	0.010752688172043012
rep2	TCCAGTAGCTATCGTTACGACGTAGCTACTA	0.015027039292062172	0.021505376344086023
rep2	TCCAGTAGGGATCGTTACGACGTAGCTACTA	0.007425783761297886	0.010752688172043012
rep2	TCCAGTAGGGTATCGTTACTA	0.013730665960745755	0.012544802867383513
rep2	TCCAGTAGGTAGCTACTA	0.005078092500850887	0.008960573476702509
rep2	TCCAGTATCGTAGCTACTA	0.005183980637597852	0.007168458781362007
rep2	TCCAGTATCGTTACGACGCTACTA	0.01998562946715577	0.01971326164874552
rep2	TCCAGTATCGTTACGACGTAGCTACTA	0.05595582952009984	0.05017921146953405
rep2	TCCAGTATCGTTACGACTACTA	0.10541012744393602	0.11827956989247312
rep2	TCCAGTATCGTTACGATAGCTACTA	0.004482093559732254	0
rep2	TCCAGTATCGTTACGTAGCTACTA	0.010750671255152592	0.012544802867383513
rep2	TCCAGTATCGTTAGCTACTA	0.011519116590401998	0.012544802867383513
rep2	TCCAGTATCTACTATCGTTACGACGTAGCTACTA	0	0.012544802867383513
rep2	TCCAGTCGTAACGATAGTAGCTACTA	0.004648489203191771	0.005376344086021506
rep2	TCCAGTCGTAGCTACTA	0.004958590175093597	0.008960573476702509
rep2	TCCAGTCGTTACAGCTACTA	0.00765873766214121	0.005376344086021506
rep2	TCCAGTCGTTACGACGTAGCTACTA	0.03077563060167152	0.025089605734767026
rep2	TCCAGTCGTTACGTAGCTACTA	0.013490148621563362	0.007168458781362007
rep2	TCCAGTCGTTACTACTA	0	0.0017921146953405018
rep2	TCCAGTCGTTAGCTACTA	0.004790681843966267	0.007168458781362007
rep2	TCCAGTCGTTCGTAGCTACTA	0.007018870778655977	0.007168458781362007
rep2	TCCAGTCTACTATCGACGTAGCTACTA	0.03231252127217033	0.035842293906810034
rep2	TCCAGTCTACTATCGTTAA	0.005176417199258783	0.0035842293906810036
rep2	TCCAGTCTACTATCGTTACGACGCTACTA	0.00685247513519646	0.0035842293906810036
rep2	TCCAGTCTACTATCGTTACGTAGCTACTA	0.009250085088681314	0.005376344086021506
rep2	TCCAGTCTATCGCTACTA	0.01876791589456567	0.014336917562724014
rep2	TCCAGTCTCTACTATCGTTACGACGCTACTA	0.004914722232726998	0.0017921146953405018
rep2	TCCAGTTACTATCGTTACGACGCTACTA	0.002514086903906516	0.0017921146953405018
rep2	TCCAGTTATCGTTACGACGTAGCTACTA	0.024895813636879326	0.01971326164874552
rep2	TCCAGTTGACGACGTAGCTACTA	0.0058843550277956356	0.0035842293906810036
rep2	TCCATATCGTTACGACTA	0.0074227583859622585	0.0035842293906810036
rep2	TCCATATCGTTACGTAGCTACTA	0.014556593427372084	0.012544802867383513
rep2	TCCATCTACTAACGTAGCTACTA	0.009941383352872216	0.014336917562724014
rep2	TCCATCTACTATCGTTACGACGGTAGCTACTA	0	0.005376344086021506
rep2	TCCATCTACTATCGTTACGACGTACTA	0.010351321710849752	0.005376344086021506
rep2	TCCATCTACTATCGTTACGTAGCTACTA	0.01107287372839693	0.005376344086021506
rep2	TCCCCTACTATCGTTACGAGCTACTA	0.007100555912717922	0.0035842293906810036

## Sheet: Figure_5F
sample_name	barcode_seq	count.x	count.y
rep2	TCCAACTATCGGCTACTA	0.004896569980713232	0.0035842293906810036
rep2	TCCAACTATCGTCGTAGCTACTA	0.008964187119464508	0.005376344086021506
rep2	TCCAACTATCGTTACGACGTAGCTACTA	0.0021510418636312067	0.0035842293906810036
rep2	TCCAATATCGTTACGACGTAGCTACTA	0.003600196649396816	0
rep2	TCCAATCTACTATCGTTACGACGTAGCTACTA	0	0.010752688172043012
rep2	TCCACTACGTAGCTACTA	0.007735884733199713	0.007168458781362007
rep2	TCCACTACTATCGCGTAGCTACTA	0.012859357864085014	0.005376344086021506
rep2	TCCACTACTATCGTTAACTA	0.008280452293612676	0.016129032258064516
rep2	TCCACTACTATCGTTACGACGGTAGCTACTA	0.003683394471126574	0
rep2	TCCACTACTATCGTTACGACGTAGCTACTA	0.007631509284120561	0.005376344086021506
rep2	TCCACTACTATCGTTACGACGTGACTACTA	0.00841356880838029	0.008960573476702509
rep2	TCCACTACTATCGTTACGAGCTACTA	0.008371213553681504	0.0035842293906810036
rep2	TCCACTACTATCGTTACGCTACTA	0.006539348787959007	0.010752688172043012
rep2	TCCACTACTATCGTTACGTAGCTACTA	0.0013478047120220851	0.0017921146953405018
rep2	TCCACTATCGTAGCTACTA	0.015827251068335664	0.012544802867383513
rep2	TCCACTATCGTTACGACGGCTACTA	0.00448814431040351	0.0035842293906810036
rep2	TCCACTATCGTTACGACGTAGCTACTA	0.027145180198918428	0.02867383512544803
rep2	TCCACTATCGTTACGGCTACTA	0.002170706803312786	0.0017921146953405018
rep2	TCCACTATCGTTATAGCTACTA	0.004828499035661612	0.0035842293906810036
rep2	TCCAGACTATCGTTACGTAGCTACTA	0.003542714518019892	0.008960573476702509
rep2	TCCAGATAGTAGCTACTA	0.006388080021177627	0.0035842293906810036
rep2	TCCAGATCTACTATCGTTACGACTACTA	0.04058389743977612	0.04659498207885305
rep2	TCCAGTAACGATAGTAGATAGCTACTA	0.0028241878758083427	0.0035842293906810036
rep2	TCCAGTAACGTAGCTACTA	0.005188518700601294	0.005376344086021506
rep2	TCCAGTAACTATCGTTACGACGTAGCTACTA	0.0043444389819612	0.008960573476702509
rep2	TCCAGTACGTTAGCTACTA	0.007844798245282305	0.010752688172043012
rep2	TCCAGTACTAACGTAGCTACTA	0.0191445751238513	0.017921146953405017
rep2	TCCAGTACTACTATCGTTACGCTACTA	0.005073554437847445	0.005376344086021506
rep2	TCCAGTACTATCGTTACGACGACTA	0.004005596944370911	0.0017921146953405018
rep2	TCCAGTACTATCGTTACGACGCTACTA	0.010330144083500359	0.0017921146953405018
rep2	TCCAGTACTATCGTTACGACGGCTACTA	0.008691903339258027	0.008960573476702509
rep2	TCCAGTACTATCGTTACGACGTA	0.00257156903528344	0
rep2	TCCAGTACTATCGTTACGACGTACTA	0.01261884052490262	0.008960573476702509
rep2	TCCAGTACTATCGTTACGACGTAGCTACTA	0.05889951972166547	0.06630824372759857
rep2	TCCAGTACTATCGTTACGACGTGCTACTA	0.0137684831524411	0.005376344086021506
rep2	TCCAGTACTATCGTTACGACTACTA	0.02663086639186174	0.03225806451612903
rep2	TCCAGTACTATCGTTACGGCTACTA	0.0037408766025034982	0.005376344086021506
rep2	TCCAGTACTATCGTTACGGTAGCTACTA	0.004535037628105737	0.0035842293906810036
rep2	TCCAGTACTATCGTTACGTAGCTACTA	0.06083273456113149	0.03942652329749104
rep2	TCCAGTACTATCGTTAGCTACTA	0.0038543281775895322	0.0035842293906810036
rep2	TCCAGTACTATTAGCTACTA	0.005174904511590969	0.0035842293906810036
rep2	TCCAGTAGAACTATCGTTACGACGCTACTA	0.01460348674507431	0.01971326164874552
rep2	TCCAGTAGACTATCGTTACGACGCTACTA	0.00527927996067012	0.005376344086021506
rep2	TCCAGTAGAGCTATCGTTACGACTAGCTACTA	0	0.005376344086021506
rep2	TCCAGTAGATCTACTATCGACGTAGCTACTA	0.009493627803199334	0.007168458781362007
rep2	TCCAGTAGATCTACTATCGTGTAGCTACTA	0.005118935067881859	0.010752688172043012
rep2	TCCAGTAGCGTCGTAACGATAGTAGCTACTA	0.0031388269107136104	0.007168458781362007
rep2	TCCAGTAGCGTTACTACTA	0.006483379344249896	0.0035842293906810036
rep2	TCCAGTAGCTACTA	0.007454524826986348	0.010752688172043012
rep2	TCCAGTAGCTACTATCGTTACGACGGCTACTA	0	0.010752688172043012
rep2	TCCAGTAGCTATCGTTACGACGTAGCTACTA	0.015027039292062172	0.021505376344086023
rep2	TCCAGTAGGGATCGTTACGACGTAGCTACTA	0.007425783761297886	0.010752688172043012
rep2	TCCAGTAGGGTATCGTTACTA	0.013730665960745755	0.012544802867383513
rep2	TCCAGTAGGTAGCTACTA	0.005078092500850887	0.008960573476702509
rep2	TCCAGTATCGTAGCTACTA	0.005183980637597852	0.007168458781362007
rep2	TCCAGTATCGTTACGACGCTACTA	0.01998562946715577	0.01971326164874552
rep2	TCCAGTATCGTTACGACGTAGCTACTA	0.05595582952009984	0.05017921146953405
rep2	TCCAGTATCGTTACGACTACTA	0.10541012744393602	0.11827956989247312
rep2	TCCAGTATCGTTACGATAGCTACTA	0.004482093559732254	0
rep2	TCCAGTATCGTTACGTAGCTACTA	0.010750671255152592	0.012544802867383513
rep2	TCCAGTATCGTTAGCTACTA	0.011519116590401998	0.012544802867383513
rep2	TCCAGTATCTACTATCGTTACGACGTAGCTACTA	0	0.012544802867383513
rep2	TCCAGTCGTAACGATAGTAGCTACTA	0.004648489203191771	0.005376344086021506
rep2	TCCAGTCGTAGCTACTA	0.004958590175093597	0.008960573476702509
rep2	TCCAGTCGTTACAGCTACTA	0.00765873766214121	0.005376344086021506
rep2	TCCAGTCGTTACGACGTAGCTACTA	0.03077563060167152	0.025089605734767026
rep2	TCCAGTCGTTACGTAGCTACTA	0.013490148621563362	0.007168458781362007
rep2	TCCAGTCGTTACTACTA	0	0.0017921146953405018
rep2	TCCAGTCGTTAGCTACTA	0.004790681843966267	0.007168458781362007
rep2	TCCAGTCGTTCGTAGCTACTA	0.007018870778655977	0.007168458781362007
rep2	TCCAGTCTACTATCGACGTAGCTACTA	0.03231252127217033	0.035842293906810034
rep2	TCCAGTCTACTATCGTTAA	0.005176417199258783	0.0035842293906810036
rep2	TCCAGTCTACTATCGTTACGACGCTACTA	0.00685247513519646	0.0035842293906810036
rep2	TCCAGTCTACTATCGTTACGTAGCTACTA	0.009250085088681314	0.005376344086021506
rep2	TCCAGTCTATCGCTACTA	0.01876791589456567	0.014336917562724014
rep2	TCCAGTCTCTACTATCGTTACGACGCTACTA	0.004914722232726998	0.0017921146953405018
rep2	TCCAGTTACTATCGTTACGACGCTACTA	0.002514086903906516	0.0017921146953405018
rep2	TCCAGTTATCGTTACGACGTAGCTACTA	0.024895813636879326	0.01971326164874552
rep2	TCCAGTTGACGACGTAGCTACTA	0.0058843550277956356	0.0035842293906810036
rep2	TCCATATCGTTACGACTA	0.0074227583859622585	0.0035842293906810036
rep2	TCCATATCGTTACGTAGCTACTA	0.014556593427372084	0.012544802867383513
rep2	TCCATCTACTAACGTAGCTACTA	0.009941383352872216	0.014336917562724014
rep2	TCCATCTACTATCGTTACGACGGTAGCTACTA	0	0.005376344086021506
rep2	TCCATCTACTATCGTTACGACGTACTA	0.010351321710849752	0.005376344086021506
rep2	TCCATCTACTATCGTTACGTAGCTACTA	0.01107287372839693	0.005376344086021506
rep2	TCCCCTACTATCGTTACGAGCTACTA	0.007100555912717922	0.0035842293906810036
