# Supplementary material for: Extracting, filtering and simulating cellular barcodes using CellBarcode tools
Source: Nat Comput Sci. 2024 Feb 19;4(2):128–43. doi: 10.1038/s43588-024-00595-7 (PMC10899113; doi:10.1038/s43588-024-00595-7)
Supplement: Supplementary file 9 — Statistical source data. [file 43588_2024_595_MOESM9_ESM.xlsx]

## Sheet: Figure_6C
filtering	barcode_per_cell
Before	1
Before	1
Before	6
Before	1
Before	1
Before	23
Before	5
Before	1
Before	12
Before	5
Before	11
Before	1
Before	14
Before	4
Before	3
Before	1
Before	8
Before	1
Before	7
Before	1
Before	9
Before	1
Before	17
Before	1
Before	5
Before	1
Before	1
Before	1
Before	10
Before	1
Before	6
Before	4
Before	14
Before	3
Before	3
Before	14
Before	3
Before	9
Before	2
Before	2
Before	1
Before	6
Before	1
Before	3
Before	1
Before	1
Before	9
Before	1
Before	3
Before	2
Before	6
Before	12
Before	2
Before	2
Before	1
Before	7
Before	1
Before	1
Before	7
Before	8
Before	5
Before	12
Before	1
Before	4
Before	21
Before	6
Before	7
Before	5
Before	1
Before	1
Before	6
Before	12
Before	3
Before	6
Before	1
Before	1
Before	1
Before	9
Before	6
Before	5
Before	6
Before	17
Before	1
Before	6
Before	1
Before	1
Before	6
Before	2
Before	1
Before	5
Before	30
Before	6
Before	1
Before	1
Before	1
Before	8
Before	15
Before	5
Before	1
Before	1
Before	1
Before	1
Before	9
Before	3
Before	1
Before	3
Before	5
Before	1
Before	2
Before	9
Before	8
Before	3
Before	6
Before	1
Before	1
Before	4
Before	1
Before	1
Before	8
Before	1
Before	3
Before	5
Before	10
Before	7
Before	1
Before	1
Before	1
Before	1
Before	1
Before	1
Before	17
Before	10
Before	6
Before	1
Before	1
Before	8
Before	8
Before	1
Before	1
Before	15
Before	1
Before	3
Before	2
Before	9
Before	4
Before	4
Before	2
Before	9
Before	1
Before	1
Before	1
Before	5
Before	2
Before	11
Before	12
Before	1
Before	3
Before	1
Before	1
Before	12
Before	3
Before	2
Before	12
Before	11
Before	1
Before	1
Before	1
Before	3
Before	14
Before	2
Before	12
Before	1
Before	1
Before	1
Before	1
Before	8
Before	3
Before	6
Before	1
Before	2
Before	1
Before	4
Before	1
Before	1
Before	21
Before	1
Before	1
Before	2
Before	9
Before	5
Before	8
Before	15
Before	1
Before	1
Before	6
Before	16
Before	6
Before	4
Before	8
Before	9
Before	1
Before	1
Before	1
Before	10
Before	6
Before	8
Before	1
Before	12
Before	7
Before	5
Before	1
Before	1
Before	3
Before	3
Before	2
Before	6
Before	1
Before	1
Before	1
Before	1
Before	10
Before	16
Before	4
Before	5
Before	7
Before	3
Before	15
Before	1
Before	4
Before	8
Before	1
Before	14
Before	12
Before	6
Before	1
Before	1
Before	1
Before	1
Before	1
Before	19
Before	1
Before	10
Before	1
Before	8
Before	9
Before	1
Before	1
Before	1
Before	2
Before	4
Before	1
Before	1
Before	11
Before	6
Before	9
Before	1
Before	3
Before	8
Before	3
Before	12
Before	6
Before	1
Before	14
Before	1
Before	8
Before	1
Before	1
Before	11
Before	1
Before	1
Before	10
Before	1
Before	11
Before	3
Before	1
Before	7
Before	1
Before	5
Before	2
Before	7
Before	4
Before	4
Before	1
Before	16
Before	2
Before	8
Before	9
Before	1
Before	1
Before	1
Before	1
Before	1
Before	2
Before	1
Before	1
Before	1
Before	1
Before	5
Before	16
Before	1
Before	1
Before	7
Before	5
Before	1
Before	1
Before	1
Before	6
Before	1
Before	1
Before	15
Before	7
Before	1
Before	5
Before	2
Before	15
Before	1
Before	1
Before	1
Before	21
Before	9
Before	2
Before	3
Before	2
Before	1
Before	6
Before	8
Before	1
Before	4
Before	6
Before	1
Before	8
Before	1
Before	4
Before	1
Before	1
Before	1
Before	1
Before	7
Before	5
Before	7
Before	1
Before	5
Before	1
Before	14
Before	2
Before	1
Before	1
Before	1
Before	13
Before	10
Before	9
Before	9
Before	1
Before	9
Before	25
Before	10
Before	1
Before	4
Before	11
Before	9
Before	1
Before	1
Before	28
Before	1
Before	1
Before	14
Before	1
Before	1
Before	12
Before	2
Before	11
Before	6
Before	6
Before	1
Before	11
Before	1
Before	6
Before	1
Before	1
Before	3
Before	1
Before	10
Before	1
Before	6
Before	1
Before	7
Before	3
Before	10
Before	3
Before	8
Before	2
Before	7
Before	4
Before	1
Before	1
Before	1
Before	6
Before	1
Before	1
Before	6
Before	1
Before	7
Before	1
Before	1
Before	26
Before	1
Before	1
Before	10
Before	13
Before	1
Before	1
Before	4
Before	1
Before	3
Before	7
Before	1
Before	1
Before	1
Before	4
Before	1
Before	1
Before	1
Before	16
Before	1
Before	1
Before	8
Before	1
Before	2
Before	2
Before	1
Before	2
Before	7
Before	6
Before	1
Before	4
Before	2
Before	1
Before	7
Before	13
Before	1
Before	1
Before	10
Before	1
Before	1
Before	7
Before	3
Before	10
Before	2
Before	1
Before	1
Before	5
Before	1
Before	1
Before	8
Before	4
Before	11
Before	1
Before	9
Before	5
Before	5
Before	7
Before	1
Before	5
Before	1
Before	1
Before	8
Before	1
Before	1
Before	5
Before	9
Before	1
Before	3
Before	13
Before	1
Before	18
Before	7
Before	1
Before	1
Before	8
Before	4
Before	1
Before	1
Before	5
Before	1
Before	6
Before	15
Before	1
Before	8
Before	1
Before	9
Before	12
Before	13
Before	1
Before	7
Before	3
Before	7
Before	1
Before	1
Before	31
Before	10
Before	6
Before	6
Before	1
Before	3
Before	1
Before	6
Before	7
Before	5
Before	11
Before	1
Before	1
Before	11
Before	1
Before	2
Before	12
Before	1
Before	1
Before	19
Before	1
Before	10
Before	11
Before	8
Before	2
Before	3
Before	1
Before	8
Before	1
Before	1
Before	13
Before	1
Before	12
Before	2
Before	1
Before	39
Before	1
Before	1
Before	11
Before	8
Before	6
Before	5
Before	2
Before	9
Before	1
Before	1
Before	1
Before	1
Before	3
Before	10
Before	12
Before	1
Before	13
Before	1
Before	7
Before	1
Before	2
Before	5
Before	1
Before	1
Before	1
Before	10
Before	19
Before	1
Before	1
Before	1
Before	1
Before	4
Before	1
Before	8
Before	6
Before	5
Before	7
Before	7
Before	1
Before	8
Before	1
Before	10
Before	1
Before	18
Before	11
Before	18
Before	8
Before	13
Before	5
Before	7
Before	1
Before	1
Before	1
Before	2
Before	1
Before	4
Before	9
Before	2
Before	1
Before	1
Before	18
Before	1
Before	1
Before	1
Before	1
Before	8
Before	1
Before	6
Before	6
Before	1
Before	5
Before	4
Before	5
Before	2
Before	9
Before	5
Before	3
Before	1
Before	2
Before	13
Before	1
Before	10
Before	6
Before	1
Before	5
Before	7
Before	1
Before	6
Before	1
Before	2
Before	1
Before	12
Before	1
Before	1
Before	1
Before	6
Before	3
Before	8
Before	1
Before	8
Before	1
Before	2
Before	6
Before	1
Before	1
Before	4
Before	8
Before	1
Before	1
Before	6
Before	3
Before	9
Before	8
Before	1
Before	4
Before	1
Before	38
Before	1
Before	1
Before	1
Before	1
Before	1
Before	1
Before	2
Before	4
Before	7
Before	20
Before	9
Before	5
Before	8
Before	6
Before	4
Before	1
Before	1
Before	1
Before	10
Before	1
Before	1
Before	6
Before	1
Before	1
Before	1
Before	1
Before	1
Before	4
Before	1
Before	18
Before	1
Before	6
Before	8
Before	9
Before	2
Before	10
Before	1
Before	2
Before	4
Before	5
Before	6
Before	4
Before	4
Before	1
Before	10
Before	11
Before	1
Before	1
Before	8
Before	1
Before	3
Before	3
Before	1
Before	1
Before	1
Before	8
Before	5
Before	2
Before	1
Before	11
Before	23
Before	5
Before	1
Before	1
Before	4
Before	6
Before	1
Before	5
Before	1
Before	4
Before	3
Before	4
Before	16
Before	1
Before	4
Before	5
Before	11
Before	6
Before	5
Before	1
Before	1
Before	12
Before	5
Before	4
Before	3
Before	1
Before	7
Before	1
Before	11
Before	1
Before	13
Before	1
Before	7
Before	1
Before	4
Before	10
Before	8
Before	1
Before	1
Before	23
Before	3
Before	1
Before	1
Before	1
Before	6
Before	8
Before	1
Before	1
Before	1
Before	1
Before	9
Before	1
Before	5
Before	1
Before	6
Before	1
Before	5
Before	3
Before	9
Before	11
Before	1
Before	13
Before	7
Before	1
Before	1
Before	1
Before	4
Before	4
Before	1
Before	1
Before	1
Before	6
Before	1
Before	10
Before	8
Before	8
Before	2
Before	1
Before	1
Before	1
Before	8
Before	1
Before	1
Before	6
Before	9
Before	1
Before	5
Before	1
Before	8
Before	9
Before	16
Before	7
Before	4
Before	1
Before	7
Before	1
Before	5
Before	1
Before	1
Before	19
Before	1
Before	1
Before	1
Before	1
Before	8
Before	14
Before	1
Before	1
Before	8
Before	1
Before	1
Before	1
Before	3
Before	1
Before	7
Before	8
Before	18
Before	2
Before	1
Before	11
Before	4
Before	9
Before	1
Before	9
Before	1
Before	1
Before	5
Before	1
Before	1
Before	1
Before	3
Before	19
Before	7
Before	1
Before	1
Before	5
Before	1
Before	6
Before	1
Before	10
Before	1
Before	1
Before	11
Before	1
Before	1
Before	3
Before	3
Before	31
Before	1
Before	3
Before	5
Before	2
Before	5
Before	1
Before	5
Before	1
Before	1
Before	7
Before	1
Before	6
Before	1
Before	15
Before	1
Before	10
Before	6
Before	3
Before	1
Before	5
Before	15
Before	1
Before	1
Before	10
Before	3
Before	4
Before	1
Before	5
Before	11
Before	1
Before	7
Before	3
Before	1
Before	1
Before	12
Before	20
Before	5
Before	1
Before	10
Before	1
Before	6
Before	11
Before	1
Before	1
Before	1
Before	1
Before	6
Before	6
Before	1
Before	1
Before	7
Before	8
Before	4
Before	1
Before	1
Before	4
Before	7
Before	1
Before	12
Before	7
Before	1
Before	15
Before	1
Before	1
Before	16
Before	5
Before	1
Before	1
Before	3
Before	1
Before	2
Before	1
Before	7
Before	1
Before	8
Before	1
Before	1
Before	2
Before	8
Before	5
Before	4
Before	8
Before	3
Before	1
Before	1
Before	1
Before	7
Before	5
Before	1
Before	6
Before	1
Before	8
Before	1
Before	7
Before	1
Before	1
Before	7
Before	22
Before	1
Before	1
Before	12
Before	1
Before	7
Before	1
Before	2
Before	1
Before	1
Before	7
Before	9
Before	17
Before	3
Before	10
Before	8
Before	5
Before	1
Before	10
Before	1
Before	4
Before	1
Before	4
Before	6
Before	1
Before	19
Before	4
Before	5
After	1
After	1
After	1
After	1
After	1
After	2
After	1
After	1
After	1
After	1
After	1
After	1
After	2
After	1
After	1
After	1
After	1
After	1
After	1
After	1
After	1
After	1
After	1
After	1
After	1
After	1
After	1
After	1
After	3
After	1
After	1
After	1
After	2
After	1
After	1
After	1
After	1
After	1
After	1
After	1
After	1
After	1
After	1
After	1
After	1
After	1
After	1
After	1
After	1
After	1
After	1
After	1
After	1
After	1
After	1
After	1
After	1
After	1
After	1
After	1
After	1
After	1
After	1
After	1
After	3
After	1
After	1
After	1
After	1
After	1
After	1
After	2
After	1
After	1
After	1
After	1
After	1
After	1
After	1
After	1
After	1
After	2
After	1
After	1
After	1
After	1
After	1
After	1
After	1
After	1
After	1
After	1
After	1
After	1
After	1
After	1
After	1
After	1
After	1
After	1
After	1
After	1
After	1
After	1
After	1
After	1
After	1
After	1
After	1
After	1
After	1
After	1
After	1
After	1
After	1
After	1
After	1
After	1
After	1
After	1
After	1
After	1
After	1
After	1
After	1
After	1
After	1
After	1
After	1
After	1
After	1
After	1
After	1
After	1
After	1
After	1
After	1
After	1
After	1
After	1
After	1
After	1
After	1
After	1
After	1
After	1
After	1
After	1
After	1
After	1
After	1
After	1
After	1
After	1
After	1
After	1
After	1
After	1
After	1
After	1
After	1
After	1
After	2
After	2
After	1
After	1
After	1
After	1
After	2
After	1
After	1
After	1
After	1
After	1
After	1
After	1
After	1
After	2
After	1
After	1
After	1
After	3
After	1
After	1
After	1
After	1
After	1
After	1
After	3
After	1
After	1
After	1
After	1
After	1
After	1
After	3
After	1
After	1
After	1
After	1
After	1
After	1
After	1
After	1
After	1
After	1
After	1
After	1
After	2
After	1
After	1
After	1
After	1
After	1
After	1
After	1
After	1
After	1
After	1
After	1
After	2
After	1
After	1
After	1
After	1
After	1
After	2
After	1
After	1
After	1
After	1
After	1
After	1
After	1
After	1
After	1
After	1
After	1
After	1
After	2
After	1
After	1
After	1
After	1
After	2
After	1
After	1
After	1
After	2
After	1
After	1
After	1
After	1
After	1
After	1
After	1
After	1
After	2
After	1
After	1
After	1
After	1
After	1
After	1
After	1
After	1
After	1
After	3
After	1
After	1
After	1
After	1
After	1
After	1
After	1
After	1
After	1
After	1
After	1
After	2
After	1
After	1
After	1
After	1
After	1
After	1
After	1
After	1
After	1
After	1
After	1
After	1
After	2
After	1
After	1
After	1
After	1
After	1
After	1
After	1
After	1
After	1
After	1
After	1
After	1
After	1
After	1
After	1
After	1
After	2
After	1
After	1
After	1
After	1
After	3
After	1
After	1
After	1
After	1
After	1
After	1
After	1
After	1
After	1
After	2
After	1
After	1
After	1
After	1
After	1
After	1
After	1
After	1
After	1
After	1
After	1
After	1
After	1
After	1
After	1
After	1
After	2
After	1
After	2
After	1
After	1
After	1
After	1
After	1
After	1
After	1
After	1
After	1
After	1
After	1
After	2
After	1
After	1
After	1
After	2
After	1
After	1
After	1
After	1
After	1
After	2
After	1
After	1
After	1
After	1
After	4
After	1
After	1
After	1
After	1
After	1
After	1
After	1
After	1
After	2
After	1
After	1
After	1
After	1
After	1
After	1
After	1
After	2
After	1
After	2
After	1
After	1
After	1
After	1
After	1
After	1
After	1
After	1
After	1
After	1
After	1
After	2
After	1
After	1
After	2
After	1
After	1
After	1
After	1
After	1
After	1
After	1
After	1
After	1
After	1
After	1
After	1
After	1
After	1
After	1
After	1
After	1
After	1
After	1
After	1
After	1
After	1
After	2
After	1
After	1
After	1
After	2
After	1
After	1
After	1
After	1
After	1
After	1
After	2
After	1
After	1
After	1
After	1
After	1
After	1
After	1
After	1
After	1
After	1
After	1
After	1
After	1
After	1
After	1
After	1
After	1
After	1
After	1
After	1
After	1
After	2
After	1
After	1
After	1
After	1
After	1
After	1
After	1
After	1
After	1
After	1
After	1
After	1
After	1
After	1
After	1
After	1
After	1
After	1
After	1
After	1
After	1
After	1
After	1
After	1
After	2
After	1
After	1
After	1
After	1
After	2
After	1
After	1
After	1
After	1
After	1
After	1
After	1
After	4
After	1
After	3
After	1
After	1
After	1
After	1
After	1
After	2
After	1
After	1
After	1
After	1
After	1
After	1
After	1
After	1
After	1
After	1
After	1
After	1
After	1
After	1
After	1
After	1
After	1
After	1
After	1
After	1
After	1
After	1
After	1
After	1
After	1
After	1
After	2
After	1
After	1
After	1
After	2
After	2
After	1
After	1
After	1
After	1
After	1
After	1
After	1
After	1
After	2
After	1
After	1
After	2
After	1
After	1
After	1
After	1
After	2
After	1
After	1
After	1
After	1
After	1
After	1
After	1
After	1
After	1
After	1
After	1
After	1
After	1
After	1
After	1
After	1
After	1
After	1
After	1
After	1
After	1
After	2
After	1
After	1
After	1
After	1
After	1
After	1
After	1
After	1
After	1
After	1
After	1
After	1
After	2
After	1
After	1
After	1
After	1
After	1
After	1
After	1
After	1
After	1
After	1
After	1
After	1
After	1
After	1
After	1
After	1
After	1
After	1
After	1
After	1
After	1
After	1
After	1
After	1
After	1
After	1
After	1
After	1
After	1
After	1
After	1
After	1
After	1
After	1
After	1
After	1
After	1
After	1
After	1
After	1
After	1
After	1
After	1
After	1
After	1
After	1
After	1
After	1
After	1
After	1
After	1
After	1
After	1
After	1
After	1
After	1
After	1
After	1
After	1
After	1
After	1
After	1
After	1
After	1
After	1
After	1
After	1
After	2
After	1
After	1
After	1
After	1
After	1
After	1
After	1
After	1
After	1
After	1
After	2
After	1
After	1
After	1
After	1
After	1
After	1
After	1
After	1
After	1
After	1
After	2
After	1
After	1
After	1
After	1
After	1
After	1
After	1
After	1
After	1
After	1
After	1
After	1
After	1
After	1
After	2
After	1
After	1
After	1
After	1
After	1
After	1
After	1
After	1
After	1
After	1
After	1
After	1
After	1
After	1
After	2
After	1
After	1
After	1
After	1
After	1
After	1
After	1
After	1
After	1
After	1
After	1
After	1
After	2
After	1
After	1
After	2
After	1
After	1
After	1
After	1
After	1
After	1
After	1
After	1
After	1
After	1
After	1
After	1
After	1
After	1
After	1
After	1
After	1
After	1
After	1
After	1
After	1
After	1
After	1
After	4
After	1
After	1
After	1
After	1
After	1
After	1
After	1
After	1
After	1
After	1
After	1
After	1
After	1
After	1
After	1
After	1
After	2
After	1
After	1
After	1
After	1
After	1
After	1
After	1
After	1
After	1
After	1
After	1
After	1
After	1
After	1
After	1
After	1
After	1
After	1
After	1
After	1
After	1
After	1
After	1
After	1
After	1
After	1
After	1
After	1
After	1
After	1
After	1
After	1
After	1
After	1
After	1
After	1
After	1
After	1
After	1
After	1
After	1
After	1
After	3
After	1
After	1
After	1
After	1
After	1
After	1
After	1
After	1
After	1
After	1
After	1
After	1
After	1
After	1
After	2
After	1
After	2
After	1
After	1
After	1
After	1
After	1
After	1
After	2
After	1
After	1
After	1
After	1
After	1
After	1
After	1
After	2
After	1
After	1
After	1
After	2
After	1
After	1
After	1
After	2
After	1
After	1
After	1
After	1
After	1
After	1
After	1
After	2
After	1
After	1
After	1
After	1
After	1
After	1
After	1
After	1
After	1
After	1
After	1
After	1
After	1
After	1
After	1
After	1
After	1
After	1
After	1
After	1
After	1
After	1
After	1
After	1
After	1
After	1
After	1
After	2
After	1
After	1
After	1
After	1
After	1
After	1
After	1
After	2
After	1
After	1
After	1
After	1
After	1
After	1
After	1
After	1
After	1
After	1
After	1
After	1
After	1
After	1
After	2
After	1
After	1
After	1
After	1
After	1
After	1
After	1
After	2
After	2
After	1
After	1
After	1
After	1
After	1
After	1
After	1
After	1
After	1
After	1
After	1
After	1
After	2
After	1
After	1
After	1
After	1
After	1
After	1
After	1
After	1
After	1
After	1
After	1
After	1
After	1
After	1
After	1
After	1
After	2
After	1
After	1
After	1
After	2
After	1
After	1
After	2
After	1
After	1
After	1
After	1
After	1
After	1
After	1
After	1
After	1
After	1
After	1
After	3
After	1
After	1
After	1
After	2
After	2
After	1
After	1
After	1
After	1
After	1
After	1
After	1
After	1
After	2
After	1
After	1

## Sheet: Figure_6D
sample_name	N	filter
AAACGCCTCGACGATT	1	1
AAAGAACAGTATTCCG	1	1
AAAGGGCAGTTGGCTT	1	1
AAAGGGCTCCATTCGC	1	1
AAAGGTAAGGAATGTT	1	1
AAAGTCCAGAACCGCA	2	1
AAAGTCCAGAAGCTGC	1	1
AAAGTCCGTGTCCACA	1	1
AAAGTCCGTGTCCACG	1	1
AAATGGATCTGCGGAC	1	1
AACAAAGTCTTCTGGC	1	1
AACAACCGTAACTAAG	1	1
AACAACCGTAGCTCGC	2	1
AACAACCTCGAGTCTA	1	1
AACAACCTCGCCCAGA	1	1
AACAAGACAAGGTCAG	1	1
AACACACCAGAAGCTG	1	1
AACAGCCCAGATAAAC	1	1
AACAGGGGTACGGATG	1	1
AACAGGGGTATGGATG	1	1
AACCACATCAAAGACA	1	1
AACCATGAGACCTCCG	1	1
AACCATGAGCTCTTCC	1	1
AACCATGCGCTCTTCC	1	1
AACCTGAAGAATCGTA	1	1
AAGACAACACAAGCAG	1	1
AAGATCTGTCCAACGC	1	1
AAGCCATAGCCATTGC	1	1
AAGCGAGCAATGGGTG	3	1
AAGCGCGCAATGGGTG	1	1
AAGCGTTAGAAATGGG	1	1
AAGGAATAGGTTAAAC	1	1
AAGGTAAAGTTCCGGC	2	1
AAGGTAAGTTCTTGTT	1	1
AAGGTAATCCACGTCT	1	1
AAGTACCCATAATGCC	1	1
AAGTCGTAGACATAGT	1	1
AAGTTCGCACCAAAGG	1	1
AATAGAGAGTCGCGAA	1	1
AATCACGAGTGATTCC	1	1
AATCGACGTAACCCGC	1	1
AATCGACTCCTTCTTC	1	1
AATGAAGTCTCTCCGA	1	1
AATGACCAGTGAGTTA	1	1
AATGACCCACCAAATC	1	1
AATGACCGTGACTAAA	1	1
AATGACCTCACGATCA	1	1
AATTCCTGTAACTATC	1	1
AATTCCTGTATCGAGG	1	1
AATTCCTGTGACTATC	1	1
AATTCCTTCTATTGTC	1	1
AATTTCCTCACGATAC	1	1
ACAAAGAAGCAGTACG	1	1
ACAAAGAGTACCAATC	1	1
ACAACCGCACCCTTGT	1	1
ACAAGCTTCCCTCTTT	1	1
ACAAGCTTCTCTCTTT	1	1
ACACAAGCAACCGGAA	1	1
ACACAGTCAAACCATC	1	1
ACACAGTTCGCGTAGC	1	1
ACACCAAGTATCCTTT	1	1
ACACGCGCACGTCTCT	1	1
ACAGAAATCCTAGAGG	1	1
ACAGAAATCCTAGAGT	1	1
ACAGCCGCAATTCTTC	3	1
ACAGCCGCACCCTTGT	1	1
ACATCCCTCGTCAAAC	1	1
ACATCGAAGAGGTTTA	1	1
ACATCTCTCGTCAAAC	1	1
ACATTTCGAGGCTCTG	1	1
ACATTTCGTGGCTCTG	1	1
ACATTTCTCATTCACT	2	1
ACCAAACAGCAAACAT	1	1
ACCAAACAGCGACTAG	1	1
ACCAAACCAGTCACGC	1	1
ACCAACATTCATCTAT	1	1
ACCATTCGTCTCAGGC	1	1
ACCCAAACACCAGTAT	1	1
ACCCAAAGTCGATGCC	1	1
ACCCAAATCTGCTGAA	1	1
ACCCTCAGTAAGTTAG	1	1
ACCCTTGTCTGTCTCG	2	1
ACCTAATCCGATCTTC	1	1
ACCTACCCACATTCTT	1	1
ACGACCTTCGCCGAGT	1	1
ACGATCACACCGAATT	1	1
ACGATGTAGGCGCTCT	1	1
ACGATGTAGTTCGGTT	1	1
ACGATGTCACAACAGA	1	1
ACGATGTCACGACAGA	1	1
ACGGAAGAGCTAAATG	1	1
ACGGAAGCAATTGGTC	1	1
ACGGAAGGGCTAAATG	1	1
ACGTAACCACAACGCC	1	1
ACGTAAGGTGACCTGC	1	1
ACGTAGTTCCGGTAAT	1	1
ACGTTCCCATCCGTTC	1	1
ACTATCTCACGCGTCA	1	1
ACTATCTCACGTGTCA	1	1
ACTATCTGTCGACTGC	1	1
ACTATTCTCGCAGAGA	1	1
ACTCCCAGTCCTGAAT	1	1
ACTCCCATCTAGGCCG	1	1
ACTCTCGCAAGCCTGC	1	1
ACTGATGGTACTGACA	1	1
ACTGATGGTACTGACT	1	1
ACTGCAACAGGCTACC	1	1
ACTGCAACAGGCTTCC	1	1
ACTTAGGGTAACGCGA	1	1
ACTTAGGGTTCCGGTG	1	1
ACTTCGCCACTCTCGT	1	1
ACTTTCACATCCGAAT	1	1
ACTTTCATCTACACAG	1	1
AGAAATGGTCTACGAT	1	1
AGAACAATCAGCTTGA	1	1
AGAAGTATCGGAGTAG	1	1
AGACAAACATTGAAGA	1	1
AGACAGGTCTCATGGA	1	1
AGACCATCAACCTATG	1	1
AGACCCGGTGGTCCGT	1	1
AGACTCAGTTCCATTT	1	1
AGAGAGCCACTGGCCA	1	1
AGAGCAGAGCCTGGAA	1	1
AGATAGATCGATACAC	1	1
AGCATCTAGTAGTCAA	1	1
AGCCAATGTGTCCATA	1	1
AGCCAGCCAATCAGCT	1	1
AGCGAGCAATGGGTGA	1	1
AGCGATTCAAGGTTGG	1	1
AGCGCCACACAGTGTC	1	1
AGCGCCACACAGTGTT	1	1
AGCGCTGAGCTTGTTG	1	1
AGCGTATAGGACCCAA	1	1
AGCGTATAGTACCCAA	1	1
AGCGTCGTCTGTAACG	1	1
AGCTACACAGGATCTT	1	1
AGCTTCCCACTGGATT	1	1
AGCTTCCCATCACAGT	1	1
AGCTTCCTCTAGTCAG	1	1
AGCTTCCTCTCATTGT	1	1
AGCTTCCTCTTATTGT	1	1
AGGAATAAGGCTTAGG	1	1
AGGAGGTTCCATTGCC	1	1
AGGATCTAGGGACTGT	1	1
AGGATCTAGTCAATCC	1	1
AGGATCTCAAACTAGA	1	1
AGGATCTCAATGGCCC	1	1
AGGATCTGTCCAACGC	1	1
AGGGAAGAGCTAAATG	1	1
AGGGAGAAGGATAATC	1	1
AGGGCTCTCAGTCACA	1	1
AGGGTCCCAAGACAAT	1	1
AGGGTCCTCTGAATCG	1	1
AGGGTGAAGTGATAAC	1	1
AGGGTGACAGTGTACT	1	1
AGGGTGCCAGTGTACT	1	1
AGGTAGGGTCCAAATC	1	1
AGGTAGGGTTCAAATC	1	1
AGGTCATCAGTTGAAA	1	1
AGGTCTAAGACTTCAC	1	1
AGGTCTAGTAGCACGA	1	1
AGGTTACTCCAATGCA	1	1
AGTACCACAGACCCGT	2	1
AGTAGCTGTTCTATCT	2	1
AGTCACAGTCATTGCA	1	1
AGTCTCCGTGGACAGT	1	1
AGTCTCCTCCATCAGA	1	1
AGTGCCGAGTCAATCC	1	1
AGTTCCCGTTCCGGTG	2	1
AGTTCGAAGGTTCACT	1	1
ATACCTTAGACTACCT	1	1
ATACCTTCAACTCGTA	1	1
ATACCTTGTCGCACGT	1	1
ATACCTTGTCGGCTAC	1	1
ATACTTCGTGACTCGC	1	1
ATAGACCGTACTCCCT	1	1
ATAGACCTCTTTGATC	1	1
ATAGAGAGTATGTCCA	2	1
ATAGAGATCATTTCCA	1	1
ATCACTTCAGAAACCG	1	1
ATCAGGTAGTAGGCCA	1	1
ATCATTCCAGCTATAC	3	1
ATCATTCGTCAAGGCA	1	1
ATCCACCAGCATCTTC	1	1
ATCCACCAGCATGTTC	1	1
ATCCACCAGGACAGCT	1	1
ATCCACCAGTCGGCAA	1	1
ATCCATTAGAGCATAT	1	1
ATCCATTTCTCTCTTC	3	1
ATCCCTGCATCACAGT	1	1
ATCCGTCCACCATTCC	1	1
ATCCGTCTCACCTACC	1	1
ATCCGTCTCACCTACT	1	1
ATCCGTCTCCCCTACC	1	1
ATCCTATTCCAGTACA	1	1
ATCGATGAGTCGAATA	3	1
ATCGATGAGTGTAGTA	1	1
ATCGCCTAGCTTGTTG	1	1
ATCGCCTCAGTGTGGA	1	1
ATCGCCTGTCGGATTT	1	1
ATCTACCAGCATGTTC	1	1
ATCTTCAAGGTCCTGC	1	1
ATCTTCAAGTCATCGT	1	1
ATCTTCACAGTTAAAG	1	1
ATGATCGTCTGCATGA	1	1
ATGCATGAGTCTACCA	1	1
ATGCCTCAGTCGGCCT	1	1
ATGCCTCCATCCGCGA	1	1
ATGCCTCGTAACGATA	2	1
ATGCGATAGGTAATCA	1	1
ATGCGATCACATAACC	1	1
ATGCGATTCGGTGCAC	1	1
ATGGAGGTTTAGACCA	1	1
ATGGGAGGTTTAGACC	1	1
ATGTCCCCAACTGCCG	1	1
ATGTCCCTCGTTCGCT	1	1
ATGTGATGTGAGACCA	1	1
ATGTTCGTCTGCATGA	1	1
ATGTTTGAGGACAACC	1	1
ATTACTCAGGACTTCT	1	1
ATTCACTGTTCATCGA	2	1
ATTCAGGAGGCATTTC	1	1
ATTCCATTCCTCGATC	1	1
ATTCCCGAGAGCCATG	1	1
ATTCCCGGTCTAGGCC	1	1
ATTCTACAGCACTCTA	1	1
ATTCTTGAGACCTCAT	2	1
ATTGTTCCAAGAGCTG	1	1
ATTGTTCCAGATCCAT	1	1
ATTTCACTCGTCAACA	1	1
ATTTCTGCAACCGATT	1	1
CAACAACCACCTATCC	1	1
CAACAGTAGGCCTTGC	1	1
CAACCAACATTCATCT	1	1
CAACCTCCAAAGGGCT	1	1
CAACGATAGGGTGAGG	1	1
CAAGACTCACTAGTTC	1	1
CAAGCTATCCTGCTAC	1	1
CAAGCTATCTCAGTCC	1	1
CAAGGGATCATAGACC	2	1
CAAGTCCAGAACCGCA	1	1
CAATACGCAGGATGAC	1	1
CAATACGTATTGCAGA	1	1
CAATACGTCTTGCAGA	1	1
CAATCGAAGGTTTGAA	2	1
CAATGACGTAGCGCTC	1	1
CACAGGCGTCGGTGAA	1	1
CACCAAAAGTGGGAAA	1	1
CACCAGATCCACCCTA	2	1
CACGAATAGTACTCGT	1	1
CACGGGTAGAAGCTGC	1	1
CACGGGTGTCATAACC	1	1
CACGGGTTCGGCACTG	1	1
CACGTGGGTTTGGAAA	1	1
CACGTTCCACGGCACT	1	1
CACGTTCCACGGCCCT	1	1
CACGTTCTCATGGCCG	1	1
CACTAAGGTCATCGCG	2	1
CACTGAAAGGATACAT	1	1
CACTGTCAGCCTGCCA	1	1
CAGAGCCAGCTTGTGT	1	1
CAGATACAGCTCGCAC	1	1
CAGATTGAGTAGTCCT	1	1
CAGCAGCTCGAACGGA	1	1
CAGCGTGCAAATGGAT	1	1
CAGCGTGCAAATGGCT	1	1
CAGCGTGCTAATGGAT	1	1
CAGGCCATCCCGAGTG	3	1
CAGGGCTCATCGATAC	1	1
CAGTATTCCTGCTACT	1	1
CAGTTAGTCCACTTCG	1	1
CAGTTAGTCCACTTCT	1	1
CAGTTCCGTCTACGAT	1	1
CATAAGCAGTTACTCG	1	1
CATACCCGTCAGCGTC	1	1
CATACCCGTCCTCCAT	1	1
CATACCCGTGCCTGCA	1	1
CATACCCGTTTCCATT	1	1
CATACTTTCCAGTTCC	1	1
CATACTTTCGCTCTCA	2	1
CATAGACCAAACTGCT	1	1
CATAGACGTTCCACAA	1	1
CATAGACTCCCATTCG	1	1
CATCAAGCACCCAATA	1	1
CATCCACAGATCACCT	1	1
CATCCCACAGGATTCT	1	1
CATCGGGAGTAGTGCG	1	1
CATCGTCTCAAGCGTT	1	1
CATGAGTTCTCTATAC	1	1
CATGCCATCCCGAGTG	1	1
CATGCCTTCTTCACAT	1	1
CATGGACGTTCCACAA	1	1
CATGGATCAGTGTATC	2	1
CATTCATCAAACTCGT	1	1
CATTCATCAGACATCT	1	1
CATTCCGCACTTGTCC	1	1
CATTGCCGTCTTGCTC	1	1
CATTGTTGTATCGAAA	1	1
CCAATGAGTAAGCAAT	1	1
CCAATGATCAGACTGT	1	1
CCAATTTGTGGATACG	1	1
CCACAAAAGGTTCTAC	1	1
CCACAAACAAACAGGC	1	1
CCACAAGCAACCGGAA	1	1
CCACACTAGATGCAGC	1	1
CCACACTGTTAAACCC	1	1
CCACATAGGAATGTTA	1	1
CCACCATTCCCTCTTT	1	1
CCACGAGCCTGAGAAA	1	1
CCACGAGTCTGAGAAA	2	1
CCACTGTTATAGCCAT	1	1
CCACTTGAGAATACAC	1	1
CCATAAGGTTGGCTAT	1	1
CCATCACAGCGGCTCT	1	1
CCATCACGTACCGCGT	3	1
CCATCCCGTACCGCGT	1	1
CCATCGAGGTTACCTC	1	1
CCCCTTGTCTGTCTCG	1	1
CCCGGAAGTTACAGCT	1	1
CCCGGAATCTCCTGCA	1	1
CCCTAACCATTGGATC	1	1
CCCTAACTCCGAACGC	1	1
CCCTAATTCCAGCCTT	1	1
CCCTCAATCCATCACC	1	1
CCCTCAATCTGAGAGG	2	1
CCCTCTCGTTCGTTCC	1	1
CCCTCTCTCTCAACGA	1	1
CCCTCTCTCTGAGGTT	1	1
CCCTGATGTGAAAGTT	1	1
CCCTTTATTCTCTCCC	1	1
CCGATGGCAGCAGTTT	1	1
CCGCAAGAGATTGAGC	1	1
CCGCAAGAGATTGAGT	1	1
CCGCAAGAGATTGCGT	1	1
CCGCTAGAGAAGTAGT	1	1
CCGGACAGTAATTGGA	1	1
CCGGGTATCACACCCT	1	1
CCGGTAGAGCCTTTCC	1	1
CCGTAGGCAGCTCATA	1	1
CCGTTCACATTGCCGG	1	1
CCGTTCATCAACCCAG	1	1
CCGTTCATCAACCCGG	2	1
CCTAACCAGCTGACTT	1	1
CCTAAGACACGCGCTA	2	1
CCTCAGTCACATTGTG	1	1
CCTCCAATCGATTTCT	1	1
CCTCCCCGTTTACCTT	1	1
CCTCCTCCAAGCTGGT	1	1
CCTCCTCCAAGCTGTT	1	1
CCTCCTCGTTTACCTT	1	1
CCTCTAGAGCAGCAGT	1	1
CCTCTCCAGGCGTTAG	1	1
CCTGCATCACTGTTCC	1	1
CCTTGTGGTACTCCCT	1	1
CCTTTGGTCCAAACCA	1	1
CGAAGGAAGCACCCAC	2	1
CGAAGTTGTCCTGGGT	1	1
CGAATTGAGTTGTACC	1	1
CGACAGCTCAAGCGTT	1	1
CGAGGCTCACGACTAT	2	1
CGATGCGGTTGCTCGG	1	1
CGATGCGTCTAACACA	1	1
CGATGCGTCTAACGCA	1	1
CGATGGCTCCATACTT	1	1
CGATGGCTCTACAGGT	1	1
CGCCAGAAGCGAGTCA	2	1
CGCCAGAAGGCATGCA	1	1
CGCCAGAGTTTCCATT	1	1
CGCCAGATCCACCCTA	1	1
CGCCATTAGGTGCCTC	1	1
CGCCATTCACACCTTC	4	1
CGCCATTGTTCTCTAT	1	1
CGGAACCCAATTGTGC	1	1
CGGAACCCACTTGTGC	1	1
CGGAACCTCATTTGCT	1	1
CGGAACCTGATTTGCT	1	1
CGGACACCACCCTAAA	1	1
CGGATCTAGTCAATCC	1	1
CGGGACTGTTGCATAC	1	1
CGGGACTTCGGTCACG	2	1
CGGGCATCAGGTGAGT	1	1
CGGGTCACAACCCGCA	1	1
CGGGTCACAAGTAGTA	1	1
CGTAATGAGGCTCTAT	1	1
CGTAATGTCTAAACGC	1	1
CGTAGTACACTGATTG	1	1
CGTAGTACGCTGATTG	1	1
CGTAGTATCGCTTGAA	2	1
CGTGAATAGGCGACAT	1	1
CGTGAATTCCGCGAGT	2	1
CGTGATAAGGATACAT	1	1
CGTGCTTAGCGCCATC	1	1
CGTGTCTTCCCGAGGT	1	1
CTAACTTTCATCTCTA	1	1
CTAAGTGGTGTAGCAG	1	1
CTACATTGTAGTACGG	1	1
CTACCCAGTTCCAAAC	1	1
CTACCCATCGAACACT	1	1
CTACCTGCATCGAACT	1	1
CTACCTGGTACCCACG	1	1
CTACCTGGTTTCCCAC	1	1
CTACCTGTCATGCATG	2	1
CTACCTGTCCAGCCTC	1	1
CTACCTGTCTAGCCCC	1	1
CTACCTGTCTAGCCTC	2	1
CTACCTGTCTAGCGTC	1	1
CTACGGGCACACGGAA	1	1
CTAGACACACAGAGAC	1	1
CTAGACAGTAGGACTG	1	1
CTAGACAGTAGGACTT	1	1
CTAGACAGTATCCTAA	1	1
CTAGACAGTGTCCTAA	1	1
CTAGTCCAGAACCGCA	1	1
CTATCCGAGGCTTCCG	1	1
CTATCCGAGTTCGCAT	1	1
CTATCCGAGTTCGCCT	1	1
CTATCCGCGTTCGCAT	1	1
CTATCCGGTTCGAGCC	1	1
CTATCTAAGGACCCAA	1	1
CTATCTACACTGTGAT	1	1
CTATCTATCTAGCCAA	1	1
CTCAACCCAGGACGAT	1	1
CTCAACCCATGACGTT	1	1
CTCAACCGTGGTCCGT	1	1
CTCAAGACATCCTCAC	1	1
CTCAGAAAGGACTAAT	1	1
CTCAGTCAGGGTTAAT	1	1
CTCATCGCAGCATGCC	2	1
CTCCACACAACGGCCT	1	1
CTCCACATCCGAGCTG	1	1
CTCCCAAAGGTTAAAC	1	1
CTCCCTCCATACTTTC	2	1
CTCCTCCAGCAGATAT	1	1
CTCGAGGCAGACCAGA	1	1
CTCGAGGGTATACCCA	1	1
CTCGAGGTCGTAGCTA	1	1
CTCTCCATTTTCCTCC	1	1
CTCTGGGTCGACGATT	1	1
CTGAATGGTGGTCCGT	2	1
CTGATCCGTAGTTAGA	1	1
CTGATCCGTTCTTGAT	1	1
CTGATCCGTTCTTGTT	1	1
CTGCACCAGATCCAAA	1	1
CTGCATCCAATCCTTT	1	1
CTGCCTAGTAGACAGC	1	1
CTGCGAGGTCGTATTG	1	1
CTGGACGAGTACGAGC	1	1
CTGGCAGAGGTTACCT	1	1
CTGGCAGGTGATCATC	1	1
CTGTACCAAATCCAAA	1	1
CTGTACCAGATCCAAA	1	1
CTGTATTAGAGCTTTC	1	1
CTGTATTGTTCGAAGG	1	1
CTGTCGTAGGCAGCTA	1	1
CTGTCGTCAACTTGGT	1	1
CTGTGGGAGCCTGCCA	1	1
CTGTTCATCAACCCGG	1	1
CTTAGGATCCTTCGAC	1	1
CTTCAATCACTACCCT	1	1
CTTCCTTAGGTTGTTC	1	1
CTTGAGAGTTCTCACC	2	1
CTTGAGATCTTGAACG	1	1
CTTTCAAAGTACTGGG	1	1
CTTTCACTCGTCAACA	1	1
CTTTCGGGTATTTCTC	1	1
GAAACCTGTCGCACAC	1	1
GAAACCTGTCGCGCAC	1	1
GAACACTAGGTTGGAC	1	1
GAACACTGTGCGCTCA	1	1
GAACACTGTGTAACGG	1	1
GAACGTTGTCTGCGCA	1	1
GAACTGTCACGGCGTT	1	1
GAAGCCCCACGACTAT	1	1
GAAGCCCGTTTACCAG	1	1
GAAGCGATCGAACACT	1	1
GAAGGACCATTGAAAG	1	1
GAATAGAGTAGCGATG	1	1
GAATAGAGTAGCTATG	1	1
GAATAGATCCCGAATA	1	1
GAATCACTCGCTTTAT	1	1
GAATCACTCGCTTTTT	1	1
GAATCGTTCTGCCACA	1	1
GAATCGTTCTGCCTCA	1	1
GACACAGGTATGTCCA	1	1
GACACGCGTAGCTTGT	1	1
GACACGCTCCGTATGA	2	1
GACACGCTCTGTATGA	1	1
GACAGCCCAGATAAAC	1	1
GACAGGGGTACGGATG	1	1
GACCAATCACCGCTAG	1	1
GACCCAGGTATGTCCA	2	1
GACTATGTCAGGCGAA	1	1
GACTCTCTCCAAACCA	1	1
GAGACTTCAGAACGCA	1	1
GAGACTTCAGGATCTT	1	1
GAGACTTCATAGATGA	1	1
GAGCCTGCATGAGTAA	1	1
GAGGCCTCACTCACCC	1	1
GAGGCCTCACTCACTC	4	1
GAGGGTACAGCGCTTG	1	1
GAGTGTTAGACAGCGT	3	1
GAGTTTGGTGGATTTC	1	1
GAGTTTGTCAACACGT	1	1
GATCACATCACTGTTT	1	1
GATCAGTAGCATGGGT	1	1
GATGACTTCTTACGGA	1	1
GATTCTTGTGTCCAAT	2	1
GATTCTTTCGATACGT	1	1
GATTGGTAGTTGCCCG	1	1
GATTTCTTCTGGGCGT	1	1
GCAACATTCGTTCTCG	1	1
GCAACCGCAGTTCTAG	1	1
GCAACCGCCGTTCTAG	1	1
GCACAGTTCGCGTAGC	1	1
GCACATACAGCGATTT	1	1
GCACATACATGTGTCA	1	1
GCACATATCATGGACG	1	1
GCACATATCATGGCCG	1	1
GCAGCCATCGAACCTA	1	1
GCAGCTGAGTATGGCG	1	1
GCAGGCTTCAGCGCGT	1	1
GCAGGCTTCTCCGAGG	1	1
GCATCGGAGTCCGCGT	1	1
GCATCTCTCATTGTTC	1	1
GCATGATTCCTCGATC	1	1
GCCAACGCAGCTAACT	1	1
GCCAGCACAACAACAA	1	1
GCCAGCATCGTTCGCC	1	1
GCCAGCATCGTTCGCT	1	1
GCCAGCATCTTTCGCT	1	1
GCCAGTGGTAGTAAGT	1	1
GCCAGTGTCAAATAGG	1	1
GCCATTCGTCCCAGGC	1	1
GCCATTCGTCTCAGGC	2	1
GCCCGAAAGTGGTTGG	1	1
GCCGATGCATGCAGCC	1	1
GCGGATCCACGACGCT	1	1
GCGTGCACAAATCCCA	2	1
GCGTGCAGTCTAGGTT	2	1
GCGTTTCCAAGCTACT	1	1
GCGTTTCCACACGCCA	1	1
GCGTTTCTCAGCGGAA	1	1
GCTACAAAGGGATCTG	1	1
GCTACCTAGTTCCATG	1	1
GCTACCTCAGTTCTAG	1	1
GCTACCTTCTTAGCAG	1	1
GCTCAAACATTCAGGT	1	1
GCTGAATGTCCCAAAT	2	1
GCTGGGTGTTCTCGCT	1	1
GCTTCACGTCGCAGTC	1	1
GCTTGGGCAGTAGAGC	2	1
GCTTGGTAGTTGCCCG	1	1
GCTTTCGGTGGTACAG	1	1
GGAAGATGTCGCTTGG	1	1
GGAAGTGGTGTCCGTG	1	1
GGAATCTAGTAAACAC	2	1
GGACAGTTCATATGGC	1	1
GGAGAACCAGAACTAA	1	1
GGAGATCACAACCGCG	1	1
GGAGGATGTCGCTTGG	1	1
GGAGGTAGTGGCATCC	1	1
GGAGGTAGTGGTATCC	1	1
GGCAGTAAGCAACTTC	1	1
GGCGTCACACTTGACA	1	1
GGCTGTGAGCCACCGT	1	1
GGCTGTGGTCCACTCT	1	1
GGCTTGGAGTATCTGA	1	1
GGCTTGGAGTCTCTGA	1	1
GGGACCTAGAAAGCGA	1	1
GGGACCTAGGTTCTTG	1	1
GGGACCTTCTGTCCCA	1	1
GGGACTCCAGCGTTGC	1	1
GGGAGATAACAACCGC	1	1
GGGAGATCACAACCGC	1	1
GGGAGATCACAACTGC	1	1
GGGAGATCACGTGAGA	1	1
GGGATCTGTCCAACGC	1	1
GGGCCATTCTAGTCAG	2	1
GGGCTACAGATGAAGG	1	1
GGGCTACAGCCTCATA	1	1
GGGCTACGTACATACC	1	1
GGGCTCACAATGAACA	1	1
GGGCTCACATATCGGT	1	1
GGGCTCATCTGGGAGA	1	1
GGGGAGAAGGATAATC	1	1
GGGGGTAGTGGCCTCC	1	1
GGGGTCCCAAGACAAT	1	1
GGGTAGAAGTTAACGA	1	1
GGGTAGATCACCGTTT	1	1
GGGTAGATCACTGTTT	1	1
GGGTCTGAGAAGTCAT	2	1
GGGTGTCAGAATCGAT	1	1
GGGTTTACACACTTAG	1	1
GGTAACCGTTAAGTCC	1	1
GGTAACTGTTAAGTCC	1	1
GGTCACGGTATGTGTC	1	1
GGTCACGTCCTTTAGT	1	1
GGTGGCTCAAAGCTAA	1	1
GGTGGCTTCTAAGCCA	1	1
GGTGTCGTCAATCGGT	1	1
GGTGTTAGTATGAAAT	1	1
GGTTAACAGTAGTCCT	1	1
GGTTAACTCACCTCAC	1	1
GGTTCTCTCTTTGGAG	1	1
GGTTGTACAAATCGTC	1	1
GGTTGTAGTACCAATC	1	1
GTAACACAGCCAAGGT	1	1
GTAACACCATTCAGCA	1	1
GTAACCACAATCGTCA	1	1
GTAACCAGTGTGTACT	1	1
GTAAGTCGTAACACGG	1	1
GTAATCGCAACAGCTT	1	1
GTAATCGCAATTAGGA	1	1
GTACAGTTCATATGGC	1	1
GTAGATCTCGTCTAAG	1	1
GTAGCTATCAAACGAA	1	1
GTAGTACAGTCACTAC	1	1
GTATTTCAGGTCATCC	1	1
GTATTTCAGGTCATCT	1	1
GTCAAACAGTCAGCGA	1	1
GTCAAACAGTCAGCGC	1	1
GTCAAACGTACTTCCC	1	1
GTCACGGGTTCGTAAC	1	1
GTCAGCGCATCCCACT	1	1
GTCAGCGGTGCTGCAC	1	1
GTCATCCGTGGCATCC	1	1
GTCCGTCCACCATTCC	1	1
GTCCTCATCTATTGTC	1	1
GTCGCGAAGATGTTCC	1	1
GTCTCACGTTATCCAG	1	1
GTCTTTAGTTCCGCGA	1	1
GTGACGCCAGACAATA	1	1
GTGACGCCAGATAATA	1	1
GTGAGTTCACTCCGAG	1	1
GTGAGTTCACTCCGCG	1	1
GTGAGTTTCTACACTT	1	1
GTGATGTTCGCGTGAC	1	1
GTGATGTTCTCGTGAC	1	1
GTGCTGGGTGACACAA	1	1
GTGCTGGGTGATACAA	1	1
GTGCTTCAGGCTGTAG	1	1
GTGCTTCAGGCTTTAG	1	1
GTGGAAGTCGATTGAC	1	1
GTGGCGTTCCATACTT	1	1
GTGTAACAGATGCGAC	1	1
GTGTAACGTGTCATGT	1	1
GTGTCCTGTGGCAGAT	1	1
GTGTGATATGAGACCA	1	1
GTGTGATGTCGCCACA	1	1
GTGTGATGTCTCCACA	1	1
GTGTGATGTGAGACCA	1	1
GTGTGATGTGAGACCG	1	1
GTGTGATGTGGGACCA	1	1
GTGTGATGTTAGACCA	1	1
GTGTGATTCGCTGCGA	1	1
GTGTGCTGTGCGCCCC	1	1
GTGTGTTAGGACAACC	1	1
GTGTTCCAGGTTACAA	1	1
GTGTTCCAGTTGGCTT	2	1
GTTACCCAGACAGCTG	1	1
GTTACCCCAATCGCGC	1	1
GTTACCCCACACGTGC	1	1
GTTACCCTCCGTTGAA	1	1
GTTACGACAGCAAGAC	1	1
GTTACGACATCCGATA	1	1
GTTACGATCTAGAACC	1	1
GTTACGCCATCCGATA	1	1
GTTACGGTCTAGAACC	1	1
GTTACTCCCTCCCCTC	1	1
GTTACTGTCCTCATCC	2	1
GTTAGTGCAATTAGGA	1	1
GTTCATTTCATGCCAA	1	1
GTTCCGTCAGGAGGAG	1	1
GTTCGCTGTCCACTTC	1	1
GTTCTATGTCACATTG	1	1
GTTCTATGTCACGTTG	1	1
GTTGCTCGTCAAAGTA	1	1
GTTGTAGAGCCGGAAT	1	1
GTTTACTGTCCTCATC	1	1
GTTTACTGTTTCGATG	1	1
GTTTGGACAAAGACGC	2	1
GTTTTCGGTGGTACAG	1	1
TAACCAGCACTACCCT	1	1
TAACTTCTCACGATAC	1	1
TAAGCACAGTACAGCG	1	1
TAAGCACCGTACAGCG	1	1
TAAGCGTAGATACAGT	1	1
TAAGCGTAGCTACAGT	1	1
TAAGTCGGTGCCTGCA	1	1
TAATCTCGTCTACACA	1	1
TAATTCCAGTCGTTAC	1	1
TACAACGAGCTGTTCA	1	1
TACATTCGTTCTTCAT	1	1
TACATTCGTTGCGTAT	1	1
TACCCGTAGCATCAAA	1	1
TACCGAACACTAGGCC	2	1
TACCGGGAGATGGCGT	1	1
TACCTGCGTTTCAGAC	1	1
TACGCTCGTCGAATTC	1	1
TACTGCCAGAGGCCAT	1	1
TACTGCCTCTGGGCAC	1	1
TACTTACAGACCAGCA	1	1
TACTTCACACATACGT	1	1
TACTTCAGTAAGACCG	1	1
TACTTGTAGGTGCCAA	1	1
TACTTGTCACACCACA	1	1
TACTTGTCACGCCACA	1	1
TACTTGTTCAAGGCTT	1	1
TACTTGTTCCCTCATG	1	1
TAGACCATCCATCTCG	1	1
TAGACTGGTGAGTAGC	2	1
TAGATCGCATGACTAC	1	1
TAGATCGGTGACTGAG	1	1
TAGATCGGTGACTGCG	1	1
TAGGTTGGTATATGAA	1	1
TAGGTTGGTATATGGA	1	1
TAGTGCATCATCGTAG	1	1
TATACCTAGTGCAAAT	1	1
TATACCTGTAAGGCCA	1	1
TATACCTGTCAGGCCA	1	1
TATATCCCAGAACATA	1	1
TATATCCTCCCGAAAT	1	1
TATCAGGCAATTCGTG	1	1
TATCAGGCACCTCAGG	2	1
TATCTGTTCATCCTGC	1	1
TATCTGTTCTTACCAT	1	1
TATTCCAGTTTACGAC	2	1
TATTGCTAGAACGTGC	1	1
TATTGCTCAAGAGGTC	1	1
TATTGGGAGGAAAGTG	1	1
TCAAGACAGTTACGGG	1	1
TCAAGTGCATCTCAAG	1	1
TCAATCTAGATGGTAT	1	1
TCAATTCAGATTACCC	1	1
TCACAAGCAACCGGAA	1	1
TCACAAGGTTAGCTAC	1	1
TCACAAGGTTCAAGTC	1	1
TCACACCAGCTACTAC	1	1
TCACACCCAAAGGTTA	1	1
TCACACCCAATAGTAG	1	1
TCACACCTCCTGGGAC	1	1
TCACACCTCTTCGCTG	1	1
TCACGCCTCTACAGGT	1	1
TCACGCTTCTACAGGT	1	1
TCACGGGAGGATACAT	1	1
TCACTATAGCGTTACT	1	1
TCACTATGTTACTCAG	1	1
TCAGCAAAGTCAGGGT	1	1
TCAGTCTGTCCTTGTC	1	1
TCAGTTTAGATGCTGG	1	1
TCAGTTTAGTTGCGCC	4	1
TCAGTTTTCTTCTCAA	1	1
TCATACTAGCCATTCA	1	1
TCATACTCAGGTGAGT	1	1
TCATACTGTTTAGTCG	1	1
TCATCATTCTCGGGAC	1	1
TCATCCGCACCTATCC	1	1
TCATCCGCATCTATCC	1	1
TCATGAGAGCGACATG	1	1
TCATGAGCATAATCCG	1	1
TCATTACAGATGTTAG	1	1
TCATTACTCTCCACTG	1	1
TCATTCATCCATAAGC	1	1
TCATTTGCACTGCACG	1	1
TCCAACTAGACAGCGT	1	1
TCCACCATCACCTCTG	1	1
TCCACGCAGATTAGCA	1	1
TCCACGTAGATTAGCA	2	1
TCCACGTCAGTAGTGG	1	1
TCCACGTTCCTATTTG	1	1
TCCATCGAGGTTACCT	1	1
TCCATCGGTAGCATAC	1	1
TCCATCGGTTGCATAC	1	1
TCCATGCGTGCAACGA	1	1
TCCATTCGTCTCAGGC	1	1
TCCCAAAGTCGATGCC	1	1
TCCCAGTGTTGCATTG	1	1
TCCCATGAGCACTCCG	1	1
TCCCATGTCGCTATTT	1	1
TCCGAAAAGGCACTAG	1	1
TCCGAAATCCAATGCA	1	1
TCCGAAATCCAATTCA	1	1
TCCGATCTCCATGAGT	1	1
TCCGCTCTCCATGAGT	1	1
TCCGGGAGTTGAGTCT	1	1
TCCTAATCCGATCTTC	1	1
TCCTAATTCCAGCCTT	1	1
TCCTAATTCCGGCCTT	1	1
TCCTCCCTCCCAGTGG	1	1
TCCTCTTTCATAGACC	1	1
TCCTTCTCAATTGCGT	1	1
TCCTTCTCAGAGGACT	1	1
TCCTTCTCAGCGGACT	1	1
TCCTTCTCAGTGGACT	1	1
TCCTTTCAGTAAACGT	1	1
TCCTTTCTCCGCAACG	1	1
TCGACCTAGGTGCTGA	1	1
TCGACCTCACGCGCAT	1	1
TCGACCTGTCGGAACA	1	1
TCGACCTTCAACGAGG	1	1
TCGACCTTCGCCGAGT	1	1
TCGACGGAGACCCTTA	1	1
TCGACGGTCGGTATGT	1	1
TCGATTTGTGGTCCCA	1	1
TCGATTTTCTGTAACG	1	1
TCGCACTCAGTGGTGA	1	1
TCGCACTGTAGCGTCC	1	1
TCGCACTGTCCTCATC	1	1
TCGCACTGTCTGTCAA	1	1
TCGCACTTCAGAACCC	1	1
TCGCACTTCAGAACCT	3	1
TCGCACTTCCACGGGT	1	1
TCGCTCATCGGCTTGG	1	1
TCGGGACCAACTAGAA	1	1
TCGGGCAGTTAAAGTG	1	1
TCGGGTGAGAGTTGTA	1	1
TCGGGTGCAATAGAGT	1	1
TCGGGTGCAATAGCGT	1	1
TCTAACAAGACAGCGT	1	1
TCTAACTAGACAGCGT	1	1
TCTAACTTCACCGACG	1	1
TCTACATAGCGATGCA	1	1
TCTACATGTCCAGCAC	1	1
TCTACATTCCCGAGTG	1	1
TCTATACCCATTTGCT	1	1
TCTATACGTTGTTTGG	2	1
TCTATACTCATTTGCT	1	1
TCTCACGAGCAGTCTT	2	1
TCTCACGGTTGTCCCT	1	1
TCTCCGACATCGAAGG	1	1
TCTCCGAGTACACGTT	1	1
TCTCTGGTCTTCGACC	1	1
TCTGCCATCACTGGTA	1	1
TCTGTCGTCATCGCAA	1	1
TCTTAGTCATTGCCTC	2	1
TCTTAGTGTTCTTGTT	1	1
TCTTCCTGTACAGTTC	1	1
TCTTCCTTCTGAGATC	1	1
TCTTCCTTCTGAGCTC	1	1
TCTTGCTCGCCCGTGC	1	1
TCTTTGAGTTTACTGG	1	1
TGAATCGGTGCCTATA	1	1
TGACCCTCAAGTTTGC	2	1
TGACCCTTCGCGAAGA	1	1
TGACCCTTCGCGTAGA	1	1
TGACTCATCTGGGAGA	1	1
TGACTCCAGAACAGGA	2	1
TGACTCCAGCAAACAT	1	1
TGACTCCGTTGCCATA	1	1
TGAGCAGAGCCTGGAA	1	1
TGAGCATGTATTGACC	2	1
TGAGGTAGTGGCATCC	1	1
TGATCTTTCCAGAGCT	1	1
TGATCTTTCTAGAGCT	1	1
TGATCTTTCTAGAGTT	1	1
TGATGGTTCGCTTACC	1	1
TGATTTCAGGGACCAT	1	1
TGCAGGCTCTCGGTCT	1	1
TGCAGTAAGCAACTTC	2	1
TGCAGTAAGCGACTTC	1	1
TGCATCCCACCCTTAC	1	1
TGCATCCTCAACTCTT	1	1
TGCCGAGGTGTAACGG	1	1
TGCGACGAGGCGCTTC	1	1
TGCGATAAGCGGCTCT	1	1
TGCGATACAGAGAGGG	1	1
TGCTCGTGTATACCCA	1	1
TGGACCTAGAAAGCGA	1	1
TGGAGAGAGACCAACG	1	1
TGGAGATCACAACCGC	1	1
TGGAGGAGTCTTCATT	1	1
TGGATGTCAAGAGCTG	1	1
TGGATGTGTCTCTCTG	1	1
TGGCTACAGCCTCATA	1	1
TGGGAGAAGGATAATC	1	1
TGGGCGTAGCCTGTCG	1	1
TGGGCGTAGGTAAGTT	1	1
TGGGGGGAGGAAAAAA	1	1
TGGTGATAGTGACACG	1	1
TGGTGATCAGCGACCT	1	1
TGGTGATCAGCGTCCT	1	1
TGGTGGTCAGCGACCT	1	1
TGGTTAGAGCAAATCA	1	1
TGGTTAGCAATCGCGC	1	1
TGTAACGGTCGGTGAA	1	1
TGTAACGGTCTACGAT	1	1
TGTAACGGTCTGTCCT	2	1
TGTAAGCTCCGCACGA	1	1
TGTAGTACACTGATTG	1	1
TGTCAGACATAGCACT	1	1
TGTCCACAGGATACCG	1	1
TGTCCCAGTAATCACC	1	1
TGTCCCATCCACTTTA	1	1
TGTGAGTAGACATCAA	1	1
TGTGAGTTCAAGTGGG	2	1
TGTGAGTTCTTACGGA	1	1
TGTGGCCGTTTACGTC	1	1
TGTGGCGGTATGATCC	1	1
TGTGGCGGTCTGATCC	1	1
TGTGTTTCACTTCTAC	1	1
TGTTACTGTGGCAGAT	1	1
TGTTACTGTGGCAGCT	1	1
TGTTCATCACTAGGTT	1	1
TGTTCCGCAATCAAGA	1	1
TGTTCCGCGATCAAGA	1	1
TGTTCTACACTCAGAT	1	1
TGTTCTAGTCAATGGG	1	1
TGTTCTAGTCAATGTG	1	1
TGTTCTAGTCACTGGG	1	1
TGTTGAGGTTACACTG	2	1
TGTTGGAGTGGTCAAG	1	1
TGTTGGAGTTTGGAGG	1	1
TGTTTGTCATTCGATG	1	1
TTAATCCGTTACACAA	1	1
TTAATCCGTTACCCAA	1	1
TTACAGGAGTACGAGC	1	1
TTACCCTCAAGTTTGC	1	1
TTACCGCGTCTTTCAT	2	1
TTACGCCGTGCGGCTT	2	1
TTACGCCGTTCGGCTT	1	1
TTACGCCTCGACGATT	1	1
TTACGTTTCCATATGG	1	1
TTAGTCTGTCCTTGAC	1	1
TTAGTCTGTCCTTGTC	1	1
TTAGTCTGTGACACGA	1	1
TTATTGCCACATATGC	1	1
TTATTGCGTGTTTCTT	1	1
TTCAATCGTACAAAGT	1	1
TTCAATCTCCGTTTCG	1	1
TTCCAATTCTGAATCG	1	1
TTCCACGCAGCTCCTT	1	1
TTCCACGTCCGCAACG	2	1
TTCCCGTTGTCCTCTC	1	1
TTCCGTGCAAGTTTGC	1	1
TTCCGTGGTGGGTATG	1	1
TTCCGTGTCACAGAGT	1	1
TTCCGTGTCACAGTGT	1	1
TTCCGTGTCACTCCGT	1	1
TTCCGTGTCGATACTG	1	1
TTCCGTGTCGGTTGTA	1	1
TTCCTCTCACACGGAA	1	1
TTCCTTCGTCGAACGA	1	1
TTCGATGAGTCGAATA	1	1
TTCGATTGTACCTTCC	1	1
TTCGGCCTCGGTCCTT	1	1
TTCGGTCTCTCCAAGA	1	1
TTCTAACAGAGCAACC	1	1
TTCTAACTCGCCAGAC	1	1
TTCTCTCGTTAGTTCG	2	1
TTCTCTCTCAACCCGG	1	1
TTCTTGACACTCTCGT	1	1
TTGAACGAGGTAAAGG	1	1
TTGACCCAGTTGGGAC	2	1
TTGAGTGAGAAGTCAT	1	1
TTGAGTGGTCCACATA	1	1
TTGCATTAGCCAACCC	2	1
TTGCATTTCGCTAGCG	1	1
TTGCCTCCATCCGCGA	1	1
TTGCCTGGTCTTGAGT	1	1
TTGCGTCAGCATGATA	1	1
TTGCGTCAGCATGCTA	1	1
TTGGATGGTTGTAGCT	1	1
TTGGCAGAGGTTACCT	1	1
TTGGGCGCAATAACGA	1	1
TTGGGCGGTGGCAGAT	1	1
TTGGGTACAATGCAGG	1	1
TTGTGGATCGCGATCG	1	1
TTGTGTTAGGACAACC	3	1
TTGTGTTCAGTTAAAG	1	1
TTGTGTTTCACTTCTA	1	1
TTGTTGTAGTCTCCTC	1	1
TTGTTTGAGGACAACC	2	1
TTGTTTGTCCTAGAGT	2	1
TTTACCAGTCAAGTTC	1	1
TTTATGCAGGAGAATG	1	1
TTTCACACACACACGC	1	1
TTTCACACAGCCCAGT	1	1
TTTCAGTTCAACCTCC	1	1
TTTCATGTCCATCTAT	1	1
TTTCATGTCCGCAGTG	1	1
TTTCGATAGAAGCGAA	1	1
TTTCGATGTCATCCGG	2	1
TTTGATCGTAACTTCG	1	1
TTTGGTTTCTAGCCTC	1	1
AAAGGGCAGTTGGCTT	1	2
AAAGTCCAGAACCGCA	1	2
AAAGTCCAGAAGCTGC	1	2
AAAGTCCGTGTCCACG	1	2
AAATGGATCTGCGGAC	1	2
AACAAAGTCTTCTGGC	1	2
AACAACCGTAGCTCGC	1	2
AACAACCTCGAGTCTA	1	2
AACAACCTCGCCCAGA	1	2
AACACACCAGAAGCTG	1	2
AACAGGGGTACGGATG	1	2
AACCACATCAAAGACA	1	2
AACCATGAGACCTCCG	1	2
AACCATGAGCTCTTCC	1	2
AACCTGAAGAATCGTA	1	2
AAGCGAGCAATGGGTG	1	2
AAGCGTTAGAAATGGG	1	2
AAGGAATAGGTTAAAC	1	2
AAGGTAAAGTTCCGGC	1	2
AAGGTAAGTTCTTGTT	1	2
AAGGTAATCCACGTCT	1	2
AAGTACCCATAATGCC	1	2
AAGTCGTAGACATAGT	1	2
AAGTTCGCACCAAAGG	1	2
AATAGAGAGTCGCGAA	1	2
AATCACGAGTGATTCC	1	2
AATCGACTCCTTCTTC	1	2
AATGACCAGTGAGTTA	1	2
AATGACCTCACGATCA	1	2
AATTCCTGTATCGAGG	1	2
AATTCCTGTGACTATC	1	2
AATTCCTTCTATTGTC	1	2
AATTTCCTCACGATAC	1	2
ACAAAGAAGCAGTACG	1	2
ACAAAGAGTACCAATC	1	2
ACAAGCTTCCCTCTTT	1	2
ACACAGTCAAACCATC	1	2
ACACAGTTCGCGTAGC	1	2
ACACCAAGTATCCTTT	1	2
ACACGCGCACGTCTCT	1	2
ACAGAAATCCTAGAGT	1	2
ACAGCCGCAATTCTTC	1	2
ACAGCCGCACCCTTGT	1	2
ACATCCCTCGTCAAAC	1	2
ACATCGAAGAGGTTTA	1	2
ACATCTCTCGTCAAAC	1	2
ACATTTCGTGGCTCTG	1	2
ACATTTCTCATTCACT	1	2
ACCAAACAGCAAACAT	1	2
ACCAAACAGCGACTAG	1	2
ACCATTCGTCTCAGGC	1	2
ACCCAAACACCAGTAT	1	2
ACCCAAAGTCGATGCC	1	2
ACCCAAATCTGCTGAA	1	2
ACCCTCAGTAAGTTAG	1	2
ACCCTTGTCTGTCTCG	1	2
ACCTACCCACATTCTT	1	2
ACGATGTAGGCGCTCT	1	2
ACGATGTCACGACAGA	1	2
ACGGAAGAGCTAAATG	1	2
ACGGAAGCAATTGGTC	1	2
ACGTAGTTCCGGTAAT	1	2
ACGTTCCCATCCGTTC	1	2
ACTATCTCACGCGTCA	1	2
ACTCCCATCTAGGCCG	1	2
ACTCTCGCAAGCCTGC	1	2
ACTGATGGTACTGACT	1	2
ACTGCAACAGGCTACC	1	2
ACTTAGGGTAACGCGA	1	2
ACTTAGGGTTCCGGTG	1	2
ACTTCGCCACTCTCGT	1	2
ACTTTCACATCCGAAT	1	2
ACTTTCATCTACACAG	1	2
AGAAGTATCGGAGTAG	1	2
AGACCATCAACCTATG	1	2
AGACTCAGTTCCATTT	1	2
AGAGAGCCACTGGCCA	1	2
AGAGCAGAGCCTGGAA	1	2
AGATAGATCGATACAC	1	2
AGCGCCACACAGTGTT	1	2
AGCGCTGAGCTTGTTG	1	2
AGCGTATAGGACCCAA	1	2
AGCTACACAGGATCTT	1	2
AGCTTCCCACTGGATT	1	2
AGCTTCCTCTCATTGT	1	2
AGGAATAAGGCTTAGG	1	2
AGGATCTAGGGACTGT	1	2
AGGATCTAGTCAATCC	1	2
AGGATCTCAAACTAGA	1	2
AGGATCTGTCCAACGC	1	2
AGGGTCCCAAGACAAT	1	2
AGGGTGAAGTGATAAC	1	2
AGGGTGACAGTGTACT	1	2
AGGTAGGGTCCAAATC	1	2
AGGTCTAAGACTTCAC	1	2
AGGTCTAGTAGCACGA	1	2
AGTACCACAGACCCGT	1	2
AGTAGCTGTTCTATCT	1	2
AGTTCCCGTTCCGGTG	1	2
AGTTCGAAGGTTCACT	1	2
ATACCTTAGACTACCT	1	2
ATAGACCGTACTCCCT	1	2
ATAGACCTCTTTGATC	1	2
ATAGAGAGTATGTCCA	1	2
ATCATTCCAGCTATAC	1	2
ATCCACCAGCATGTTC	1	2
ATCCACCAGGACAGCT	1	2
ATCCATTTCTCTCTTC	1	2
ATCCCTGCATCACAGT	1	2
ATCCGTCCACCATTCC	1	2
ATCCGTCTCACCTACC	1	2
ATCCTATTCCAGTACA	1	2
ATCGATGAGTCGAATA	2	2
ATCGATGAGTGTAGTA	1	2
ATCGCCTAGCTTGTTG	1	2
ATCGCCTCAGTGTGGA	1	2
ATCGCCTGTCGGATTT	1	2
ATCTTCACAGTTAAAG	1	2
ATGATCGTCTGCATGA	1	2
ATGCATGAGTCTACCA	1	2
ATGCCTCCATCCGCGA	1	2
ATGCCTCGTAACGATA	1	2
ATGCGATAGGTAATCA	1	2
ATGGAGGTTTAGACCA	1	2
ATGGGAGGTTTAGACC	1	2
ATGTCCCTCGTTCGCT	1	2
ATTCACTGTTCATCGA	1	2
ATTCAGGAGGCATTTC	1	2
ATTCCATTCCTCGATC	1	2
ATTCCCGAGAGCCATG	1	2
ATTCCCGGTCTAGGCC	1	2
ATTCTACAGCACTCTA	1	2
ATTCTTGAGACCTCAT	1	2
ATTGTTCCAGATCCAT	1	2
ATTTCACTCGTCAACA	1	2
CAACAACCACCTATCC	1	2
CAACAGTAGGCCTTGC	1	2
CAACCAACATTCATCT	1	2
CAAGGGATCATAGACC	1	2
CAATACGCAGGATGAC	1	2
CAATACGTCTTGCAGA	1	2
CAATCGAAGGTTTGAA	1	2
CACCAAAAGTGGGAAA	1	2
CACGAATAGTACTCGT	1	2
CACGGGTAGAAGCTGC	1	2
CACGGGTTCGGCACTG	1	2
CACGTTCCACGGCACT	1	2
CACGTTCTCATGGCCG	1	2
CACTAAGGTCATCGCG	1	2
CACTGAAAGGATACAT	1	2
CACTGTCAGCCTGCCA	1	2
CAGAGCCAGCTTGTGT	1	2
CAGATTGAGTAGTCCT	1	2
CAGCGTGCAAATGGAT	1	2
CAGGCCATCCCGAGTG	1	2
CAGTTAGTCCACTTCG	1	2
CAGTTCCGTCTACGAT	1	2
CATACCCGTCCTCCAT	1	2
CATACCCGTTTCCATT	1	2
CATACTTTCCAGTTCC	1	2
CATACTTTCGCTCTCA	1	2
CATAGACCAAACTGCT	1	2
CATAGACGTTCCACAA	1	2
CATCAAGCACCCAATA	1	2
CATCCCACAGGATTCT	1	2
CATCGGGAGTAGTGCG	1	2
CATGGATCAGTGTATC	1	2
CATTGTTGTATCGAAA	1	2
CCAATGAGTAAGCAAT	1	2
CCACAAAAGGTTCTAC	1	2
CCACAAACAAACAGGC	1	2
CCACATAGGAATGTTA	1	2
CCACGAGTCTGAGAAA	1	2
CCACTGTTATAGCCAT	1	2
CCATAAGGTTGGCTAT	1	2
CCATCACAGCGGCTCT	1	2
CCATCACGTACCGCGT	2	2
CCCGGAAGTTACAGCT	1	2
CCCGGAATCTCCTGCA	1	2
CCCTAACTCCGAACGC	1	2
CCCTCAATCTGAGAGG	1	2
CCCTCTCGTTCGTTCC	1	2
CCCTCTCTCTGAGGTT	1	2
CCCTGATGTGAAAGTT	1	2
CCGATGGCAGCAGTTT	1	2
CCGCAAGAGATTGAGT	1	2
CCGGTAGAGCCTTTCC	1	2
CCGTAGGCAGCTCATA	1	2
CCGTTCACATTGCCGG	1	2
CCGTTCATCAACCCGG	1	2
CCTAAGACACGCGCTA	1	2
CCTCCCCGTTTACCTT	1	2
CCTCCTCCAAGCTGTT	1	2
CCTCCTCGTTTACCTT	1	2
CCTCTAGAGCAGCAGT	1	2
CCTCTCCAGGCGTTAG	1	2
CCTTGTGGTACTCCCT	1	2
CCTTTGGTCCAAACCA	1	2
CGAAGGAAGCACCCAC	1	2
CGAATTGAGTTGTACC	1	2
CGACAGCTCAAGCGTT	1	2
CGAGGCTCACGACTAT	1	2
CGATGCGTCTAACGCA	1	2
CGCCAGAAGCGAGTCA	1	2
CGCCAGATCCACCCTA	1	2
CGCCATTCACACCTTC	2	2
CGCCATTGTTCTCTAT	1	2
CGGAACCCAATTGTGC	1	2
CGGAACCTCATTTGCT	1	2
CGGACACCACCCTAAA	1	2
CGGGTCACAACCCGCA	1	2
CGTAATGAGGCTCTAT	1	2
CGTAGTACACTGATTG	1	2
CGTAGTATCGCTTGAA	1	2
CGTGAATAGGCGACAT	1	2
CGTGAATTCCGCGAGT	1	2
CGTGCTTAGCGCCATC	1	2
CGTGTCTTCCCGAGGT	1	2
CTACCCAGTTCCAAAC	1	2
CTACCTGGTACCCACG	1	2
CTACCTGTCATGCATG	1	2
CTACCTGTCTAGCCTC	1	2
CTAGACACACAGAGAC	1	2
CTAGACAGTAGGACTG	1	2
CTAGACAGTGTCCTAA	1	2
CTATCCGAGTTCGCAT	1	2
CTATCTAAGGACCCAA	1	2
CTCAACCCATGACGTT	1	2
CTCAGAAAGGACTAAT	1	2
CTCCCAAAGGTTAAAC	1	2
CTCCCTCCATACTTTC	1	2
CTCCTCCAGCAGATAT	1	2
CTCGAGGGTATACCCA	1	2
CTCTGGGTCGACGATT	1	2
CTGAATGGTGGTCCGT	1	2
CTGATCCGTTCTTGTT	1	2
CTGCCTAGTAGACAGC	1	2
CTGCGAGGTCGTATTG	1	2
CTGGACGAGTACGAGC	1	2
CTGTACCAGATCCAAA	1	2
CTGTCGTAGGCAGCTA	1	2
CTGTCGTCAACTTGGT	1	2
CTGTGGGAGCCTGCCA	1	2
CTTAGGATCCTTCGAC	1	2
CTTCAATCACTACCCT	1	2
CTTCCTTAGGTTGTTC	1	2
CTTGAGAGTTCTCACC	1	2
CTTTCAAAGTACTGGG	1	2
GAAACCTGTCGCACAC	1	2
GAACACTGTGCGCTCA	1	2
GAACACTGTGTAACGG	1	2
GAACTGTCACGGCGTT	1	2
GAAGCCCCACGACTAT	1	2
GAAGCGATCGAACACT	1	2
GAAGGACCATTGAAAG	1	2
GAATAGATCCCGAATA	1	2
GAATCACTCGCTTTAT	1	2
GAATCGTTCTGCCTCA	1	2
GACACGCGTAGCTTGT	1	2
GACACGCTCCGTATGA	1	2
GACAGCCCAGATAAAC	1	2
GACAGGGGTACGGATG	1	2
GACCAATCACCGCTAG	1	2
GACCCAGGTATGTCCA	1	2
GACTATGTCAGGCGAA	1	2
GAGACTTCAGAACGCA	1	2
GAGACTTCAGGATCTT	1	2
GAGACTTCATAGATGA	1	2
GAGCCTGCATGAGTAA	1	2
GAGGCCTCACTCACTC	2	2
GAGGGTACAGCGCTTG	1	2
GAGTGTTAGACAGCGT	1	2
GAGTTTGGTGGATTTC	1	2
GAGTTTGTCAACACGT	1	2
GATCACATCACTGTTT	1	2
GATGACTTCTTACGGA	1	2
GATTCTTGTGTCCAAT	1	2
GATTCTTTCGATACGT	1	2
GATTGGTAGTTGCCCG	1	2
GCAACCGCAGTTCTAG	1	2
GCACATACAGCGATTT	1	2
GCACATATCATGGCCG	1	2
GCAGCTGAGTATGGCG	1	2
GCAGGCTTCAGCGCGT	1	2
GCAGGCTTCTCCGAGG	1	2
GCATCGGAGTCCGCGT	1	2
GCATCTCTCATTGTTC	1	2
GCCAACGCAGCTAACT	1	2
GCCAGCATCGTTCGCT	1	2
GCCAGTGGTAGTAAGT	1	2
GCCAGTGTCAAATAGG	1	2
GCCATTCGTCTCAGGC	1	2
GCGGATCCACGACGCT	1	2
GCGTGCACAAATCCCA	1	2
GCGTGCAGTCTAGGTT	1	2
GCGTTTCCAAGCTACT	1	2
GCGTTTCTCAGCGGAA	1	2
GCTCAAACATTCAGGT	1	2
GCTGAATGTCCCAAAT	1	2
GCTGGGTGTTCTCGCT	1	2
GCTTGGGCAGTAGAGC	1	2
GCTTTCGGTGGTACAG	1	2
GGAAGTGGTGTCCGTG	1	2
GGAGAACCAGAACTAA	1	2
GGAGGATGTCGCTTGG	1	2
GGAGGTAGTGGCATCC	1	2
GGCTGTGGTCCACTCT	1	2
GGCTTGGAGTCTCTGA	1	2
GGGACCTAGAAAGCGA	1	2
GGGACCTAGGTTCTTG	1	2
GGGACCTTCTGTCCCA	1	2
GGGACTCCAGCGTTGC	1	2
GGGAGATCACAACCGC	1	2
GGGAGATCACGTGAGA	1	2
GGGCCATTCTAGTCAG	1	2
GGGCTACAGATGAAGG	1	2
GGGCTACAGCCTCATA	1	2
GGGCTACGTACATACC	1	2
GGGCTCACAATGAACA	1	2
GGGCTCACATATCGGT	1	2
GGGCTCATCTGGGAGA	1	2
GGGTAGATCACTGTTT	1	2
GGGTCTGAGAAGTCAT	1	2
GGGTGTCAGAATCGAT	1	2
GGTAACTGTTAAGTCC	1	2
GGTGTCGTCAATCGGT	1	2
GGTTAACAGTAGTCCT	1	2
GGTTAACTCACCTCAC	1	2
GGTTGTACAAATCGTC	1	2
GTAACACAGCCAAGGT	1	2
GTAACACCATTCAGCA	1	2
GTAACCACAATCGTCA	1	2
GTAACCAGTGTGTACT	1	2
GTAAGTCGTAACACGG	1	2
GTAATCGCAATTAGGA	1	2
GTACAGTTCATATGGC	1	2
GTAGCTATCAAACGAA	1	2
GTAGTACAGTCACTAC	1	2
GTATTTCAGGTCATCT	1	2
GTCAAACAGTCAGCGA	1	2
GTCAAACGTACTTCCC	1	2
GTCAGCGCATCCCACT	1	2
GTCATCCGTGGCATCC	1	2
GTCTCACGTTATCCAG	1	2
GTCTTTAGTTCCGCGA	1	2
GTGACGCCAGACAATA	1	2
GTGAGTTCACTCCGAG	1	2
GTGAGTTTCTACACTT	1	2
GTGATGTTCGCGTGAC	1	2
GTGCTTCAGGCTGTAG	1	2
GTGGCGTTCCATACTT	1	2
GTGTAACAGATGCGAC	1	2
GTGTAACGTGTCATGT	1	2
GTGTGATGTCGCCACA	1	2
GTGTGATGTGAGACCA	1	2
GTGTTCCAGGTTACAA	1	2
GTGTTCCAGTTGGCTT	1	2
GTTACCCAGACAGCTG	1	2
GTTACCCCAATCGCGC	1	2
GTTACCCCACACGTGC	1	2
GTTACCCTCCGTTGAA	1	2
GTTACGACAGCAAGAC	1	2
GTTACGACATCCGATA	1	2
GTTACGATCTAGAACC	1	2
GTTACTGTCCTCATCC	1	2
GTTCCGTCAGGAGGAG	1	2
GTTCTATGTCACATTG	1	2
GTTGTAGAGCCGGAAT	1	2
GTTTACTGTCCTCATC	1	2
GTTTGGACAAAGACGC	1	2
TAACCAGCACTACCCT	1	2
TAACTTCTCACGATAC	1	2
TAAGCACAGTACAGCG	1	2
TAAGCGTAGATACAGT	1	2
TAATCTCGTCTACACA	1	2
TAATTCCAGTCGTTAC	1	2
TACAACGAGCTGTTCA	1	2
TACATTCGTTGCGTAT	1	2
TACCGAACACTAGGCC	1	2
TACCGGGAGATGGCGT	1	2
TACTGCCAGAGGCCAT	1	2
TACTTACAGACCAGCA	1	2
TACTTCACACATACGT	1	2
TACTTGTCACGCCACA	1	2
TACTTGTTCAAGGCTT	1	2
TAGACTGGTGAGTAGC	2	2
TAGATCGCATGACTAC	1	2
TAGATCGGTGACTGAG	1	2
TAGGTTGGTATATGGA	1	2
TAGTGCATCATCGTAG	1	2
TATACCTGTAAGGCCA	1	2
TATATCCCAGAACATA	1	2
TATATCCTCCCGAAAT	1	2
TATCAGGCAATTCGTG	1	2
TATCAGGCACCTCAGG	2	2
TATCTGTTCTTACCAT	1	2
TATTCCAGTTTACGAC	1	2
TATTGCTAGAACGTGC	1	2
TATTGCTCAAGAGGTC	1	2
TATTGGGAGGAAAGTG	1	2
TCAATCTAGATGGTAT	1	2
TCAATTCAGATTACCC	1	2
TCACAAGCAACCGGAA	1	2
TCACAAGGTTAGCTAC	1	2
TCACACCAGCTACTAC	1	2
TCACACCCAATAGTAG	1	2
TCACACCTCTTCGCTG	1	2
TCACGCTTCTACAGGT	1	2
TCACTATAGCGTTACT	1	2
TCACTATGTTACTCAG	1	2
TCAGCAAAGTCAGGGT	1	2
TCAGTTTAGTTGCGCC	1	2
TCAGTTTTCTTCTCAA	1	2
TCATCATTCTCGGGAC	1	2
TCATCCGCACCTATCC	1	2
TCATTACTCTCCACTG	1	2
TCATTTGCACTGCACG	1	2
TCCACCATCACCTCTG	1	2
TCCACGTAGATTAGCA	1	2
TCCACGTCAGTAGTGG	1	2
TCCACGTTCCTATTTG	1	2
TCCATCGAGGTTACCT	1	2
TCCATCGGTTGCATAC	1	2
TCCATGCGTGCAACGA	1	2
TCCCATGAGCACTCCG	1	2
TCCCATGTCGCTATTT	1	2
TCCGAAATCCAATGCA	1	2
TCCGATCTCCATGAGT	1	2
TCCGGGAGTTGAGTCT	1	2
TCCTAATCCGATCTTC	1	2
TCCTAATTCCAGCCTT	1	2
TCCTAATTCCGGCCTT	1	2
TCCTTCTCAGAGGACT	1	2
TCCTTTCAGTAAACGT	1	2
TCCTTTCTCCGCAACG	1	2
TCGACCTCACGCGCAT	1	2
TCGACCTTCAACGAGG	1	2
TCGACCTTCGCCGAGT	1	2
TCGACGGAGACCCTTA	1	2
TCGACGGTCGGTATGT	1	2
TCGATTTGTGGTCCCA	1	2
TCGCACTCAGTGGTGA	1	2
TCGCACTGTCCTCATC	1	2
TCGCACTTCAGAACCT	1	2
TCGGGTGAGAGTTGTA	1	2
TCGGGTGCAATAGAGT	1	2
TCTAACTAGACAGCGT	1	2
TCTATACGTTGTTTGG	1	2
TCTATACTCATTTGCT	1	2
TCTCACGAGCAGTCTT	1	2
TCTCCGAGTACACGTT	1	2
TCTCTGGTCTTCGACC	1	2
TCTGCCATCACTGGTA	1	2
TCTTAGTCATTGCCTC	1	2
TCTTCCTTCTGAGATC	1	2
TGAATCGGTGCCTATA	1	2
TGACCCTCAAGTTTGC	1	2
TGACCCTTCGCGAAGA	1	2
TGACTCCAGAACAGGA	1	2
TGACTCCGTTGCCATA	1	2
TGAGCATGTATTGACC	1	2
TGATCTTTCTAGAGCT	1	2
TGATTTCAGGGACCAT	1	2
TGCAGTAAGCAACTTC	1	2
TGCAGTAAGCGACTTC	1	2
TGCATCCCACCCTTAC	1	2
TGCATCCTCAACTCTT	1	2
TGCCGAGGTGTAACGG	1	2
TGCGACGAGGCGCTTC	1	2
TGCGATACAGAGAGGG	1	2
TGGAGAGAGACCAACG	1	2
TGGAGGAGTCTTCATT	1	2
TGGATGTGTCTCTCTG	1	2
TGGGAGAAGGATAATC	1	2
TGGGCGTAGCCTGTCG	1	2
TGGGCGTAGGTAAGTT	1	2
TGGTGATAGTGACACG	1	2
TGGTGATCAGCGACCT	1	2
TGGTTAGAGCAAATCA	1	2
TGGTTAGCAATCGCGC	1	2
TGTAACGGTCGGTGAA	1	2
TGTAACGGTCTGTCCT	1	2
TGTAAGCTCCGCACGA	1	2
TGTCAGACATAGCACT	1	2
TGTCCACAGGATACCG	1	2
TGTGAGTAGACATCAA	1	2
TGTGAGTTCAAGTGGG	2	2
TGTGAGTTCTTACGGA	1	2
TGTGGCGGTATGATCC	1	2
TGTGTTTCACTTCTAC	1	2
TGTTACTGTGGCAGAT	1	2
TGTTCTACACTCAGAT	1	2
TGTTCTAGTCAATGGG	1	2
TGTTGGAGTGGTCAAG	1	2
TGTTGGAGTTTGGAGG	1	2
TTAATCCGTTACCCAA	1	2
TTACAGGAGTACGAGC	1	2
TTACCGCGTCTTTCAT	1	2
TTACGCCGTGCGGCTT	1	2
TTACGCCTCGACGATT	1	2
TTAGTCTGTCCTTGTC	1	2
TTAGTCTGTGACACGA	1	2
TTCAATCGTACAAAGT	1	2
TTCCACGTCCGCAACG	1	2
TTCCGTGCAAGTTTGC	1	2
TTCCGTGGTGGGTATG	1	2
TTCCGTGTCACAGTGT	1	2
TTCCGTGTCACTCCGT	1	2
TTCCGTGTCGATACTG	1	2
TTCCGTGTCGGTTGTA	1	2
TTCCTCTCACACGGAA	1	2
TTCCTTCGTCGAACGA	1	2
TTCGGTCTCTCCAAGA	1	2
TTCTAACAGAGCAACC	1	2
TTCTCTCGTTAGTTCG	1	2
TTCTTGACACTCTCGT	1	2
TTGACCCAGTTGGGAC	1	2
TTGCATTAGCCAACCC	1	2
TTGCATTTCGCTAGCG	1	2
TTGCGTCAGCATGATA	1	2
TTGGATGGTTGTAGCT	1	2
TTGGGCGCAATAACGA	1	2
TTGTGGATCGCGATCG	1	2
TTGTGTTAGGACAACC	1	2
TTGTGTTCAGTTAAAG	1	2
TTGTGTTTCACTTCTA	1	2
TTGTTGTAGTCTCCTC	1	2
TTGTTTGAGGACAACC	1	2
TTGTTTGTCCTAGAGT	1	2
TTTATGCAGGAGAATG	1	2
TTTCACACAGCCCAGT	1	2
TTTCATGTCCGCAGTG	1	2
TTTCGATGTCATCCGG	1	2
TTTGATCGTAACTTCG	1	2
TTTGGTTTCTAGCCTC	1	2
AAAGGGCAGTTGGCTT	1	3
AAAGTCCAGAACCGCA	1	3
AAAGTCCAGAAGCTGC	1	3
AAAGTCCGTGTCCACG	1	3
AAATGGATCTGCGGAC	1	3
AACAAAGTCTTCTGGC	1	3
AACAACCGTAGCTCGC	1	3
AACAACCTCGAGTCTA	1	3
AACAACCTCGCCCAGA	1	3
AACACACCAGAAGCTG	1	3
AACAGGGGTACGGATG	1	3
AACCACATCAAAGACA	1	3
AACCATGAGACCTCCG	1	3
AACCATGAGCTCTTCC	1	3
AACCTGAAGAATCGTA	1	3
AAGCGAGCAATGGGTG	1	3
AAGCGTTAGAAATGGG	1	3
AAGGAATAGGTTAAAC	1	3
AAGGTAAAGTTCCGGC	1	3
AAGGTAAGTTCTTGTT	1	3
AAGGTAATCCACGTCT	1	3
AAGTACCCATAATGCC	1	3
AAGTCGTAGACATAGT	1	3
AAGTTCGCACCAAAGG	1	3
AATAGAGAGTCGCGAA	1	3
AATCACGAGTGATTCC	1	3
AATCGACTCCTTCTTC	1	3
AATGACCAGTGAGTTA	1	3
AATGACCTCACGATCA	1	3
AATTCCTGTATCGAGG	1	3
AATTCCTTCTATTGTC	1	3
AATTTCCTCACGATAC	1	3
ACAAAGAAGCAGTACG	1	3
ACAAGCTTCCCTCTTT	1	3
ACACAGTCAAACCATC	1	3
ACACAGTTCGCGTAGC	1	3
ACACCAAGTATCCTTT	1	3
ACACGCGCACGTCTCT	1	3
ACAGAAATCCTAGAGT	1	3
ACAGCCGCAATTCTTC	1	3
ACAGCCGCACCCTTGT	1	3
ACATCCCTCGTCAAAC	1	3
ACATCGAAGAGGTTTA	1	3
ACATCTCTCGTCAAAC	1	3
ACATTTCGTGGCTCTG	1	3
ACATTTCTCATTCACT	1	3
ACCAAACAGCAAACAT	1	3
ACCAAACAGCGACTAG	1	3
ACCCAAACACCAGTAT	1	3
ACCCAAAGTCGATGCC	1	3
ACCCAAATCTGCTGAA	1	3
ACCCTCAGTAAGTTAG	1	3
ACCCTTGTCTGTCTCG	1	3
ACCTACCCACATTCTT	1	3
ACGATGTAGGCGCTCT	1	3
ACGATGTCACGACAGA	1	3
ACGGAAGAGCTAAATG	1	3
ACGGAAGCAATTGGTC	1	3
ACGTAGTTCCGGTAAT	1	3
ACGTTCCCATCCGTTC	1	3
ACTATCTCACGCGTCA	1	3
ACTCCCATCTAGGCCG	1	3
ACTCTCGCAAGCCTGC	1	3
ACTGATGGTACTGACT	1	3
ACTGCAACAGGCTACC	1	3
ACTTAGGGTAACGCGA	1	3
ACTTAGGGTTCCGGTG	1	3
ACTTCGCCACTCTCGT	1	3
ACTTTCACATCCGAAT	1	3
ACTTTCATCTACACAG	1	3
AGAAGTATCGGAGTAG	1	3
AGACCATCAACCTATG	1	3
AGACTCAGTTCCATTT	1	3
AGAGCAGAGCCTGGAA	1	3
AGATAGATCGATACAC	1	3
AGCGCCACACAGTGTT	1	3
AGCGCTGAGCTTGTTG	1	3
AGCGTATAGGACCCAA	1	3
AGCTACACAGGATCTT	1	3
AGCTTCCCACTGGATT	1	3
AGCTTCCTCTCATTGT	1	3
AGGAATAAGGCTTAGG	1	3
AGGATCTAGGGACTGT	1	3
AGGATCTAGTCAATCC	1	3
AGGATCTCAAACTAGA	1	3
AGGATCTGTCCAACGC	1	3
AGGGTCCCAAGACAAT	1	3
AGGGTGAAGTGATAAC	1	3
AGGGTGACAGTGTACT	1	3
AGGTAGGGTCCAAATC	1	3
AGGTCTAAGACTTCAC	1	3
AGGTCTAGTAGCACGA	1	3
AGTACCACAGACCCGT	1	3
AGTAGCTGTTCTATCT	1	3
AGTTCCCGTTCCGGTG	1	3
AGTTCGAAGGTTCACT	1	3
ATACCTTAGACTACCT	1	3
ATAGACCGTACTCCCT	1	3
ATAGACCTCTTTGATC	1	3
ATAGAGAGTATGTCCA	1	3
ATCATTCCAGCTATAC	1	3
ATCCACCAGCATGTTC	1	3
ATCCATTTCTCTCTTC	1	3
ATCCCTGCATCACAGT	1	3
ATCCGTCCACCATTCC	1	3
ATCCGTCTCACCTACC	1	3
ATCCTATTCCAGTACA	1	3
ATCGATGAGTCGAATA	2	3
ATCGATGAGTGTAGTA	1	3
ATCGCCTCAGTGTGGA	1	3
ATCGCCTGTCGGATTT	1	3
ATCTTCACAGTTAAAG	1	3
ATGATCGTCTGCATGA	1	3
ATGCATGAGTCTACCA	1	3
ATGCCTCCATCCGCGA	1	3
ATGCGATAGGTAATCA	1	3
ATGGAGGTTTAGACCA	1	3
ATGGGAGGTTTAGACC	1	3
ATGTCCCTCGTTCGCT	1	3
ATTCACTGTTCATCGA	1	3
ATTCAGGAGGCATTTC	1	3
ATTCCATTCCTCGATC	1	3
ATTCCCGAGAGCCATG	1	3
ATTCCCGGTCTAGGCC	1	3
ATTCTACAGCACTCTA	1	3
ATTCTTGAGACCTCAT	1	3
ATTGTTCCAGATCCAT	1	3
ATTTCACTCGTCAACA	1	3
CAACAACCACCTATCC	1	3
CAACAGTAGGCCTTGC	1	3
CAACCAACATTCATCT	1	3
CAAGGGATCATAGACC	1	3
CAATACGCAGGATGAC	1	3
CAATACGTCTTGCAGA	1	3
CAATCGAAGGTTTGAA	1	3
CACCAAAAGTGGGAAA	1	3
CACGAATAGTACTCGT	1	3
CACGGGTTCGGCACTG	1	3
CACGTTCCACGGCACT	1	3
CACGTTCTCATGGCCG	1	3
CACTAAGGTCATCGCG	1	3
CACTGTCAGCCTGCCA	1	3
CAGATTGAGTAGTCCT	1	3
CAGCGTGCAAATGGAT	1	3
CAGGCCATCCCGAGTG	1	3
CAGTTAGTCCACTTCG	1	3
CAGTTCCGTCTACGAT	1	3
CATACCCGTCCTCCAT	1	3
CATACCCGTTTCCATT	1	3
CATACTTTCCAGTTCC	1	3
CATACTTTCGCTCTCA	1	3
CATAGACCAAACTGCT	1	3
CATAGACGTTCCACAA	1	3
CATCAAGCACCCAATA	1	3
CATCCCACAGGATTCT	1	3
CATCGGGAGTAGTGCG	1	3
CATGGATCAGTGTATC	1	3
CATTGTTGTATCGAAA	1	3
CCAATGAGTAAGCAAT	1	3
CCACAAAAGGTTCTAC	1	3
CCACAAACAAACAGGC	1	3
CCACATAGGAATGTTA	1	3
CCACGAGTCTGAGAAA	1	3
CCACTGTTATAGCCAT	1	3
CCATAAGGTTGGCTAT	1	3
CCATCACAGCGGCTCT	1	3
CCCGGAAGTTACAGCT	1	3
CCCTAACTCCGAACGC	1	3
CCCTCTCGTTCGTTCC	1	3
CCCTCTCTCTGAGGTT	1	3
CCCTGATGTGAAAGTT	1	3
CCGATGGCAGCAGTTT	1	3
CCGCAAGAGATTGAGT	1	3
CCGGTAGAGCCTTTCC	1	3
CCGTAGGCAGCTCATA	1	3
CCGTTCATCAACCCGG	1	3
CCTAAGACACGCGCTA	1	3
CCTCCTCCAAGCTGTT	1	3
CCTCCTCGTTTACCTT	1	3
CCTCTAGAGCAGCAGT	1	3
CCTCTCCAGGCGTTAG	1	3
CCTTGTGGTACTCCCT	1	3
CCTTTGGTCCAAACCA	1	3
CGAAGGAAGCACCCAC	1	3
CGAATTGAGTTGTACC	1	3
CGACAGCTCAAGCGTT	1	3
CGAGGCTCACGACTAT	1	3
CGATGCGTCTAACGCA	1	3
CGCCAGAAGCGAGTCA	1	3
CGCCAGATCCACCCTA	1	3
CGCCATTCACACCTTC	1	3
CGCCATTGTTCTCTAT	1	3
CGGAACCCAATTGTGC	1	3
CGGAACCTCATTTGCT	1	3
CGGACACCACCCTAAA	1	3
CGGGTCACAACCCGCA	1	3
CGTAATGAGGCTCTAT	1	3
CGTAGTACACTGATTG	1	3
CGTAGTATCGCTTGAA	1	3
CGTGAATAGGCGACAT	1	3
CGTGAATTCCGCGAGT	1	3
CGTGCTTAGCGCCATC	1	3
CGTGTCTTCCCGAGGT	1	3
CTACCCAGTTCCAAAC	1	3
CTACCTGGTACCCACG	1	3
CTACCTGTCATGCATG	1	3
CTACCTGTCTAGCCTC	1	3
CTAGACACACAGAGAC	1	3
CTAGACAGTAGGACTG	1	3
CTAGACAGTGTCCTAA	1	3
CTATCCGAGTTCGCAT	1	3
CTATCTAAGGACCCAA	1	3
CTCAACCCATGACGTT	1	3
CTCAGAAAGGACTAAT	1	3
CTCCCAAAGGTTAAAC	1	3
CTCCCTCCATACTTTC	1	3
CTCCTCCAGCAGATAT	1	3
CTCGAGGGTATACCCA	1	3
CTCTGGGTCGACGATT	1	3
CTGAATGGTGGTCCGT	1	3
CTGATCCGTTCTTGTT	1	3
CTGCCTAGTAGACAGC	1	3
CTGCGAGGTCGTATTG	1	3
CTGGACGAGTACGAGC	1	3
CTGTACCAGATCCAAA	1	3
CTGTCGTAGGCAGCTA	1	3
CTGTCGTCAACTTGGT	1	3
CTGTGGGAGCCTGCCA	1	3
CTTAGGATCCTTCGAC	1	3
CTTCAATCACTACCCT	1	3
CTTCCTTAGGTTGTTC	1	3
CTTGAGAGTTCTCACC	1	3
CTTTCAAAGTACTGGG	1	3
GAAACCTGTCGCACAC	1	3
GAACACTGTGCGCTCA	1	3
GAACACTGTGTAACGG	1	3
GAACTGTCACGGCGTT	1	3
GAAGCCCCACGACTAT	1	3
GAAGCGATCGAACACT	1	3
GAAGGACCATTGAAAG	1	3
GAATAGATCCCGAATA	1	3
GAATCACTCGCTTTAT	1	3
GAATCGTTCTGCCTCA	1	3
GACACGCGTAGCTTGT	1	3
GACACGCTCCGTATGA	1	3
GACAGCCCAGATAAAC	1	3
GACCAATCACCGCTAG	1	3
GACCCAGGTATGTCCA	1	3
GACTATGTCAGGCGAA	1	3
GAGACTTCAGAACGCA	1	3
GAGACTTCAGGATCTT	1	3
GAGACTTCATAGATGA	1	3
GAGCCTGCATGAGTAA	1	3
GAGGCCTCACTCACTC	2	3
GAGGGTACAGCGCTTG	1	3
GAGTTTGGTGGATTTC	1	3
GAGTTTGTCAACACGT	1	3
GATCACATCACTGTTT	1	3
GATGACTTCTTACGGA	1	3
GATTCTTGTGTCCAAT	1	3
GATTCTTTCGATACGT	1	3
GATTGGTAGTTGCCCG	1	3
GCAACCGCAGTTCTAG	1	3
GCACATACAGCGATTT	1	3
GCACATATCATGGCCG	1	3
GCAGCTGAGTATGGCG	1	3
GCAGGCTTCAGCGCGT	1	3
GCAGGCTTCTCCGAGG	1	3
GCATCGGAGTCCGCGT	1	3
GCATCTCTCATTGTTC	1	3
GCCAACGCAGCTAACT	1	3
GCCAGCATCGTTCGCT	1	3
GCCAGTGGTAGTAAGT	1	3
GCCAGTGTCAAATAGG	1	3
GCCATTCGTCTCAGGC	1	3
GCGGATCCACGACGCT	1	3
GCGTGCACAAATCCCA	1	3
GCGTGCAGTCTAGGTT	1	3
GCGTTTCCAAGCTACT	1	3
GCGTTTCTCAGCGGAA	1	3
GCTCAAACATTCAGGT	1	3
GCTGAATGTCCCAAAT	1	3
GCTGGGTGTTCTCGCT	1	3
GCTTGGGCAGTAGAGC	1	3
GCTTTCGGTGGTACAG	1	3
GGAAGTGGTGTCCGTG	1	3
GGAGAACCAGAACTAA	1	3
GGAGGATGTCGCTTGG	1	3
GGAGGTAGTGGCATCC	1	3
GGCTGTGGTCCACTCT	1	3
GGCTTGGAGTCTCTGA	1	3
GGGACCTAGAAAGCGA	1	3
GGGACCTAGGTTCTTG	1	3
GGGACCTTCTGTCCCA	1	3
GGGACTCCAGCGTTGC	1	3
GGGAGATCACAACCGC	1	3
GGGAGATCACGTGAGA	1	3
GGGCCATTCTAGTCAG	1	3
GGGCTACAGATGAAGG	1	3
GGGCTACAGCCTCATA	1	3
GGGCTACGTACATACC	1	3
GGGCTCACAATGAACA	1	3
GGGCTCACATATCGGT	1	3
GGGCTCATCTGGGAGA	1	3
GGGTAGATCACTGTTT	1	3
GGGTCTGAGAAGTCAT	1	3
GGGTGTCAGAATCGAT	1	3
GGTAACTGTTAAGTCC	1	3
GGTGTCGTCAATCGGT	1	3
GGTTAACAGTAGTCCT	1	3
GGTTAACTCACCTCAC	1	3
GGTTGTACAAATCGTC	1	3
GTAACACAGCCAAGGT	1	3
GTAACACCATTCAGCA	1	3
GTAACCACAATCGTCA	1	3
GTAACCAGTGTGTACT	1	3
GTAAGTCGTAACACGG	1	3
GTAATCGCAATTAGGA	1	3
GTACAGTTCATATGGC	1	3
GTAGCTATCAAACGAA	1	3
GTAGTACAGTCACTAC	1	3
GTATTTCAGGTCATCT	1	3
GTCAAACAGTCAGCGA	1	3
GTCAAACGTACTTCCC	1	3
GTCAGCGCATCCCACT	1	3
GTCATCCGTGGCATCC	1	3
GTCTCACGTTATCCAG	1	3
GTCTTTAGTTCCGCGA	1	3
GTGACGCCAGACAATA	1	3
GTGAGTTCACTCCGAG	1	3
GTGAGTTTCTACACTT	1	3
GTGATGTTCGCGTGAC	1	3
GTGCTTCAGGCTGTAG	1	3
GTGGCGTTCCATACTT	1	3
GTGTAACAGATGCGAC	1	3
GTGTAACGTGTCATGT	1	3
GTGTGATGTCGCCACA	1	3
GTGTGATGTGAGACCA	1	3
GTGTTCCAGGTTACAA	1	3
GTGTTCCAGTTGGCTT	1	3
GTTACCCAGACAGCTG	1	3
GTTACCCCAATCGCGC	1	3
GTTACCCCACACGTGC	1	3
GTTACCCTCCGTTGAA	1	3
GTTACGACAGCAAGAC	1	3
GTTACGACATCCGATA	1	3
GTTACGATCTAGAACC	1	3
GTTACTGTCCTCATCC	1	3
GTTCCGTCAGGAGGAG	1	3
GTTCTATGTCACATTG	1	3
GTTGTAGAGCCGGAAT	1	3
GTTTACTGTCCTCATC	1	3
GTTTGGACAAAGACGC	1	3
TAACCAGCACTACCCT	1	3
TAACTTCTCACGATAC	1	3
TAAGCACAGTACAGCG	1	3
TAAGCGTAGATACAGT	1	3
TAATCTCGTCTACACA	1	3
TAATTCCAGTCGTTAC	1	3
TACAACGAGCTGTTCA	1	3
TACATTCGTTGCGTAT	1	3
TACCGAACACTAGGCC	1	3
TACCGGGAGATGGCGT	1	3
TACTGCCAGAGGCCAT	1	3
TACTTACAGACCAGCA	1	3
TACTTGTCACGCCACA	1	3
TACTTGTTCAAGGCTT	1	3
TAGACTGGTGAGTAGC	2	3
TAGATCGCATGACTAC	1	3
TAGATCGGTGACTGAG	1	3
TAGGTTGGTATATGGA	1	3
TAGTGCATCATCGTAG	1	3
TATACCTGTAAGGCCA	1	3
TATATCCCAGAACATA	1	3
TATATCCTCCCGAAAT	1	3
TATCAGGCAATTCGTG	1	3
TATCAGGCACCTCAGG	2	3
TATCTGTTCTTACCAT	1	3
TATTCCAGTTTACGAC	1	3
TATTGCTAGAACGTGC	1	3
TATTGCTCAAGAGGTC	1	3
TATTGGGAGGAAAGTG	1	3
TCAATCTAGATGGTAT	1	3
TCAATTCAGATTACCC	1	3
TCACAAGCAACCGGAA	1	3
TCACAAGGTTAGCTAC	1	3
TCACACCAGCTACTAC	1	3
TCACACCCAATAGTAG	1	3
TCACACCTCTTCGCTG	1	3
TCACGCTTCTACAGGT	1	3
TCACTATAGCGTTACT	1	3
TCACTATGTTACTCAG	1	3
TCAGCAAAGTCAGGGT	1	3
TCAGTTTAGTTGCGCC	1	3
TCAGTTTTCTTCTCAA	1	3
TCATCATTCTCGGGAC	1	3
TCATCCGCACCTATCC	1	3
TCATTACTCTCCACTG	1	3
TCATTTGCACTGCACG	1	3
TCCACCATCACCTCTG	1	3
TCCACGTAGATTAGCA	1	3
TCCACGTCAGTAGTGG	1	3
TCCACGTTCCTATTTG	1	3
TCCATCGAGGTTACCT	1	3
TCCATCGGTTGCATAC	1	3
TCCATGCGTGCAACGA	1	3
TCCCATGAGCACTCCG	1	3
TCCCATGTCGCTATTT	1	3
TCCGAAATCCAATGCA	1	3
TCCGATCTCCATGAGT	1	3
TCCGGGAGTTGAGTCT	1	3
TCCTAATCCGATCTTC	1	3
TCCTAATTCCAGCCTT	1	3
TCCTTCTCAGAGGACT	1	3
TCCTTTCAGTAAACGT	1	3
TCCTTTCTCCGCAACG	1	3
TCGACCTCACGCGCAT	1	3
TCGACCTTCAACGAGG	1	3
TCGACCTTCGCCGAGT	1	3
TCGACGGAGACCCTTA	1	3
TCGACGGTCGGTATGT	1	3
TCGATTTGTGGTCCCA	1	3
TCGCACTCAGTGGTGA	1	3
TCGCACTGTCCTCATC	1	3
TCGCACTTCAGAACCT	1	3
TCGGGTGAGAGTTGTA	1	3
TCGGGTGCAATAGAGT	1	3
TCTAACTAGACAGCGT	1	3
TCTATACGTTGTTTGG	1	3
TCTATACTCATTTGCT	1	3
TCTCACGAGCAGTCTT	1	3
TCTCCGAGTACACGTT	1	3
TCTCTGGTCTTCGACC	1	3
TCTGCCATCACTGGTA	1	3
TCTTAGTCATTGCCTC	1	3
TCTTCCTTCTGAGATC	1	3
TGAATCGGTGCCTATA	1	3
TGACCCTCAAGTTTGC	1	3
TGACCCTTCGCGAAGA	1	3
TGACTCCAGAACAGGA	1	3
TGACTCCGTTGCCATA	1	3
TGAGCATGTATTGACC	1	3
TGATCTTTCTAGAGCT	1	3
TGATTTCAGGGACCAT	1	3
TGCAGTAAGCAACTTC	1	3
TGCATCCCACCCTTAC	1	3
TGCATCCTCAACTCTT	1	3
TGCGACGAGGCGCTTC	1	3
TGCGATACAGAGAGGG	1	3
TGGAGAGAGACCAACG	1	3
TGGAGGAGTCTTCATT	1	3
TGGATGTGTCTCTCTG	1	3
TGGGAGAAGGATAATC	1	3
TGGGCGTAGCCTGTCG	1	3
TGGTGATAGTGACACG	1	3
TGGTGATCAGCGACCT	1	3
TGGTTAGAGCAAATCA	1	3
TGGTTAGCAATCGCGC	1	3
TGTAACGGTCGGTGAA	1	3
TGTAACGGTCTGTCCT	1	3
TGTAAGCTCCGCACGA	1	3
TGTCAGACATAGCACT	1	3
TGTCCACAGGATACCG	1	3
TGTGAGTAGACATCAA	1	3
TGTGAGTTCAAGTGGG	2	3
TGTGAGTTCTTACGGA	1	3
TGTGTTTCACTTCTAC	1	3
TGTTACTGTGGCAGAT	1	3
TGTTCTACACTCAGAT	1	3
TGTTCTAGTCAATGGG	1	3
TGTTGGAGTGGTCAAG	1	3
TGTTGGAGTTTGGAGG	1	3
TTAATCCGTTACCCAA	1	3
TTACAGGAGTACGAGC	1	3
TTACCGCGTCTTTCAT	1	3
TTACGCCGTGCGGCTT	1	3
TTACGCCTCGACGATT	1	3
TTAGTCTGTCCTTGTC	1	3
TTAGTCTGTGACACGA	1	3
TTCAATCGTACAAAGT	1	3
[truncated: 1,960 more rows]

## Sheet: Figure_6E
sample_name	N	filter
AAAGGGCAGTTGGCTT	1	1
AAAGTCCAGAACCGCA	1	1
AAAGTCCAGAAGCTGC	1	1
AAAGTCCGTGTCCACG	1	1
AAATGGATCTGCGGAC	1	1
AACAAAGTCTTCTGGC	1	1
AACAACCGTAGCTCGC	1	1
AACAACCTCGAGTCTA	1	1
AACAACCTCGCCCAGA	1	1
AACACACCAGAAGCTG	1	1
AACAGGGGTACGGATG	1	1
AACCACATCAAAGACA	1	1
AACCATGAGACCTCCG	1	1
AACCATGAGCTCTTCC	1	1
AACCTGAAGAATCGTA	1	1
AAGCGAGCAATGGGTG	1	1
AAGCGTTAGAAATGGG	1	1
AAGGAATAGGTTAAAC	1	1
AAGGTAAAGTTCCGGC	1	1
AAGGTAAGTTCTTGTT	1	1
AAGGTAATCCACGTCT	1	1
AAGTACCCATAATGCC	1	1
AAGTCGTAGACATAGT	1	1
AAGTTCGCACCAAAGG	1	1
AATAGAGAGTCGCGAA	1	1
AATCACGAGTGATTCC	1	1
AATCGACTCCTTCTTC	1	1
AATGACCAGTGAGTTA	1	1
AATGACCTCACGATCA	1	1
AATTCCTGTATCGAGG	1	1
AATTCCTGTGACTATC	1	1
AATTCCTTCTATTGTC	1	1
AATTTCCTCACGATAC	1	1
ACAAAGAAGCAGTACG	1	1
ACAAAGAGTACCAATC	1	1
ACAAGCTTCCCTCTTT	1	1
ACACAGTCAAACCATC	1	1
ACACAGTTCGCGTAGC	1	1
ACACCAAGTATCCTTT	1	1
ACACGCGCACGTCTCT	1	1
ACAGAAATCCTAGAGT	1	1
ACAGCCGCAATTCTTC	1	1
ACAGCCGCACCCTTGT	1	1
ACATCCCTCGTCAAAC	1	1
ACATCGAAGAGGTTTA	1	1
ACATCTCTCGTCAAAC	1	1
ACATTTCGTGGCTCTG	1	1
ACATTTCTCATTCACT	1	1
ACCAAACAGCAAACAT	1	1
ACCAAACAGCGACTAG	1	1
ACCATTCGTCTCAGGC	1	1
ACCCAAACACCAGTAT	1	1
ACCCAAAGTCGATGCC	1	1
ACCCAAATCTGCTGAA	1	1
ACCCTCAGTAAGTTAG	1	1
ACCCTTGTCTGTCTCG	1	1
ACCTACCCACATTCTT	1	1
ACGATGTAGGCGCTCT	1	1
ACGATGTCACGACAGA	1	1
ACGGAAGAGCTAAATG	1	1
ACGGAAGCAATTGGTC	1	1
ACGTAGTTCCGGTAAT	1	1
ACGTTCCCATCCGTTC	1	1
ACTATCTCACGCGTCA	1	1
ACTCCCATCTAGGCCG	1	1
ACTCTCGCAAGCCTGC	1	1
ACTGATGGTACTGACT	1	1
ACTGCAACAGGCTACC	1	1
ACTTAGGGTAACGCGA	1	1
ACTTAGGGTTCCGGTG	1	1
ACTTCGCCACTCTCGT	1	1
ACTTTCACATCCGAAT	1	1
ACTTTCATCTACACAG	1	1
AGAAGTATCGGAGTAG	1	1
AGACCATCAACCTATG	1	1
AGACTCAGTTCCATTT	1	1
AGAGAGCCACTGGCCA	1	1
AGAGCAGAGCCTGGAA	1	1
AGATAGATCGATACAC	1	1
AGCGCCACACAGTGTT	1	1
AGCGCTGAGCTTGTTG	1	1
AGCGTATAGGACCCAA	1	1
AGCTACACAGGATCTT	1	1
AGCTTCCCACTGGATT	1	1
AGCTTCCTCTCATTGT	1	1
AGGAATAAGGCTTAGG	1	1
AGGATCTAGGGACTGT	1	1
AGGATCTAGTCAATCC	1	1
AGGATCTCAAACTAGA	1	1
AGGATCTGTCCAACGC	1	1
AGGGTCCCAAGACAAT	1	1
AGGGTGAAGTGATAAC	1	1
AGGGTGACAGTGTACT	1	1
AGGTAGGGTCCAAATC	1	1
AGGTCTAAGACTTCAC	1	1
AGGTCTAGTAGCACGA	1	1
AGTACCACAGACCCGT	1	1
AGTAGCTGTTCTATCT	1	1
AGTTCCCGTTCCGGTG	1	1
AGTTCGAAGGTTCACT	1	1
ATACCTTAGACTACCT	1	1
ATAGACCGTACTCCCT	1	1
ATAGACCTCTTTGATC	1	1
ATAGAGAGTATGTCCA	1	1
ATCATTCCAGCTATAC	1	1
ATCCACCAGCATGTTC	1	1
ATCCACCAGGACAGCT	1	1
ATCCATTTCTCTCTTC	1	1
ATCCCTGCATCACAGT	1	1
ATCCGTCCACCATTCC	1	1
ATCCGTCTCACCTACC	1	1
ATCCTATTCCAGTACA	1	1
ATCGATGAGTCGAATA	2	1
ATCGATGAGTGTAGTA	1	1
ATCGCCTAGCTTGTTG	1	1
ATCGCCTCAGTGTGGA	1	1
ATCGCCTGTCGGATTT	1	1
ATCTTCACAGTTAAAG	1	1
ATGATCGTCTGCATGA	1	1
ATGCATGAGTCTACCA	1	1
ATGCCTCCATCCGCGA	1	1
ATGCCTCGTAACGATA	1	1
ATGCGATAGGTAATCA	1	1
ATGGAGGTTTAGACCA	1	1
ATGGGAGGTTTAGACC	1	1
ATGTCCCTCGTTCGCT	1	1
ATTCACTGTTCATCGA	1	1
ATTCAGGAGGCATTTC	1	1
ATTCCATTCCTCGATC	1	1
ATTCCCGAGAGCCATG	1	1
ATTCCCGGTCTAGGCC	1	1
ATTCTACAGCACTCTA	1	1
ATTCTTGAGACCTCAT	1	1
ATTGTTCCAGATCCAT	1	1
ATTTCACTCGTCAACA	1	1
CAACAACCACCTATCC	1	1
CAACAGTAGGCCTTGC	1	1
CAACCAACATTCATCT	1	1
CAAGGGATCATAGACC	1	1
CAATACGCAGGATGAC	1	1
CAATACGTCTTGCAGA	1	1
CAATCGAAGGTTTGAA	1	1
CACCAAAAGTGGGAAA	1	1
CACGAATAGTACTCGT	1	1
CACGGGTAGAAGCTGC	1	1
CACGGGTTCGGCACTG	1	1
CACGTTCCACGGCACT	1	1
CACGTTCTCATGGCCG	1	1
CACTAAGGTCATCGCG	1	1
CACTGAAAGGATACAT	1	1
CACTGTCAGCCTGCCA	1	1
CAGAGCCAGCTTGTGT	1	1
CAGATTGAGTAGTCCT	1	1
CAGCGTGCAAATGGAT	1	1
CAGGCCATCCCGAGTG	1	1
CAGTTAGTCCACTTCG	1	1
CAGTTCCGTCTACGAT	1	1
CATACCCGTCCTCCAT	1	1
CATACCCGTTTCCATT	1	1
CATACTTTCCAGTTCC	1	1
CATACTTTCGCTCTCA	1	1
CATAGACCAAACTGCT	1	1
CATAGACGTTCCACAA	1	1
CATCAAGCACCCAATA	1	1
CATCCCACAGGATTCT	1	1
CATCGGGAGTAGTGCG	1	1
CATGGATCAGTGTATC	1	1
CATTGTTGTATCGAAA	1	1
CCAATGAGTAAGCAAT	1	1
CCACAAAAGGTTCTAC	1	1
CCACAAACAAACAGGC	1	1
CCACATAGGAATGTTA	1	1
CCACGAGTCTGAGAAA	1	1
CCACTGTTATAGCCAT	1	1
CCATAAGGTTGGCTAT	1	1
CCATCACAGCGGCTCT	1	1
CCATCACGTACCGCGT	2	1
CCCGGAAGTTACAGCT	1	1
CCCGGAATCTCCTGCA	1	1
CCCTAACTCCGAACGC	1	1
CCCTCAATCTGAGAGG	1	1
CCCTCTCGTTCGTTCC	1	1
CCCTCTCTCTGAGGTT	1	1
CCCTGATGTGAAAGTT	1	1
CCGATGGCAGCAGTTT	1	1
CCGCAAGAGATTGAGT	1	1
CCGGTAGAGCCTTTCC	1	1
CCGTAGGCAGCTCATA	1	1
CCGTTCACATTGCCGG	1	1
CCGTTCATCAACCCGG	1	1
CCTAAGACACGCGCTA	1	1
CCTCCCCGTTTACCTT	1	1
CCTCCTCCAAGCTGTT	1	1
CCTCCTCGTTTACCTT	1	1
CCTCTAGAGCAGCAGT	1	1
CCTCTCCAGGCGTTAG	1	1
CCTTGTGGTACTCCCT	1	1
CCTTTGGTCCAAACCA	1	1
CGAAGGAAGCACCCAC	1	1
CGAATTGAGTTGTACC	1	1
CGACAGCTCAAGCGTT	1	1
CGAGGCTCACGACTAT	1	1
CGATGCGTCTAACGCA	1	1
CGCCAGAAGCGAGTCA	1	1
CGCCAGATCCACCCTA	1	1
CGCCATTCACACCTTC	2	1
CGCCATTGTTCTCTAT	1	1
CGGAACCCAATTGTGC	1	1
CGGAACCTCATTTGCT	1	1
CGGACACCACCCTAAA	1	1
CGGGTCACAACCCGCA	1	1
CGTAATGAGGCTCTAT	1	1
CGTAGTACACTGATTG	1	1
CGTAGTATCGCTTGAA	1	1
CGTGAATAGGCGACAT	1	1
CGTGAATTCCGCGAGT	1	1
CGTGCTTAGCGCCATC	1	1
CGTGTCTTCCCGAGGT	1	1
CTACCCAGTTCCAAAC	1	1
CTACCTGGTACCCACG	1	1
CTACCTGTCATGCATG	1	1
CTACCTGTCTAGCCTC	1	1
CTAGACACACAGAGAC	1	1
CTAGACAGTAGGACTG	1	1
CTAGACAGTGTCCTAA	1	1
CTATCCGAGTTCGCAT	1	1
CTATCTAAGGACCCAA	1	1
CTCAACCCATGACGTT	1	1
CTCAGAAAGGACTAAT	1	1
CTCCCAAAGGTTAAAC	1	1
CTCCCTCCATACTTTC	1	1
CTCCTCCAGCAGATAT	1	1
CTCGAGGGTATACCCA	1	1
CTCTGGGTCGACGATT	1	1
CTGAATGGTGGTCCGT	1	1
CTGATCCGTTCTTGTT	1	1
CTGCCTAGTAGACAGC	1	1
CTGCGAGGTCGTATTG	1	1
CTGGACGAGTACGAGC	1	1
CTGTACCAGATCCAAA	1	1
CTGTCGTAGGCAGCTA	1	1
CTGTCGTCAACTTGGT	1	1
CTGTGGGAGCCTGCCA	1	1
CTTAGGATCCTTCGAC	1	1
CTTCAATCACTACCCT	1	1
CTTCCTTAGGTTGTTC	1	1
CTTGAGAGTTCTCACC	1	1
CTTTCAAAGTACTGGG	1	1
GAAACCTGTCGCACAC	1	1
GAACACTGTGCGCTCA	1	1
GAACACTGTGTAACGG	1	1
GAACTGTCACGGCGTT	1	1
GAAGCCCCACGACTAT	1	1
GAAGCGATCGAACACT	1	1
GAAGGACCATTGAAAG	1	1
GAATAGATCCCGAATA	1	1
GAATCACTCGCTTTAT	1	1
GAATCGTTCTGCCTCA	1	1
GACACGCGTAGCTTGT	1	1
GACACGCTCCGTATGA	1	1
GACAGCCCAGATAAAC	1	1
GACAGGGGTACGGATG	1	1
GACCAATCACCGCTAG	1	1
GACCCAGGTATGTCCA	1	1
GACTATGTCAGGCGAA	1	1
GAGACTTCAGAACGCA	1	1
GAGACTTCAGGATCTT	1	1
GAGACTTCATAGATGA	1	1
GAGCCTGCATGAGTAA	1	1
GAGGCCTCACTCACTC	2	1
GAGGGTACAGCGCTTG	1	1
GAGTGTTAGACAGCGT	1	1
GAGTTTGGTGGATTTC	1	1
GAGTTTGTCAACACGT	1	1
GATCACATCACTGTTT	1	1
GATGACTTCTTACGGA	1	1
GATTCTTGTGTCCAAT	1	1
GATTCTTTCGATACGT	1	1
GATTGGTAGTTGCCCG	1	1
GCAACCGCAGTTCTAG	1	1
GCACATACAGCGATTT	1	1
GCACATATCATGGCCG	1	1
GCAGCTGAGTATGGCG	1	1
GCAGGCTTCAGCGCGT	1	1
GCAGGCTTCTCCGAGG	1	1
GCATCGGAGTCCGCGT	1	1
GCATCTCTCATTGTTC	1	1
GCCAACGCAGCTAACT	1	1
GCCAGCATCGTTCGCT	1	1
GCCAGTGGTAGTAAGT	1	1
GCCAGTGTCAAATAGG	1	1
GCCATTCGTCTCAGGC	1	1
GCGGATCCACGACGCT	1	1
GCGTGCACAAATCCCA	1	1
GCGTGCAGTCTAGGTT	1	1
GCGTTTCCAAGCTACT	1	1
GCGTTTCTCAGCGGAA	1	1
GCTCAAACATTCAGGT	1	1
GCTGAATGTCCCAAAT	1	1
GCTGGGTGTTCTCGCT	1	1
GCTTGGGCAGTAGAGC	1	1
GCTTTCGGTGGTACAG	1	1
GGAAGTGGTGTCCGTG	1	1
GGAGAACCAGAACTAA	1	1
GGAGGATGTCGCTTGG	1	1
GGAGGTAGTGGCATCC	1	1
GGCTGTGGTCCACTCT	1	1
GGCTTGGAGTCTCTGA	1	1
GGGACCTAGAAAGCGA	1	1
GGGACCTAGGTTCTTG	1	1
GGGACCTTCTGTCCCA	1	1
GGGACTCCAGCGTTGC	1	1
GGGAGATCACAACCGC	1	1
GGGAGATCACGTGAGA	1	1
GGGCCATTCTAGTCAG	1	1
GGGCTACAGATGAAGG	1	1
GGGCTACAGCCTCATA	1	1
GGGCTACGTACATACC	1	1
GGGCTCACAATGAACA	1	1
GGGCTCACATATCGGT	1	1
GGGCTCATCTGGGAGA	1	1
GGGTAGATCACTGTTT	1	1
GGGTCTGAGAAGTCAT	1	1
GGGTGTCAGAATCGAT	1	1
GGTAACTGTTAAGTCC	1	1
GGTGTCGTCAATCGGT	1	1
GGTTAACAGTAGTCCT	1	1
GGTTAACTCACCTCAC	1	1
GGTTGTACAAATCGTC	1	1
GTAACACAGCCAAGGT	1	1
GTAACACCATTCAGCA	1	1
GTAACCACAATCGTCA	1	1
GTAACCAGTGTGTACT	1	1
GTAAGTCGTAACACGG	1	1
GTAATCGCAATTAGGA	1	1
GTACAGTTCATATGGC	1	1
GTAGCTATCAAACGAA	1	1
GTAGTACAGTCACTAC	1	1
GTATTTCAGGTCATCT	1	1
GTCAAACAGTCAGCGA	1	1
GTCAAACGTACTTCCC	1	1
GTCAGCGCATCCCACT	1	1
GTCATCCGTGGCATCC	1	1
GTCTCACGTTATCCAG	1	1
GTCTTTAGTTCCGCGA	1	1
GTGACGCCAGACAATA	1	1
GTGAGTTCACTCCGAG	1	1
GTGAGTTTCTACACTT	1	1
GTGATGTTCGCGTGAC	1	1
GTGCTTCAGGCTGTAG	1	1
GTGGCGTTCCATACTT	1	1
GTGTAACAGATGCGAC	1	1
GTGTAACGTGTCATGT	1	1
GTGTGATGTCGCCACA	1	1
GTGTGATGTGAGACCA	1	1
GTGTTCCAGGTTACAA	1	1
GTGTTCCAGTTGGCTT	1	1
GTTACCCAGACAGCTG	1	1
GTTACCCCAATCGCGC	1	1
GTTACCCCACACGTGC	1	1
GTTACCCTCCGTTGAA	1	1
GTTACGACAGCAAGAC	1	1
GTTACGACATCCGATA	1	1
GTTACGATCTAGAACC	1	1
GTTACTGTCCTCATCC	1	1
GTTCCGTCAGGAGGAG	1	1
GTTCTATGTCACATTG	1	1
GTTGTAGAGCCGGAAT	1	1
GTTTACTGTCCTCATC	1	1
GTTTGGACAAAGACGC	1	1
TAACCAGCACTACCCT	1	1
TAACTTCTCACGATAC	1	1
TAAGCACAGTACAGCG	1	1
TAAGCGTAGATACAGT	1	1
TAATCTCGTCTACACA	1	1
TAATTCCAGTCGTTAC	1	1
TACAACGAGCTGTTCA	1	1
TACATTCGTTGCGTAT	1	1
TACCGAACACTAGGCC	1	1
TACCGGGAGATGGCGT	1	1
TACTGCCAGAGGCCAT	1	1
TACTTACAGACCAGCA	1	1
TACTTCACACATACGT	1	1
TACTTGTCACGCCACA	1	1
TACTTGTTCAAGGCTT	1	1
TAGACTGGTGAGTAGC	2	1
TAGATCGCATGACTAC	1	1
TAGATCGGTGACTGAG	1	1
TAGGTTGGTATATGGA	1	1
TAGTGCATCATCGTAG	1	1
TATACCTGTAAGGCCA	1	1
TATATCCCAGAACATA	1	1
TATATCCTCCCGAAAT	1	1
TATCAGGCAATTCGTG	1	1
TATCAGGCACCTCAGG	2	1
TATCTGTTCTTACCAT	1	1
TATTCCAGTTTACGAC	1	1
TATTGCTAGAACGTGC	1	1
TATTGCTCAAGAGGTC	1	1
TATTGGGAGGAAAGTG	1	1
TCAATCTAGATGGTAT	1	1
TCAATTCAGATTACCC	1	1
TCACAAGCAACCGGAA	1	1
TCACAAGGTTAGCTAC	1	1
TCACACCAGCTACTAC	1	1
TCACACCCAATAGTAG	1	1
TCACACCTCTTCGCTG	1	1
TCACGCTTCTACAGGT	1	1
TCACTATAGCGTTACT	1	1
TCACTATGTTACTCAG	1	1
TCAGCAAAGTCAGGGT	1	1
TCAGTTTAGTTGCGCC	1	1
TCAGTTTTCTTCTCAA	1	1
TCATCATTCTCGGGAC	1	1
TCATCCGCACCTATCC	1	1
TCATTACTCTCCACTG	1	1
TCATTTGCACTGCACG	1	1
TCCACCATCACCTCTG	1	1
TCCACGTAGATTAGCA	1	1
TCCACGTCAGTAGTGG	1	1
TCCACGTTCCTATTTG	1	1
TCCATCGAGGTTACCT	1	1
TCCATCGGTTGCATAC	1	1
TCCATGCGTGCAACGA	1	1
TCCCATGAGCACTCCG	1	1
TCCCATGTCGCTATTT	1	1
TCCGAAATCCAATGCA	1	1
TCCGATCTCCATGAGT	1	1
TCCGGGAGTTGAGTCT	1	1
TCCTAATCCGATCTTC	1	1
TCCTAATTCCAGCCTT	1	1
TCCTAATTCCGGCCTT	1	1
TCCTTCTCAGAGGACT	1	1
TCCTTTCAGTAAACGT	1	1
TCCTTTCTCCGCAACG	1	1
TCGACCTCACGCGCAT	1	1
TCGACCTTCAACGAGG	1	1
TCGACCTTCGCCGAGT	1	1
TCGACGGAGACCCTTA	1	1
TCGACGGTCGGTATGT	1	1
TCGATTTGTGGTCCCA	1	1
TCGCACTCAGTGGTGA	1	1
TCGCACTGTCCTCATC	1	1
TCGCACTTCAGAACCT	1	1
TCGGGTGAGAGTTGTA	1	1
TCGGGTGCAATAGAGT	1	1
TCTAACTAGACAGCGT	1	1
TCTATACGTTGTTTGG	1	1
TCTATACTCATTTGCT	1	1
TCTCACGAGCAGTCTT	1	1
TCTCCGAGTACACGTT	1	1
TCTCTGGTCTTCGACC	1	1
TCTGCCATCACTGGTA	1	1
TCTTAGTCATTGCCTC	1	1
TCTTCCTTCTGAGATC	1	1
TGAATCGGTGCCTATA	1	1
TGACCCTCAAGTTTGC	1	1
TGACCCTTCGCGAAGA	1	1
TGACTCCAGAACAGGA	1	1
TGACTCCGTTGCCATA	1	1
TGAGCATGTATTGACC	1	1
TGATCTTTCTAGAGCT	1	1
TGATTTCAGGGACCAT	1	1
TGCAGTAAGCAACTTC	1	1
TGCAGTAAGCGACTTC	1	1
TGCATCCCACCCTTAC	1	1
TGCATCCTCAACTCTT	1	1
TGCCGAGGTGTAACGG	1	1
TGCGACGAGGCGCTTC	1	1
TGCGATACAGAGAGGG	1	1
TGGAGAGAGACCAACG	1	1
TGGAGGAGTCTTCATT	1	1
TGGATGTGTCTCTCTG	1	1
TGGGAGAAGGATAATC	1	1
TGGGCGTAGCCTGTCG	1	1
TGGGCGTAGGTAAGTT	1	1
TGGTGATAGTGACACG	1	1
TGGTGATCAGCGACCT	1	1
TGGTTAGAGCAAATCA	1	1
TGGTTAGCAATCGCGC	1	1
TGTAACGGTCGGTGAA	1	1
TGTAACGGTCTGTCCT	1	1
TGTAAGCTCCGCACGA	1	1
TGTCAGACATAGCACT	1	1
TGTCCACAGGATACCG	1	1
TGTGAGTAGACATCAA	1	1
TGTGAGTTCAAGTGGG	2	1
TGTGAGTTCTTACGGA	1	1
TGTGGCGGTATGATCC	1	1
TGTGTTTCACTTCTAC	1	1
TGTTACTGTGGCAGAT	1	1
TGTTCTACACTCAGAT	1	1
TGTTCTAGTCAATGGG	1	1
TGTTGGAGTGGTCAAG	1	1
TGTTGGAGTTTGGAGG	1	1
TTAATCCGTTACCCAA	1	1
TTACAGGAGTACGAGC	1	1
TTACCGCGTCTTTCAT	1	1
TTACGCCGTGCGGCTT	1	1
TTACGCCTCGACGATT	1	1
TTAGTCTGTCCTTGTC	1	1
TTAGTCTGTGACACGA	1	1
TTCAATCGTACAAAGT	1	1
TTCCACGTCCGCAACG	1	1
TTCCGTGCAAGTTTGC	1	1
TTCCGTGGTGGGTATG	1	1
TTCCGTGTCACAGTGT	1	1
TTCCGTGTCACTCCGT	1	1
TTCCGTGTCGATACTG	1	1
TTCCGTGTCGGTTGTA	1	1
TTCCTCTCACACGGAA	1	1
TTCCTTCGTCGAACGA	1	1
TTCGGTCTCTCCAAGA	1	1
TTCTAACAGAGCAACC	1	1
TTCTCTCGTTAGTTCG	1	1
TTCTTGACACTCTCGT	1	1
TTGACCCAGTTGGGAC	1	1
TTGCATTAGCCAACCC	1	1
TTGCATTTCGCTAGCG	1	1
TTGCGTCAGCATGATA	1	1
TTGGATGGTTGTAGCT	1	1
TTGGGCGCAATAACGA	1	1
TTGTGGATCGCGATCG	1	1
TTGTGTTAGGACAACC	1	1
TTGTGTTCAGTTAAAG	1	1
TTGTGTTTCACTTCTA	1	1
TTGTTGTAGTCTCCTC	1	1
TTGTTTGAGGACAACC	1	1
TTGTTTGTCCTAGAGT	1	1
TTTATGCAGGAGAATG	1	1
TTTCACACAGCCCAGT	1	1
TTTCATGTCCGCAGTG	1	1
TTTCGATGTCATCCGG	1	1
TTTGATCGTAACTTCG	1	1
TTTGGTTTCTAGCCTC	1	1
AAAGTCCAGAACCGCA	1	2
AACAAAGTCTTCTGGC	1	2
AACCATGAGCTCTTCC	1	2
AAGTACCCATAATGCC	1	2
AATTCCTTCTATTGTC	1	2
AATTTCCTCACGATAC	1	2
ACAGCCGCAATTCTTC	1	2
ACATTTCGTGGCTCTG	1	2
ACATTTCTCATTCACT	1	2
ACCCAAATCTGCTGAA	1	2
ACCCTTGTCTGTCTCG	1	2
ACGGAAGAGCTAAATG	1	2
ACTCCCATCTAGGCCG	1	2
ACTTTCATCTACACAG	1	2
AGAGCAGAGCCTGGAA	1	2
AGCGCCACACAGTGTT	1	2
AGCTTCCTCTCATTGT	1	2
AGGATCTAGGGACTGT	1	2
AGGATCTGTCCAACGC	1	2
AGTAGCTGTTCTATCT	1	2
AGTTCCCGTTCCGGTG	1	2
ATACCTTAGACTACCT	1	2
ATCCACCAGCATGTTC	1	2
ATCCGTCCACCATTCC	1	2
ATCCGTCTCACCTACC	1	2
ATCGATGAGTCGAATA	1	2
ATTCACTGTTCATCGA	1	2
ATTCAGGAGGCATTTC	1	2
ATTCTTGAGACCTCAT	1	2
CAACAACCACCTATCC	1	2
CAACAGTAGGCCTTGC	1	2
CAAGGGATCATAGACC	1	2
CAGATTGAGTAGTCCT	1	2
CATCAAGCACCCAATA	1	2
CATCCCACAGGATTCT	1	2
CCAATGAGTAAGCAAT	1	2
CCACAAACAAACAGGC	1	2
CCACGAGTCTGAGAAA	1	2
CCATAAGGTTGGCTAT	1	2
CCCGGAAGTTACAGCT	1	2
CCGGTAGAGCCTTTCC	1	2
CCTAAGACACGCGCTA	1	2
CCTCCTCCAAGCTGTT	1	2
CCTTTGGTCCAAACCA	1	2
CGATGCGTCTAACGCA	1	2
CTACCTGTCTAGCCTC	1	2
CTAGACACACAGAGAC	1	2
CTAGACAGTAGGACTG	1	2
CTCAACCCATGACGTT	1	2
CTGAATGGTGGTCCGT	1	2
GAAGCGATCGAACACT	1	2
GACACGCTCCGTATGA	1	2
GAGGCCTCACTCACTC	1	2
GCACATACAGCGATTT	1	2
GCACATATCATGGCCG	1	2
GCAGGCTTCAGCGCGT	1	2
GCCAACGCAGCTAACT	1	2
GCCAGTGGTAGTAAGT	1	2
GCCATTCGTCTCAGGC	1	2
GGAGGTAGTGGCATCC	1	2
GGGCTACAGCCTCATA	1	2
GGTAACTGTTAAGTCC	1	2
GGTGTCGTCAATCGGT	1	2
GTAACCACAATCGTCA	1	2
GTACAGTTCATATGGC	1	2
GTGACGCCAGACAATA	1	2
GTGCTTCAGGCTGTAG	1	2
GTGTAACGTGTCATGT	1	2
GTGTGATGTGAGACCA	1	2
GTTACCCCAATCGCGC	1	2
GTTCCGTCAGGAGGAG	1	2
GTTTGGACAAAGACGC	1	2
TAGATCGCATGACTAC	1	2
TCAATCTAGATGGTAT	1	2
TCACACCCAATAGTAG	1	2
TCACACCTCTTCGCTG	1	2
TCACTATGTTACTCAG	1	2
TCAGCAAAGTCAGGGT	1	2
TCAGTTTAGTTGCGCC	1	2
TCCATCGGTTGCATAC	1	2
TCCTAATTCCAGCCTT	1	2
TCGCACTTCAGAACCT	1	2
TCGGGTGCAATAGAGT	1	2
TCTCACGAGCAGTCTT	1	2
TCTTAGTCATTGCCTC	1	2
TGACCCTCAAGTTTGC	1	2
TGACCCTTCGCGAAGA	1	2
TGCAGTAAGCAACTTC	1	2
TGGAGGAGTCTTCATT	1	2
TGGATGTGTCTCTCTG	1	2
TGTGAGTAGACATCAA	1	2
TGTGAGTTCAAGTGGG	1	2
TGTGGCGGTATGATCC	1	2
TTACCGCGTCTTTCAT	1	2
TTACGCCGTGCGGCTT	1	2
TTACGCCTCGACGATT	1	2
TTCTCTCGTTAGTTCG	1	2
TTGCATTTCGCTAGCG	1	2
TTGTTTGAGGACAACC	1	2
TTTCGATGTCATCCGG	1	2
AAAGTCCAGAACCGCA	1	3
AACAAAGTCTTCTGGC	1	3
AACCATGAGCTCTTCC	1	3
AAGTACCCATAATGCC	1	3
ACAGCCGCAATTCTTC	1	3
ACCCTTGTCTGTCTCG	1	3
ACGGAAGAGCTAAATG	1	3
AGCTTCCTCTCATTGT	1	3
AGGATCTGTCCAACGC	1	3
ATCCACCAGCATGTTC	1	3
ATCCGTCTCACCTACC	1	3
ATTCAGGAGGCATTTC	1	3
CAACAACCACCTATCC	1	3
CAAGGGATCATAGACC	1	3
CCAATGAGTAAGCAAT	1	3
CCCGGAAGTTACAGCT	1	3
CCTAAGACACGCGCTA	1	3
CCTTTGGTCCAAACCA	1	3
CGATGCGTCTAACGCA	1	3
CTACCTGTCTAGCCTC	1	3
CTCAACCCATGACGTT	1	3
GAAGCGATCGAACACT	1	3
GAGGCCTCACTCACTC	1	3
GCACATATCATGGCCG	1	3
GCCAGTGGTAGTAAGT	1	3
GCCATTCGTCTCAGGC	1	3
GGAGGTAGTGGCATCC	1	3
GGGCTACAGCCTCATA	1	3
GGTAACTGTTAAGTCC	1	3
GTACAGTTCATATGGC	1	3
GTGACGCCAGACAATA	1	3
GTGTGATGTGAGACCA	1	3
GTTACCCCAATCGCGC	1	3
TAGATCGCATGACTAC	1	3
TCACACCTCTTCGCTG	1	3
TCAGCAAAGTCAGGGT	1	3
TCAGTTTAGTTGCGCC	1	3
TCGCACTTCAGAACCT	1	3
TGCAGTAAGCAACTTC	1	3
TTGCATTTCGCTAGCG	1	3
TTTCGATGTCATCCGG	1	3
ACGGAAGAGCTAAATG	1	4
AGCTTCCTCTCATTGT	1	4
AGGATCTGTCCAACGC	1	4
CAACAACCACCTATCC	1	4
CAAGGGATCATAGACC	1	4
CGATGCGTCTAACGCA	1	4
CTACCTGTCTAGCCTC	1	4
GCCATTCGTCTCAGGC	1	4
GGAGGTAGTGGCATCC	1	4
GGGCTACAGCCTCATA	1	4
GTGTGATGTGAGACCA	1	4
TCAGTTTAGTTGCGCC	1	4
TGCAGTAAGCAACTTC	1	4
TTTCGATGTCATCCGG	1	4
ACGGAAGAGCTAAATG	1	5
CTACCTGTCTAGCCTC	1	5
GCCATTCGTCTCAGGC	1	5
GTGTGATGTGAGACCA	1	5
TCAGTTTAGTTGCGCC	1	5
TGCAGTAAGCAACTTC	1	5
